# Supplementary material for: Dissociation of sodium-chloride cotransporter expression and blood pressure during chronic high dietary potassium supplementation
Source: JCI Insight. 2023 Mar 8;8(5):e156437. doi: 10.1172/jci.insight.156437 (PMC10077486; doi:10.1172/jci.insight.156437)
Supplement: Supplemental table 1 [file jciinsight-8-156437-s265.xlsx]

## Sheet: 4 Days raw TMT_MS2
		Normalized TMT quantification/abundance after 4 days diet (short-term)												Log Normalized TMT quantification/abundance
Accession	Description	Ctrl	NS/NK	NS/NK	NS/NK	NS/NK	NS/NK	NS/HK	NS/HK	NS/HK	NS/HK	NS/HK		4 NS/NK	4 NS/NK	4 NS/NK	4 NS/NK	4 NS/NK	4 NS/HK	4 NS/HK	4 NS/HK	4 NS/HK	4 NS/HK		ttest HK/NK		Ratio of NS/NK versus NS/HK
Q9ES30	Complement C1q tumor necrosis factor-related protein 3 OS=Mus musculus OX=10090 GN=C1qtnf3 PE=2 SV=1	100	115.4	92.6	109.1	103.2	94.1	72.7	88.8	75.7	80.5	76.4		2.06221	1.96661	2.03782	2.01368	1.97359	1.86153	1.94841	1.8791	1.9058	1.88309		0.00124358		0.766135
Q9WV70	Nucleolar complex protein 2 homolog OS=Mus musculus OX=10090 GN=Noc2l PE=1 SV=2	100	93	84.9	96	114.6	82.2	89.1	74.2	68.5	74.4	81.4		1.96848	1.92891	1.98227	2.05918	1.91487	1.94988	1.8704	1.83569	1.87157	1.91062		0.0317802		0.823454
Q9CZ69	CKLF-like MARVEL transmembrane domain-containing protein 6 OS=Mus musculus OX=10090 GN=Cmtm6 PE=1 SV=1	100	142.9	115	113.5	104.1	108.6	98.3	95.3	94.9	95.6	98.6		2.15503	2.0607	2.055	2.01745	2.03583	1.99255	1.97909	1.97727	1.98046	1.99388		0.0103837		0.8264
Q2HJ10	Zinc transporter 2 OS=Mus musculus OX=10090 GN=Slc30a2 PE=1 SV=1	100	94.1	107.7	99.7	109.2	106.4	93.5	75.7	83.9	81.1	105.7		1.97359	2.03222	1.9987	2.03822	2.02694	1.97081	1.8791	1.92376	1.90902	2.02407		0.032893		0.850706
Q9JJW0	Peroxisomal membrane protein 4 OS=Mus musculus OX=10090 GN=Pxmp4 PE=1 SV=3	100	132.2	105.7	112.2	105.1	97.6	91.6	92.4	92	101.1	94.6		2.12123	2.02407	2.04999	2.0216	1.98945	1.9619	1.96567	1.96379	2.00475	1.97589		0.0218891		0.853292
Q9D2C7	Bax inhibitor 1 OS=Mus musculus OX=10090 GN=Tmbim6 PE=1 SV=1	100	108.1	97.8	97.1	109	99.6	90.7	98.6	79.9	90.7	82.2		2.03383	1.99034	1.98722	2.03743	1.99826	1.95761	1.99388	1.90255	1.95761	1.91487		0.0116828		0.864152
P53657	Pyruvate kinase PKLR OS=Mus musculus OX=10090 GN=Pklr PE=1 SV=1	100	93.9	93.8	119.3	96.5	105	87.8	92.3	85.9	87.1	87.5		1.97267	1.9722	2.07664	1.98453	2.02119	1.94349	1.9652	1.93399	1.94002	1.94201		0.0188549		0.86647
Q8C0I1	Alkyldihydroxyacetonephosphate synthase, peroxisomal OS=Mus musculus OX=10090 GN=Agps PE=1 SV=1	100	125.3	115	118.1	99.3	103	86.4	90.5	103.2	109.3	97		2.09795	2.0607	2.07225	1.99695	2.01284	1.93651	1.95665	2.01368	2.03862	1.98677		0.0476114		0.867487
P42925	Peroxisomal membrane protein 2 OS=Mus musculus OX=10090 GN=Pxmp2 PE=1 SV=2	100	119.7	97.2	101.8	96.3	88.1	85.8	81.1	88.8	95.5	88		2.07809	1.98767	2.00775	1.98363	1.94498	1.93349	1.90902	1.94841	1.98	1.94448		0.0491666		0.872987
Q8VE09	Tetratricopeptide repeat protein 39C OS=Mus musculus OX=10090 GN=Ttc39c PE=1 SV=2	100	119.6	122.9	120.7	104.1	125.6	93.3	100.8	104.2	115.9	103.7		2.07773	2.08955	2.08171	2.01745	2.09899	1.96988	2.00346	2.01787	2.06408	2.01578		0.0224967		0.873503
Q91XC8	Death-associated protein 1 OS=Mus musculus OX=10090 GN=Dap PE=1 SV=3	100	104.7	106.9	111.2	108.2	105.8	88.7	97.9	90.4	90.8	102		2.01995	2.02898	2.0461	2.03423	2.02449	1.94792	1.99078	1.95617	1.95809	2.0086		0.00158888		0.875186
A2ASZ8	Calcium-binding mitochondrial carrier protein SCaMC-2 OS=Mus musculus OX=10090 GN=Slc25a25 PE=1 SV=1	100	82.9	84.7	96	102.7	93.7	87.5	76.9	75.7	82.7	81		1.91855	1.92788	1.98227	2.01157	1.97174	1.94201	1.88593	1.8791	1.91751	1.90849		0.0272837		0.877826
Q80UZ0	FYVE, RhoGEF and PH domain-containing protein 5 OS=Mus musculus OX=10090 GN=Fgd5 PE=1 SV=2	100	101.5	115.9	101.3	123.7	118.4	100.1	106.2	90.5	100.6	95.9		2.00647	2.06408	2.00561	2.09237	2.07335	2.00043	2.02612	1.95665	2.0026	1.98182		0.0329145		0.879636
P23949	mRNA decay activator protein ZFP36L2 OS=Mus musculus OX=10090 GN=Zfp36l2 PE=1 SV=2	100	81.2	103.9	90.8	100.7	97.9	89.4	89.7	78.1	79.1	81.4		1.90956	2.01662	1.95809	2.00303	1.99078	1.95134	1.95279	1.89265	1.89818	1.91062		0.0462126		0.880295
Q9EPL9	Peroxisomal acyl-coenzyme A oxidase 3 OS=Mus musculus OX=10090 GN=Acox3 PE=1 SV=2	100	112.5	104	109.4	96.9	90.6	86.3	84.2	95.3	96.4	94.2		2.05115	2.01703	2.03902	1.98632	1.95713	1.93601	1.92531	1.97909	1.98408	1.97405		0.04348		0.888975
O35516	Neurogenic locus notch homolog protein 2 OS=Mus musculus OX=10090 GN=Notch2 PE=1 SV=2	100	102.9	116	109.6	113.3	114	97.6	103.1	87.6	107.7	98.8		2.01242	2.06446	2.03981	2.05423	2.0569	1.98945	2.01326	1.9425	2.03222	1.99476		0.0197485		0.890248
P97287	Induced myeloid leukemia cell differentiation protein Mcl-1 homolog OS=Mus musculus OX=10090 GN=Mcl1 PE=1 SV=3	100	86.8	89.2	94.4	103.7	95.7	79	86	83.2	86.3	84.4		1.93852	1.95036	1.97497	2.01578	1.98091	1.89763	1.9345	1.92012	1.93601	1.92634		0.0115589		0.891656
Q4LDD4	Arf-GAP with Rho-GAP domain, ANK repeat and PH domain-containing protein 1 OS=Mus musculus OX=10090 GN=Arap1 PE=1 SV=2	100	96	121.4	101.7	107.8	107.7	103.2	98.7	93.1	92	90.6		1.98227	2.08422	2.00732	2.03262	2.03222	2.01368	1.99432	1.96895	1.96379	1.95713		0.042297		0.893378
Q8VC30	Triokinase/FMN cyclase OS=Mus musculus OX=10090 GN=Tkfc PE=1 SV=1	100	100.4	96.1	115.4	94	107.9	91.4	90.2	90.4	97.1	91.3		2.00173	1.98272	2.06221	1.97313	2.03302	1.96095	1.95521	1.95617	1.98722	1.96047		0.0287826		0.896069
P70158	Acid sphingomyelinase-like phosphodiesterase 3a OS=Mus musculus OX=10090 GN=Smpdl3a PE=1 SV=2	100	97.9	112.1	108.3	103.3	102.2	96.2	88.5	100	93.1	92.4		1.99078	2.04961	2.03463	2.0141	2.00945	1.98318	1.94694	2	1.96895	1.96567		0.00867377		0.897671
Q9CWU9	Nucleoporin Nup37 OS=Mus musculus OX=10090 GN=Nup37 PE=1 SV=2	100	98.5	97	94	99.3	93.9	93	89.7	80.6	76.6	93.9		1.99344	1.98677	1.97313	1.99695	1.97267	1.96848	1.95279	1.90634	1.88423	1.97267		0.0317933		0.898695
Q9DBK0	Acetyl-coenzyme A thioesterase OS=Mus musculus OX=10090 GN=Acot12 PE=1 SV=1	100	117.9	115.7	113.5	109.2	107.2	96.2	95.8	108.1	106	101.1		2.07151	2.06333	2.055	2.03822	2.03019	1.98318	1.98137	2.03383	2.02531	2.00475		0.00813303		0.900089
Q99LJ1	Tissue alpha-L-fucosidase OS=Mus musculus OX=10090 GN=Fuca1 PE=1 SV=1	100	95.6	102.1	110.3	106.4	100.7	95.9	94.8	87	94	92.9		1.98046	2.00903	2.04258	2.02694	2.00303	1.98182	1.97681	1.93952	1.97313	1.96802		0.00877942		0.901961
Q7TNG8	Probable D-lactate dehydrogenase, mitochondrial OS=Mus musculus OX=10090 GN=Ldhd PE=1 SV=1	100	101	91.8	92.6	89.5	94.8	79.9	80.6	80.4	96.8	86		2.00432	1.96284	1.96661	1.95182	1.97681	1.90255	1.90634	1.90526	1.98588	1.9345		0.0365002		0.902065
P15392	Cytochrome P450 2A4 OS=Mus musculus OX=10090 GN=Cyp2a4 PE=2 SV=3	100	112.4	95.1	99.1	102.8	92.8	84.7	91.1	96.9	90.1	91		2.05077	1.97818	1.99607	2.01199	1.96755	1.92788	1.95952	1.98632	1.95472	1.95904		0.0363748		0.903624
O09159	Lysosomal alpha-mannosidase OS=Mus musculus OX=10090 GN=Man2b1 PE=1 SV=4	100	84.4	97.5	98.2	96.2	90.3	84	82.6	84.8	81.8	88.5		1.92634	1.989	1.99211	1.98318	1.95569	1.92428	1.91698	1.9284	1.91275	1.94694		0.013944		0.903772
Q8C025	Cholinephosphotransferase 1 OS=Mus musculus OX=10090 GN=Chpt1 PE=1 SV=1	100	125	108.2	115.4	105.3	102.6	95.7	98.1	99.9	109.5	100.1		2.09691	2.03423	2.06221	2.02243	2.01115	1.98091	1.99167	1.99957	2.03941	2.00043		0.04705		0.904403
Q8R033	LYR motif-containing protein 2 OS=Mus musculus OX=10090 GN=Lyrm2 PE=3 SV=1	100	114.3	117.6	128.1	112	122.6	107.2	114.5	95.4	109.7	111.4		2.05805	2.07041	2.10755	2.04922	2.08849	2.03019	2.05881	1.97955	2.04021	2.04689		0.0355936		0.905146
Q91YD6	Villin-like protein OS=Mus musculus OX=10090 GN=Vill PE=1 SV=1	100	111.1	106.9	105.4	101.1	102.3	91.7	92.4	95.3	102.6	95.7		2.04571	2.02898	2.02284	2.00475	2.00988	1.96237	1.96567	1.97909	2.01115	1.98091		0.00540986		0.906796
P70245	3-beta-hydroxysteroid-Delta(8),Delta(7)-isomerase OS=Mus musculus OX=10090 GN=Ebp PE=1 SV=3	100	122.1	111.2	117.2	108.4	102.5	110	96.1	99.2	102.1	102.4		2.08672	2.0461	2.06893	2.03503	2.01072	2.04139	1.98272	1.99651	2.00903	2.0103		0.0351975		0.908087
Q571E4	N-acetylgalactosamine-6-sulfatase OS=Mus musculus OX=10090 GN=Galns PE=1 SV=2	100	107.6	105.1	104.4	100.8	101.6	94.3	94.2	94.6	95.3	93.5		2.03181	2.0216	2.0187	2.00346	2.00689	1.97451	1.97405	1.97589	1.97909	1.97081		5.052e-05		0.908373
Q3TFD2	Lysophosphatidylcholine acyltransferase 1 OS=Mus musculus OX=10090 GN=Lpcat1 PE=1 SV=1	100	110	102.6	102.9	114.3	104.7	92.1	96.7	96.6	105.4	96.8		2.04139	2.01115	2.01242	2.05805	2.01995	1.96426	1.98543	1.98498	2.02284	1.98588		0.0162782		0.912254
Q8R242	Di-N-acetylchitobiase OS=Mus musculus OX=10090 GN=Ctbs PE=1 SV=2	100	98.8	101.3	102.5	111.7	99.7	95.5	93.8	96.4	89.7	94		1.99476	2.00561	2.01072	2.04805	1.9987	1.98	1.9722	1.98408	1.95279	1.97313		0.00723443		0.91323
Q9WUZ9	Ectonucleoside triphosphate diphosphohydrolase 5 OS=Mus musculus OX=10090 GN=Entpd5 PE=1 SV=1	100	105.1	93.9	101	96.3	87.6	86.2	85.4	91.3	89.3	91.7		2.0216	1.97267	2.00432	1.98363	1.9425	1.93551	1.93146	1.96047	1.95085	1.96237		0.039218		0.917338
Q8R1T4	UDP-N-acetylglucosamine transporter OS=Mus musculus OX=10090 GN=Slc35a3 PE=2 SV=1	100	101.5	112.2	116.1	109.5	106.6	102.2	103.5	98.1	97.2	101.1		2.00647	2.04999	2.06483	2.03941	2.02776	2.00945	2.01494	1.99167	1.98767	2.00475		0.012327		0.919766
Q8QZR5	Alanine aminotransferase 1 OS=Mus musculus OX=10090 GN=Gpt PE=1 SV=3	100	103.4	109.9	108.3	115	105.7	99.5	96.5	94.7	99.9	108.3		2.01452	2.041	2.03463	2.0607	2.02407	1.99782	1.98453	1.97635	1.99957	2.03463		0.0209706		0.91997
Q99KR8	Plasma alpha-L-fucosidase OS=Mus musculus OX=10090 GN=Fuca2 PE=1 SV=1	100	104.8	112	111.6	109	105.1	101.4	99.3	100.7	97	101.8		2.02036	2.04922	2.04766	2.03743	2.0216	2.00604	1.99695	2.00303	1.98677	2.00775		0.00127722		0.922028
B1AR13	CDGSH iron-sulfur domain-containing protein 3, mitochondrial OS=Mus musculus OX=10090 GN=Cisd3 PE=1 SV=1	100	117.8	109.1	117.1	105.1	113.6	108	101.9	99.1	109.2	100.9		2.07115	2.03782	2.06856	2.0216	2.05538	2.03342	2.00817	1.99607	2.03822	2.00389		0.0241401		0.922516
Q8BYF6	Sodium-coupled monocarboxylate transporter 1 OS=Mus musculus OX=10090 GN=Slc5a8 PE=1 SV=1	100	114.1	106	111.7	104	108.2	100.3	102.3	94.4	107.1	98.4		2.05729	2.02531	2.04805	2.01703	2.03423	2.0013	2.00988	1.97497	2.02979	1.993		0.0179836		0.923713
Q3TCN2	Putative phospholipase B-like 2 OS=Mus musculus OX=10090 GN=Plbd2 PE=1 SV=2	100	86.3	84.1	85.6	86.8	81.2	78.5	82.2	75	76.1	80.3		1.93601	1.9248	1.93247	1.93852	1.90956	1.89487	1.91487	1.87506	1.88138	1.90472		0.0052732		0.924764
Q9Z2G9	Oxidoreductase HTATIP2 OS=Mus musculus OX=10090 GN=Htatip2 PE=1 SV=3	100	120.7	106.5	109.8	107.7	100.8	103.7	99.7	99.5	104	97.8		2.08171	2.02735	2.0406	2.03222	2.00346	2.01578	1.9987	1.99782	2.01703	1.99034		0.0432249		0.925206
Q9CQF6	L-aminoadipate-semialdehyde dehydrogenase-phosphopantetheinyl transferase OS=Mus musculus OX=10090 GN=Aasdhppt PE=1 SV=1	100	100.7	96.3	102.6	94.1	92.2	91.5	84.9	86.4	92.6	94.6		2.00303	1.98363	2.01115	1.97359	1.96473	1.96142	1.92891	1.93651	1.96661	1.97589		0.0290067		0.926116
Q5U462	CUB domain-containing protein 1 OS=Mus musculus OX=10090 GN=Cdcp1 PE=2 SV=1	100	122.7	119.1	119.4	119	113.5	113.2	108.7	104.6	119.2	104.9		2.08884	2.07591	2.077	2.07555	2.055	2.05385	2.03623	2.01953	2.07628	2.02078		0.0249595		0.927404
Q9JLT2	Trehalase OS=Mus musculus OX=10090 GN=Treh PE=1 SV=1	100	108.2	106.4	112.1	106.7	107.6	95.4	101	101.2	100.3	103.9		2.03423	2.02694	2.04961	2.02816	2.03181	1.97955	2.00432	2.00518	2.0013	2.01662		0.00202584		0.927542
P20060	Beta-hexosaminidase subunit beta OS=Mus musculus OX=10090 GN=Hexb PE=1 SV=2	100	102.4	99.7	97.7	96.2	94.7	92.1	89.5	91.3	90.1	92.2		2.0103	1.9987	1.98989	1.98318	1.97635	1.96426	1.95182	1.96047	1.95472	1.96473		0.00103223		0.927654
Q9DCS2	Methyltransferase-like 26 OS=Mus musculus OX=10090 GN=Mettl26 PE=1 SV=1	100	105.1	106.5	110.7	96.8	102.9	98.3	95	100.5	92.6	98.3		2.0216	2.02735	2.04415	1.98588	2.01242	1.99255	1.97772	2.00217	1.96661	1.99255		0.0238326		0.928544
P97328	Ketohexokinase OS=Mus musculus OX=10090 GN=Khk PE=1 SV=1	100	107.9	103.1	113	96.8	111.2	96.8	99.6	100	98.2	101.1		2.03302	2.01326	2.05308	1.98588	2.0461	1.98588	1.99826	2	1.99211	2.00475		0.0440696		0.931767
Q80XC2	tRNA (adenine(58)-N(1))-methyltransferase catalytic subunit TRMT61A OS=Mus musculus OX=10090 GN=Trmt61a PE=1 SV=1	100	90.5	87.3	97.4	94.5	90.4	87.2	86.1	85.6	80.6	90.7		1.95665	1.94101	1.98856	1.97543	1.95617	1.94052	1.935	1.93247	1.90634	1.95761		0.037474		0.935014
P98197	Phospholipid-transporting ATPase IH OS=Mus musculus OX=10090 GN=Atp11a PE=1 SV=1	100	105.8	107.2	102.3	97.9	101	92.1	94.4	95	104.6	95		2.02449	2.03019	2.00988	1.99078	2.00432	1.96426	1.97497	1.97772	2.01953	1.97772		0.039579		0.935628
Q91V16	Electron transfer flavoprotein regulatory factor 1 OS=Mus musculus OX=10090 GN=Etfrf1 PE=1 SV=1	100	112.9	112.7	113.4	110.7	105.4	107.2	103.1	101.4	102.3	105.5		2.05269	2.05192	2.05461	2.04415	2.02284	2.03019	2.01326	2.00604	2.00988	2.02325		0.00458397		0.935867
Q9D6M3	Mitochondrial glutamate carrier 1 OS=Mus musculus OX=10090 GN=Slc25a22 PE=1 SV=1	100	110	108.2	108.4	105.2	107.9	108.4	100.1	99.8	100.8	96.5		2.04139	2.03423	2.03503	2.02202	2.03302	2.03503	2.00043	1.99913	2.00346	1.98453		0.0121254		0.936817
Q9R112	Sulfide:quinone oxidoreductase, mitochondrial OS=Mus musculus OX=10090 GN=Sqor PE=1 SV=3	100	101.7	107.4	110.2	105.7	103.2	95.3	95.9	103.7	99.1	101.4		2.00732	2.031	2.04218	2.02407	2.01368	1.97909	1.98182	2.01578	1.99607	2.00604		0.0173791		0.937902
Q5BL07	Peroxisome biogenesis factor 1 OS=Mus musculus OX=10090 GN=Pex1 PE=1 SV=2	100	117.1	108.2	117	107.3	107.7	105.5	101.2	104.1	106.1	105.9		2.06856	2.03423	2.06819	2.0306	2.03222	2.02325	2.00518	2.01745	2.02572	2.0249		0.0214377		0.938094
Q9CZN7	Serine hydroxymethyltransferase, mitochondrial OS=Mus musculus OX=10090 GN=Shmt2 PE=1 SV=1	100	110.8	107.6	105.6	103.5	107.2	95.7	96.9	102.4	102.6	104.2		2.04454	2.03181	2.02366	2.01494	2.03019	1.98091	1.98632	2.0103	2.01115	2.01787		0.0140305		0.93847
Q3TLP5	Enoyl-CoA hydratase domain-containing protein 2, mitochondrial OS=Mus musculus OX=10090 GN=Echdc2 PE=1 SV=2	100	108	99.5	104.9	101.2	102.1	92.8	95.2	96.6	101.3	98.7		2.03342	1.99782	2.02078	2.00518	2.00903	1.96755	1.97864	1.98498	2.00561	1.99432		0.0173227		0.939694
O70475	UDP-glucose 6-dehydrogenase OS=Mus musculus OX=10090 GN=Ugdh PE=1 SV=1	100	97.4	93.1	96.8	98.6	91.7	89.2	94.2	86.2	89.7	90.8		1.98856	1.96895	1.98588	1.99388	1.96237	1.95036	1.97405	1.93551	1.95279	1.95809		0.0179598		0.94242
Q8C0K5	Graves disease carrier protein homolog OS=Mus musculus OX=10090 GN=Slc25a16 PE=1 SV=1	100	100.8	104.7	107.1	109.4	104	102.9	99.3	96.5	100.1	97.2		2.00346	2.01995	2.02979	2.03902	2.01703	2.01242	1.99695	1.98453	2.00043	1.98767		0.0113905		0.942966
Q8JZN5	Complex I assembly factor ACAD9, mitochondrial OS=Mus musculus OX=10090 GN=Acad9 PE=1 SV=2	100	104.2	99	102.9	97.4	96.9	95.2	92.8	93.6	98.7	92		2.01787	1.99564	2.01242	1.98856	1.98632	1.97864	1.96755	1.97128	1.99432	1.96379		0.0170036		0.943845
Q8CC88	von Willebrand factor A domain-containing protein 8 OS=Mus musculus OX=10090 GN=Vwa8 PE=1 SV=2	100	105.5	102.5	104	104.2	99.8	98	94.6	98.5	97.5	98.5		2.02325	2.01072	2.01703	2.01787	1.99913	1.99123	1.97589	1.99344	1.989	1.99344		0.00146142		0.943992
O70572	Sphingomyelin phosphodiesterase 2 OS=Mus musculus OX=10090 GN=Smpd2 PE=1 SV=1	100	111.9	108.8	116.8	106.7	103.7	101.5	103	103.8	106.9	102.2		2.04883	2.03663	2.06744	2.02816	2.01578	2.00647	2.01284	2.0162	2.02898	2.00945		0.0346614		0.944333
Q60932-2	Isoform Mt-VDAC1 of Voltage-dependent anion-selective channel protein 1 OS=Mus musculus OX=10090 GN=Vdac1	100	106.9	100.6	104	105	107.5	97.9	99.6	93.1	99.6	104.8		2.02898	2.0026	2.01703	2.02119	2.03141	1.99078	1.99826	1.96895	1.99826	2.02036		0.033253		0.944656
Q8K370	Acyl-CoA dehydrogenase family member 10 OS=Mus musculus OX=10090 GN=Acad10 PE=1 SV=1	100	97.2	95.9	97.9	98.6	94.6	89.6	91.8	89.6	95.6	91.3		1.98767	1.98182	1.99078	1.99388	1.97589	1.95231	1.96284	1.95231	1.98046	1.96047		0.00392814		0.945684
P54818	Galactocerebrosidase OS=Mus musculus OX=10090 GN=Galc PE=1 SV=2	100	90	94.9	94.7	99.1	94.6	91.3	89.5	92.3	88.7	86.3		1.95424	1.97727	1.97635	1.99607	1.97589	1.96047	1.95182	1.9652	1.94792	1.93601		0.0220077		0.946757
P26450	Phosphatidylinositol 3-kinase regulatory subunit alpha OS=Mus musculus OX=10090 GN=Pik3r1 PE=1 SV=2	100	96.6	99.1	95.1	96.8	97.7	95.4	96.3	91.4	91.1	85.8		1.98498	1.99607	1.97818	1.98588	1.98989	1.97955	1.98363	1.96095	1.95952	1.93349		0.0361789		0.947867
Q78JT3	3-hydroxyanthranilate 3,4-dioxygenase OS=Mus musculus OX=10090 GN=Haao PE=1 SV=1	100	96.3	101.2	102.7	101	97.3	98.1	95.8	88.5	94.1	96.1		1.98363	2.00518	2.01157	2.00432	1.98811	1.99167	1.98137	1.94694	1.97359	1.98272		0.0372509		0.948044
Q9JHS4	ATP-dependent Clp protease ATP-binding subunit clpX-like, mitochondrial OS=Mus musculus OX=10090 GN=Clpx PE=1 SV=2	100	104.4	110.3	112.3	111.1	110.6	106.7	105.1	98.9	108.4	101.8		2.0187	2.04258	2.05038	2.04571	2.04376	2.02816	2.0216	1.9952	2.03503	2.00775		0.0369138		0.949335
P70274	Selenoprotein P OS=Mus musculus OX=10090 GN=Selenop PE=1 SV=3	100	109.4	115.8	116.4	116.3	111.7	109.3	112.5	104.5	107.5	107.2		2.03902	2.06371	2.06595	2.06558	2.04805	2.03862	2.05115	2.01912	2.03141	2.03019		0.0187721		0.949789
Q9D125	28S ribosomal protein S25, mitochondrial OS=Mus musculus OX=10090 GN=Mrps25 PE=1 SV=1	100	107.8	109.6	109.2	110.4	114.1	104.1	105.5	98.5	109.5	106		2.03262	2.03981	2.03822	2.04297	2.05729	2.01745	2.02325	1.99344	2.03941	2.02531		0.0309002		0.9501
O55003	BCL2/adenovirus E1B 19 kDa protein-interacting protein 3 OS=Mus musculus OX=10090 GN=Bnip3 PE=1 SV=1	100	95.8	90.2	100.3	93.7	99.4	91.8	91.3	92.3	88.1	92.1		1.98137	1.95521	2.0013	1.97174	1.99739	1.96284	1.96047	1.9652	1.94498	1.96426		0.0457074		0.950355
Q9DBL7	Bifunctional coenzyme A synthase OS=Mus musculus OX=10090 GN=Coasy PE=1 SV=2	100	99.5	104.4	101	99.3	101.4	92.9	94	95.4	102.1	96.5		1.99782	2.0187	2.00432	1.99695	2.00604	1.96802	1.97313	1.97955	2.00903	1.98453		0.0271107		0.951147
Q9CXT8	Mitochondrial-processing peptidase subunit beta OS=Mus musculus OX=10090 GN=Pmpcb PE=1 SV=1	100	104.1	103.1	107.3	105.3	105.8	105.1	99	93.7	102	100.9		2.01745	2.01326	2.0306	2.02243	2.02449	2.0216	1.99564	1.97174	2.0086	2.00389		0.0414979		0.952626
P23780	Beta-galactosidase OS=Mus musculus OX=10090 GN=Glb1 PE=1 SV=1	100	104.1	112.4	112.1	106.1	107.6	105.5	104	104.4	102.3	101.8		2.01745	2.05077	2.04961	2.02572	2.03181	2.02325	2.01703	2.0187	2.00988	2.00775		0.0250131		0.955191
Q9DCI9	39S ribosomal protein L32, mitochondrial OS=Mus musculus OX=10090 GN=Mrpl32 PE=1 SV=1	100	131.1	127.3	132	133.1	128.3	128	128	118.6	123.1	125.2		2.1176	2.10483	2.12057	2.12418	2.10823	2.10721	2.10721	2.07408	2.09026	2.0976		0.0249667		0.955661
Q99LY9	NADH dehydrogenase [ubiquinone] iron-sulfur protein 5 OS=Mus musculus OX=10090 GN=Ndufs5 PE=1 SV=3	100	105.1	101	102.1	100.8	101.2	100	99	96.4	97	95.8		2.0216	2.00432	2.00903	2.00346	2.00518	2	1.99564	1.98408	1.98677	1.98137		0.00439965		0.95688
Q9CR24	Mitochondrial coenzyme A diphosphatase NUDT8 OS=Mus musculus OX=10090 GN=Nudt8 PE=1 SV=1	100	102.1	101.9	107	103.1	104.2	99.5	99.3	97.1	99.1	101.2		2.00903	2.00817	2.02938	2.01326	2.01787	1.99782	1.99695	1.98722	1.99607	2.00518		0.00436343		0.957361
O35683	NADH dehydrogenase [ubiquinone] 1 alpha subcomplex subunit 1 OS=Mus musculus OX=10090 GN=Ndufa1 PE=1 SV=1	100	106.2	103.8	107.2	106.7	101.9	103.6	101.9	96.5	102.7	98.9		2.02612	2.0162	2.03019	2.02816	2.00817	2.01536	2.00817	1.98453	2.01157	1.9952		0.0289381		0.957779
Q8R0S9	Solute carrier family 22 member 22 OS=Mus musculus OX=10090 GN=Slc22a22 PE=1 SV=1	100	110.5	115.8	109.6	112.1	110.6	108.9	107.5	108.4	100.7	109.9		2.04336	2.06371	2.03981	2.04961	2.04376	2.03703	2.03141	2.03503	2.00303	2.041		0.0489947		0.958468
Q8BH86	D-glutamate cyclase, mitochondrial OS=Mus musculus OX=10090 GN=Dglucy PE=1 SV=1	100	103	99.4	104.9	103.6	103.6	100.7	96.5	96.6	100.9	98.7		2.01284	1.99739	2.02078	2.01536	2.01536	2.00303	1.98453	1.98498	2.00389	1.99432		0.0134269		0.958989
Q9D338	39S ribosomal protein L19, mitochondrial OS=Mus musculus OX=10090 GN=Mrpl19 PE=1 SV=1	100	99.6	101.1	104.9	102.9	102.5	98.8	98.6	93.3	97.2	102.2		1.99826	2.00475	2.02078	2.01242	2.01072	1.99476	1.99388	1.96988	1.98767	2.00945		0.0395961		0.9591
Q9CQR4	Acyl-coenzyme A thioesterase 13 OS=Mus musculus OX=10090 GN=Acot13 PE=1 SV=1	100	107	103.8	102.3	103	100.9	98.6	99.4	100.2	100.5	97.6		2.02938	2.0162	2.00988	2.01284	2.00389	1.99388	1.99739	2.00087	2.00217	1.98945		0.00648217		0.959961
Q8BWF0	Succinate-semialdehyde dehydrogenase, mitochondrial OS=Mus musculus OX=10090 GN=Aldh5a1 PE=1 SV=1	100	105.1	102.5	106.2	105	102.9	99.4	99.5	98.8	102.9	100.6		2.0216	2.01072	2.02612	2.02119	2.01242	1.99739	1.99782	1.99476	2.01242	2.0026		0.00361805		0.960705
Q9CQP0	39S ribosomal protein L33, mitochondrial OS=Mus musculus OX=10090 GN=Mrpl33 PE=1 SV=1	100	105.1	102.5	101.9	106.9	107.4	98.3	98.8	105	101.9	100.1		2.0216	2.01072	2.00817	2.02898	2.031	1.99255	1.99476	2.02119	2.00817	2.00043		0.0435994		0.96239
Q9CXJ4	Mitochondrial potassium channel ATP-binding subunit OS=Mus musculus OX=10090 GN=Abcb8 PE=1 SV=1	100	107.9	106.4	108.6	110.9	110.6	105.7	106.2	101	106	105.2		2.03302	2.02694	2.03583	2.04493	2.04376	2.02407	2.02612	2.00432	2.02531	2.02202		0.0140563		0.962711
Q8BGB2	Tetratricopeptide repeat protein 7A OS=Mus musculus OX=10090 GN=Ttc7a PE=1 SV=1	100	99.7	105.3	105.8	101.8	103.3	100.8	101.2	96.7	96.4	101.7		1.9987	2.02243	2.02449	2.00775	2.0141	2.00346	2.00518	1.98543	1.98408	2.00732		0.0462651		0.962977
Q9D1I2	Caspase recruitment domain-containing protein 19 OS=Mus musculus OX=10090 GN=Card19 PE=1 SV=1	100	105.5	106.1	109.9	108.7	108.1	108.3	103.5	99.1	102.8	104.8		2.02325	2.02572	2.041	2.03623	2.03383	2.03463	2.01494	1.99607	2.01199	2.02036		0.0487142		0.963218
Q9CWE0	Mitochondrial fission regulator 1-like OS=Mus musculus OX=10090 GN=Mtfr1l PE=1 SV=1	100	117	114.9	116.4	113.5	113.7	115.5	113.6	107.2	110.7	107.4		2.06819	2.06032	2.06595	2.055	2.05576	2.06258	2.05538	2.03019	2.04415	2.031		0.0467091		0.963336
P61804	Dolichyl-diphosphooligosaccharide--protein glycosyltransferase subunit DAD1 OS=Mus musculus OX=10090 GN=Dad1 PE=1 SV=3	100	106.6	104.8	108.2	107.4	105	102.6	100	102	102.6	105.6		2.02776	2.02036	2.03423	2.031	2.02119	2.01115	2	2.0086	2.01115	2.02366		0.0088921		0.96391
Q922Q1	Mitochondrial amidoxime reducing component 2 OS=Mus musculus OX=10090 GN=Mtarc2 PE=1 SV=1	100	104.2	104.4	105.6	107.7	107.8	100.3	99.6	99.9	105.6	105.3		2.01787	2.0187	2.02366	2.03222	2.03262	2.0013	1.99826	1.99957	2.02366	2.02243		0.0409892		0.964131
P47934	Carnitine O-acetyltransferase OS=Mus musculus OX=10090 GN=Crat PE=1 SV=3	100	109.6	101.9	104.3	105.4	102.9	103.6	99.4	100.9	102.3	99.2		2.03981	2.00817	2.01828	2.02284	2.01242	2.01536	1.99739	2.00389	2.00988	1.99651		0.0437508		0.96432
Q922J3	CAP-Gly domain-containing linker protein 1 OS=Mus musculus OX=10090 GN=Clip1 PE=1 SV=1	100	102.2	102.5	107.7	103.1	101.4	102.6	101.9	97.4	97.8	98.9		2.00945	2.01072	2.03222	2.01326	2.00604	2.01115	2.00817	1.98856	1.99034	1.9952		0.0436946		0.964597
Q921G7	Electron transfer flavoprotein-ubiquinone oxidoreductase, mitochondrial OS=Mus musculus OX=10090 GN=Etfdh PE=1 SV=1	100	107.2	100.3	105.1	102.3	102.2	101.2	97.8	99.7	101.3	98.8		2.03019	2.0013	2.0216	2.00988	2.00945	2.00518	1.99034	1.9987	2.00561	1.99476		0.0294747		0.96461
Q8K215	LYR motif-containing protein 4 OS=Mus musculus OX=10090 GN=Lyrm4 PE=1 SV=1	100	102.2	102.7	103.3	103.5	101.5	97.9	100.9	95.3	102.5	98.6		2.00945	2.01157	2.0141	2.01494	2.00647	1.99078	2.00389	1.97909	2.01072	1.99388		0.0248789		0.964926
Q9WUR9	Adenylate kinase 4, mitochondrial OS=Mus musculus OX=10090 GN=Ak4 PE=1 SV=1	100	106.9	104	108.5	103.4	103.9	101.1	98.4	102.9	102.8	103.7		2.02898	2.01703	2.03543	2.01452	2.01662	2.00475	1.993	2.01242	2.01199	2.01578		0.032469		0.966205
O55125	Protein NipSnap homolog 1 OS=Mus musculus OX=10090 GN=Nipsnap1 PE=1 SV=1	100	104	102.1	106.6	104.4	103.6	100.8	99.9	101.9	100.7	100.9		2.01703	2.00903	2.02776	2.0187	2.01536	2.00346	1.99957	2.00817	2.00303	2.00389		0.00300384		0.968312
Q8R0Y8	Mitochondrial coenzyme A transporter SLC25A42 OS=Mus musculus OX=10090 GN=Slc25a42 PE=1 SV=1	100	110.2	109.8	113.6	112.2	107.6	108	104.4	109.3	105.5	108.7		2.04218	2.0406	2.05538	2.04999	2.03181	2.03342	2.0187	2.03862	2.02325	2.03623		0.0374328		0.968377
O54692	Centromere/kinetochore protein zw10 homolog OS=Mus musculus OX=10090 GN=Zw10 PE=1 SV=3	100	105.3	109.2	109.3	113.9	111.3	107.1	107.2	106.6	105.3	105.6		2.02243	2.03822	2.03862	2.05652	2.0465	2.02979	2.03019	2.02776	2.02243	2.02366		0.0466124		0.96867
Q9CYN2	Signal peptidase complex subunit 2 OS=Mus musculus OX=10090 GN=Spcs2 PE=1 SV=1	100	107.4	103.2	104.8	104.4	101.3	99.9	101.9	100.1	101	103.8		2.031	2.01368	2.02036	2.0187	2.00561	1.99957	2.00817	2.00043	2.00432	2.0162		0.0463233		0.972366
Q9WUQ2	Prolactin regulatory element-binding protein OS=Mus musculus OX=10090 GN=Preb PE=1 SV=1	100	113.6	113.1	113.9	110.5	111.7	110.4	106.8	109.1	110.8	110.2		2.05538	2.05346	2.05652	2.04336	2.04805	2.04297	2.02857	2.03782	2.04454	2.04218		0.0126977		0.972459
Q5M8N4	Epimerase family protein SDR39U1 OS=Mus musculus OX=10090 GN=Sdr39u1 PE=1 SV=2	100	108.2	106	108.8	108.6	108.6	105.1	106.1	105.5	105.9	102.8		2.03423	2.02531	2.03663	2.03583	2.03583	2.0216	2.02572	2.02325	2.0249	2.01199		0.00590321		0.972603
Q8BP48	Methionine aminopeptidase 1 OS=Mus musculus OX=10090 GN=Metap1 PE=1 SV=1	100	112.3	116.8	114.7	114.7	114.7	113.3	112.6	107.5	113.4	110.7		2.05038	2.06744	2.05956	2.05956	2.05956	2.05423	2.05154	2.03141	2.05461	2.04415		0.0461044		0.97261
Q9CR59	Growth arrest and DNA damage-inducible proteins-interacting protein 1 OS=Mus musculus OX=10090 GN=Gadd45gip1 PE=1 SV=1	100	101	100.1	101.2	104.1	102.5	99.5	100.9	96.4	97.9	100.5		2.00432	2.00043	2.00518	2.01745	2.01072	1.99782	2.00389	1.98408	1.99078	2.00217		0.0363435		0.973079
Q8JZU2	Tricarboxylate transport protein, mitochondrial OS=Mus musculus OX=10090 GN=Slc25a1 PE=1 SV=1	100	108.8	108.2	110.7	109.4	107.3	107.2	105.7	103.8	105.9	108.4		2.03663	2.03423	2.04415	2.03902	2.0306	2.03019	2.02407	2.0162	2.0249	2.03503		0.0238608		0.975386
Q60759	Glutaryl-CoA dehydrogenase, mitochondrial OS=Mus musculus OX=10090 GN=Gcdh PE=1 SV=2	100	103.4	103.9	104	105	104.2	101.2	99.5	100.7	104.7	101.8		2.01452	2.01662	2.01703	2.02119	2.01787	2.00518	1.99782	2.00303	2.01995	2.00775		0.0236618		0.975793
Q9CZW5	Mitochondrial import receptor subunit TOM70 OS=Mus musculus OX=10090 GN=Tomm70 PE=1 SV=2	100	101	100.8	102.7	102	102.7	100.6	99.4	98	101.2	98.5		2.00432	2.00346	2.01157	2.0086	2.01157	2.0026	1.99739	1.99123	2.00518	1.99344		0.013699		0.977416
Q91VT4	3-oxoacyl-[acyl-carrier-protein] reductase OS=Mus musculus OX=10090 GN=Cbr4 PE=1 SV=2	100	106	102.4	103.8	106.2	105.6	103.2	102.4	103	103.2	102.3		2.02531	2.0103	2.0162	2.02612	2.02366	2.01368	2.0103	2.01284	2.01368	2.00988		0.0315479		0.981107
Q7TMK9-2	Isoform 2 of Heterogeneous nuclear ribonucleoprotein Q OS=Mus musculus OX=10090 GN=Syncrip	100	99.3	102.1	101.8	101.7	103.4	103.6	105.1	103.5	101.9	104.1		1.99695	2.00903	2.00775	2.00732	2.01452	2.01536	2.0216	2.01494	2.00817	2.01745		0.0474325		1.01948
Q9JHU4	Cytoplasmic dynein 1 heavy chain 1 OS=Mus musculus OX=10090 GN=Dync1h1 PE=1 SV=2	100	95.9	97.8	98.2	97.3	97.4	99.5	99.2	101.5	98.3	99		1.98182	1.99034	1.99211	1.98811	1.98856	1.99782	1.99651	2.00647	1.99255	1.99564		0.0108753		1.0224
P26638	Serine--tRNA ligase, cytoplasmic OS=Mus musculus OX=10090 GN=Sars1 PE=1 SV=3	100	96.5	100.9	97.5	99	97.4	100.8	101	100.9	99.5	100.4		1.98453	2.00389	1.989	1.99564	1.98856	2.00346	2.00432	2.00389	1.99782	2.00173		0.0247891		1.023
Q9D172	Glutamine amidotransferase-like class 1 domain-containing protein 3, mitochondrial OS=Mus musculus OX=10090 GN=Gatd3 PE=1 SV=1	100	90.4	92.4	92.6	94	93.4	95	93.1	95.1	96.1	94.3		1.95617	1.96567	1.96661	1.97313	1.97035	1.97772	1.96895	1.97818	1.98272	1.97451		0.0258412		1.02334
Q91V41	Ras-related protein Rab-14 OS=Mus musculus OX=10090 GN=Rab14 PE=1 SV=3	100	95.2	99	98.3	98	97.2	98.7	99.3	102.4	99	100.4		1.97864	1.99564	1.99255	1.99123	1.98767	1.99432	1.99695	2.0103	1.99564	2.00173		0.0325828		1.02481
Q99L47	Hsc70-interacting protein OS=Mus musculus OX=10090 GN=St13 PE=1 SV=1	100	96.6	97.4	99.9	98.7	98.3	101.4	99.7	100	102.6	100		1.98498	1.98856	1.99957	1.99432	1.99255	2.00604	1.9987	2	2.01115	2		0.0116191		1.02607
Q8R1Q8	Cytoplasmic dynein 1 light intermediate chain 1 OS=Mus musculus OX=10090 GN=Dync1li1 PE=1 SV=1	100	100.6	99.6	101.1	100.4	97.8	103.3	102.1	106.5	100.8	101.4		2.0026	1.99826	2.00475	2.00173	1.99034	2.0141	2.00903	2.02735	2.00346	2.00604		0.0352513		1.02923
P63330	Serine/threonine-protein phosphatase 2A catalytic subunit alpha isoform OS=Mus musculus OX=10090 GN=Ppp2ca PE=1 SV=1	100	97.9	97.3	101.5	98.9	99.1	102.3	102.7	99.6	102.3	103.1		1.99078	1.98811	2.00647	1.9952	1.99607	2.00988	2.01157	1.99826	2.00988	2.01326		0.0122244		1.03093
P97393	Rho GTPase-activating protein 5 OS=Mus musculus OX=10090 GN=Arhgap5 PE=1 SV=2	100	101.2	101.4	103.1	103.4	106.3	106.8	105.7	108.9	106.1	103.9		2.00518	2.00604	2.01326	2.01452	2.02653	2.02857	2.02407	2.03703	2.02572	2.01662		0.0305754		1.03104
Q8VE70	Programmed cell death protein 10 OS=Mus musculus OX=10090 GN=Pdcd10 PE=1 SV=1	100	92.5	95.7	97.1	97.6	95.4	99.3	99.4	95.9	100.6	98		1.96614	1.98091	1.98722	1.98945	1.97955	1.99695	1.99739	1.98182	2.0026	1.99123		0.0385872		1.03115
Q8BMP6	Golgi resident protein GCP60 OS=Mus musculus OX=10090 GN=Acbd3 PE=1 SV=3	100	98.4	100.4	100.5	101.2	101.3	105	106.8	102.3	100	103.4		1.993	2.00173	2.00217	2.00518	2.00561	2.02119	2.02857	2.00988	2	2.01452		0.0384148		1.03129
Q811U4	Mitofusin-1 OS=Mus musculus OX=10090 GN=Mfn1 PE=1 SV=3	100	101.3	103.4	102.7	106.2	103.6	107.6	110.4	105.5	106.3	104.1		2.00561	2.01452	2.01157	2.02612	2.01536	2.03181	2.04297	2.02325	2.02653	2.01745		0.0358434		1.03229
O88342	WD repeat-containing protein 1 OS=Mus musculus OX=10090 GN=Wdr1 PE=1 SV=3	100	93.7	98.8	99.1	99	98.5	101.3	101.6	98.2	103.2	100.8		1.97174	1.99476	1.99607	1.99564	1.99344	2.00561	2.00689	1.99211	2.01368	2.00346		0.0430462		1.03271
Q91VE0	Long-chain fatty acid transport protein 4 OS=Mus musculus OX=10090 GN=Slc27a4 PE=1 SV=1	100	102	100	100	101.5	97.1	105.4	103.3	101.9	103.2	103.2		2.0086	2	2	2.00647	1.98722	2.02284	2.0141	2.00817	2.01368	2.01368		0.0129515		1.03276
P97371	Proteasome activator complex subunit 1 OS=Mus musculus OX=10090 GN=Psme1 PE=1 SV=2	100	92	91.7	95.1	95.1	92.8	96.4	95.1	95	98.5	97.1		1.96379	1.96237	1.97818	1.97818	1.96755	1.98408	1.97818	1.97772	1.99344	1.98722		0.0142267		1.033
Q9ERE7	LRP chaperone MESD OS=Mus musculus OX=10090 GN=Mesd PE=1 SV=1	100	98.1	94.7	100.8	100.2	97.7	101.3	102	100.8	102.3	101.4		1.99167	1.97635	2.00346	2.00087	1.98989	2.00561	2.0086	2.00346	2.00988	2.00604		0.019901		1.03316
P70362	Ubiquitin recognition factor in ER-associated degradation protein 1 OS=Mus musculus OX=10090 GN=Ufd1 PE=1 SV=2	100	99.1	100.4	99.7	100.5	97.4	103.7	104.9	101.9	100.6	102.8		1.99607	2.00173	1.9987	2.00217	1.98856	2.01578	2.02078	2.00817	2.0026	2.01199		0.00678452		1.0338
Q61081	Hsp90 co-chaperone Cdc37 OS=Mus musculus OX=10090 GN=Cdc37 PE=1 SV=1	100	100.9	104.7	109	106	103.4	109.5	108.2	106.9	110.5	106.9		2.00389	2.01995	2.03743	2.02531	2.01452	2.03941	2.03423	2.02898	2.04336	2.02898		0.045948		1.03435
P62259	14-3-3 protein epsilon OS=Mus musculus OX=10090 GN=Ywhae PE=1 SV=1	100	89	91.6	93.6	94.9	92.9	94.5	96.3	95.1	95	97		1.94939	1.9619	1.97128	1.97727	1.96802	1.97543	1.98363	1.97818	1.97772	1.98677		0.021536		1.03442
P09405	Nucleolin OS=Mus musculus OX=10090 GN=Ncl PE=1 SV=2	100	94.9	94.7	93.6	97.7	96.9	97.4	97.5	101.9	97.6	100.3		1.97727	1.97635	1.97128	1.98989	1.98632	1.98856	1.989	2.00817	1.98945	2.0013		0.0211427		1.03537
Q91X91	Nicotinate-nucleotide pyrophosphorylase [carboxylating] OS=Mus musculus OX=10090 GN=Qprt PE=1 SV=1	100	96.3	97.6	100	97.8	95	101.2	97.3	103	101.3	101.2		1.98363	1.98945	2	1.99034	1.97772	2.00518	1.98811	2.01284	2.00561	2.00518		0.0252794		1.03555
F8VPU2	FERM, ARHGEF and pleckstrin domain-containing protein 1 OS=Mus musculus OX=10090 GN=Farp1 PE=1 SV=1	100	101.6	96	98.6	99.7	98.5	103.1	105.8	100.2	102.8	100.2		2.00689	1.98227	1.99388	1.9987	1.99344	2.01326	2.02449	2.00087	2.01199	2.00087		0.0337391		1.0358
Q9CX00	IST1 homolog OS=Mus musculus OX=10090 GN=Ist1 PE=1 SV=1	100	102.7	103.5	104	107.2	105.9	109.3	111.5	108.6	105.7	107.2		2.01157	2.01494	2.01703	2.03019	2.0249	2.03862	2.04727	2.03583	2.02407	2.03019		0.0176436		1.03631
P06745	Glucose-6-phosphate isomerase OS=Mus musculus OX=10090 GN=Gpi PE=1 SV=4	100	90.8	92.6	95.2	92.8	94	92.4	95	97.7	99.8	97.6		1.95809	1.96661	1.97864	1.96755	1.97313	1.96567	1.97772	1.98989	1.99913	1.98945		0.0492716		1.03674
Q9JHS3	Ragulator complex protein LAMTOR2 OS=Mus musculus OX=10090 GN=Lamtor2 PE=1 SV=1	100	82.8	84.6	85.7	88.2	86	87.2	88.9	85.8	89.4	92.2		1.91803	1.92737	1.93298	1.94547	1.9345	1.94052	1.9489	1.93349	1.95134	1.96473		0.048622		1.03791
P97429	Annexin A4 OS=Mus musculus OX=10090 GN=Anxa4 PE=1 SV=4	100	86.7	88.4	89	92.5	89.1	94.1	95.4	88.7	92.6	92		1.93802	1.94645	1.94939	1.96614	1.94988	1.97359	1.97955	1.94792	1.96661	1.96379		0.0489768		1.03837
E9Q5C9	Nucleolar and coiled-body phosphoprotein 1 OS=Mus musculus OX=10090 GN=Nolc1 PE=1 SV=1	100	106.6	101.5	105.3	107.7	106.9	111.8	109.9	111	105.5	110.2		2.02776	2.00647	2.02243	2.03222	2.02898	2.04844	2.041	2.04532	2.02325	2.04218		0.0315082		1.03864
Q91XU3	Phosphatidylinositol 5-phosphate 4-kinase type-2 gamma OS=Mus musculus OX=10090 GN=Pip4k2c PE=1 SV=1	100	93.5	96.3	95	97.5	94.9	102.9	101	96.6	97.3	97.9		1.97081	1.98363	1.97772	1.989	1.97727	2.01242	2.00432	1.98498	1.98811	1.99078		0.0270216		1.03877
P34022	Ran-specific GTPase-activating protein OS=Mus musculus OX=10090 GN=Ranbp1 PE=1 SV=2	100	86.5	91.4	92.5	92.4	93.9	93.5	95.9	96.6	92.9	95.6		1.93702	1.96095	1.96614	1.96567	1.97267	1.97081	1.98182	1.98498	1.96802	1.98046		0.0435315		1.03898
Q3UVL4	Vacuolar protein sorting-associated protein 51 homolog OS=Mus musculus OX=10090 GN=Vps51 PE=1 SV=2	100	100.6	101.2	106.8	103.4	99.7	103.3	109.6	107.1	106.4	105.6		2.0026	2.00518	2.02857	2.01452	1.9987	2.0141	2.03981	2.02979	2.02694	2.02366		0.0370418		1.03967
Q3TJZ6	Protein FAM98A OS=Mus musculus OX=10090 GN=Fam98a PE=1 SV=1	100	93.1	96.1	100	92.9	97	97.3	97.9	101.8	100.9	100.7		1.96895	1.98272	2	1.96802	1.98677	1.98811	1.99078	2.00775	2.00389	2.00303		0.0400729		1.0407
P47226	Testin OS=Mus musculus OX=10090 GN=Tes PE=1 SV=1	100	106.2	108	109.2	111.7	110.8	114.4	113.8	116.8	109	115		2.02612	2.03342	2.03822	2.04805	2.04454	2.05843	2.05614	2.06744	2.03743	2.0607		0.0224333		1.04232
P97384	Annexin A11 OS=Mus musculus OX=10090 GN=Anxa11 PE=1 SV=2	100	97.6	100.2	102.5	104.1	104	103.6	110.5	106.8	105.6	104		1.98945	2.00087	2.01072	2.01745	2.01703	2.01536	2.04336	2.02857	2.02366	2.01703		0.0357152		1.04347
P70168	Importin subunit beta-1 OS=Mus musculus OX=10090 GN=Kpnb1 PE=1 SV=2	100	88.7	94.8	94.9	94.5	95.9	98.1	97.5	99.1	96.6	98.1		1.94792	1.97681	1.97727	1.97543	1.98182	1.99167	1.989	1.99607	1.98498	1.99167		0.0179282		1.04394
P70195	Proteasome subunit beta type-7 OS=Mus musculus OX=10090 GN=Psmb7 PE=1 SV=1	100	93.8	99.5	101	101.6	96.5	100.6	103.8	102.9	103	104.1		1.9722	1.99782	2.00432	2.00689	1.98453	2.0026	2.0162	2.01242	2.01284	2.01745		0.0259073		1.04468
P54822	Adenylosuccinate lyase OS=Mus musculus OX=10090 GN=Adsl PE=1 SV=2	100	95.2	102.2	101.2	103.2	102.6	104	107.4	103.5	105.6	106.8		1.97864	2.00945	2.00518	2.01368	2.01115	2.01703	2.031	2.01494	2.02366	2.02857		0.0259602		1.0454
Q9CS42	Ribose-phosphate pyrophosphokinase 2 OS=Mus musculus OX=10090 GN=Prps2 PE=1 SV=4	100	93.7	95.7	96.5	98	97.4	98	100.7	99.2	104.3	101.1		1.97174	1.98091	1.98453	1.99123	1.98856	1.99123	2.00303	1.99651	2.01828	2.00475		0.00933957		1.04571
Q7TMC8	L-fucose kinase OS=Mus musculus OX=10090 GN=Fcsk PE=1 SV=1	100	92.2	95.1	96.2	96.9	94.9	103	97.2	102.4	100.1	94.7		1.96473	1.97818	1.98318	1.98632	1.97727	2.01284	1.98767	2.0103	2.00043	1.97635		0.0367842		1.0465
Q5SQX6	Cytoplasmic FMR1-interacting protein 2 OS=Mus musculus OX=10090 GN=Cyfip2 PE=1 SV=2	100	85.3	89.1	91.8	89	88.6	94.6	94.4	92.3	92.8	90.8		1.93095	1.94988	1.96284	1.94939	1.94743	1.97589	1.97497	1.9652	1.96755	1.95809		0.0101923		1.04754
P63028	Translationally-controlled tumor protein OS=Mus musculus OX=10090 GN=Tpt1 PE=1 SV=1	100	100.3	100.2	104.2	96.4	97.6	106.5	102.8	104.9	100.1	108.8		2.0013	2.00087	2.01787	1.98408	1.98945	2.02735	2.01199	2.02078	2.00043	2.03663		0.0412094		1.04893
P0DP27	Calmodulin-2 OS=Mus musculus OX=10090 GN=Calm2 PE=1 SV=1	100	86.1	91.1	91.6	92.9	95	94	96.4	94.2	94.4	100.2		1.935	1.95952	1.9619	1.96802	1.97772	1.97313	1.98408	1.97405	1.97497	2.00087		0.044585		1.04927
Q8C561	G-protein coupled receptor-associated protein LMBRD2 OS=Mus musculus OX=10090 GN=Lmbrd2 PE=1 SV=1	100	103.7	104.5	109.1	103.9	104.4	112.3	113.4	112.3	108.4	105.1		2.01578	2.01912	2.03782	2.01662	2.0187	2.05038	2.05461	2.05038	2.03503	2.0216		0.0230576		1.04928
O35099	Mitogen-activated protein kinase kinase kinase 5 OS=Mus musculus OX=10090 GN=Map3k5 PE=1 SV=3	100	95.2	98.6	97.3	96.3	99.6	106.9	105.4	101.4	98	99.6		1.97864	1.99388	1.98811	1.98363	1.99826	2.02898	2.02284	2.00604	1.99123	1.99826		0.0303706		1.0499
P47857	ATP-dependent 6-phosphofructokinase, muscle type OS=Mus musculus OX=10090 GN=Pfkm PE=1 SV=3	100	93.5	98.2	98.1	98.5	98.3	102.8	108.1	98.7	102.1	100		1.97081	1.99211	1.99167	1.99344	1.99255	2.01199	2.03383	1.99432	2.00903	2		0.0271021		1.05158
Q8VDC1	FYVE and coiled-coil domain-containing protein 1 OS=Mus musculus OX=10090 GN=Fyco1 PE=1 SV=1	100	100	100	101.8	105.6	100.5	109	110.6	103.7	104.4	106.4		2	2	2.00775	2.02366	2.00217	2.03743	2.04376	2.01578	2.0187	2.02694		0.0140587		1.05158
Q9Z1E4	Glycogen [starch] synthase, muscle OS=Mus musculus OX=10090 GN=Gys1 PE=1 SV=2	100	97	98.5	103.3	102.2	101.2	106.6	111.7	104.9	102.8	102.2		1.98677	1.99344	2.0141	2.00945	2.00518	2.02776	2.04805	2.02078	2.01199	2.00945		0.0346881		1.05177
Q9JIK5	Nucleolar RNA helicase 2 OS=Mus musculus OX=10090 GN=Ddx21 PE=1 SV=3	100	98.1	100.4	102.9	99.8	95.5	106.9	104	104.5	100.5	106.8		1.99167	2.00173	2.01242	1.99913	1.98	2.02898	2.01703	2.01912	2.00217	2.02857		0.0158988		1.05235
P22437	Prostaglandin G/H synthase 1 OS=Mus musculus OX=10090 GN=Ptgs1 PE=1 SV=1	100	104.8	105.2	106.6	106.6	106.1	116.9	115.9	107.8	112	104.7		2.02036	2.02202	2.02776	2.02776	2.02572	2.06781	2.06408	2.03262	2.04922	2.01995		0.0446848		1.0529
P62141	Serine/threonine-protein phosphatase PP1-beta catalytic subunit OS=Mus musculus OX=10090 GN=Ppp1cb PE=1 SV=3	100	100.2	98.9	100.2	102.1	96.1	107.8	108.3	104.9	101.5	101.5		2.00087	1.9952	2.00087	2.00903	1.98272	2.03262	2.03463	2.02078	2.00647	2.00647		0.017016		1.05327
Q6A028	Switch-associated protein 70 OS=Mus musculus OX=10090 GN=Swap70 PE=1 SV=2	100	91.1	93.4	92.1	99.2	94.8	99.1	100.5	98.5	94.3	103.6		1.95952	1.97035	1.96426	1.99651	1.97681	1.99607	2.00217	1.99344	1.97451	2.01536		0.0389181		1.05397
Q60960	Importin subunit alpha-5 OS=Mus musculus OX=10090 GN=Kpna1 PE=1 SV=2	100	102.9	111.3	107.3	110.8	103.1	114.1	113.5	113.5	113.3	110.4		2.01242	2.0465	2.0306	2.04454	2.01326	2.05729	2.055	2.055	2.05423	2.04297		0.0164373		1.05491
Q8K3G5	Inactive serine/threonine-protein kinase VRK3 OS=Mus musculus OX=10090 GN=Vrk3 PE=1 SV=2	100	108.9	109	112.5	107.9	112.6	124.8	117.2	112.7	114.1	112.9		2.03703	2.03743	2.05115	2.03302	2.05154	2.09621	2.06893	2.05192	2.05729	2.05269		0.0338201		1.05591
P68254	14-3-3 protein theta OS=Mus musculus OX=10090 GN=Ywhaq PE=1 SV=1	100	89.4	92.6	93.2	95.7	94.3	98.7	98.6	98.1	96.9	99.2		1.95134	1.96661	1.96942	1.98091	1.97451	1.99432	1.99388	1.99167	1.98632	1.99651		0.00181078		1.05653
P11862	Growth arrest-specific protein 2 OS=Mus musculus OX=10090 GN=Gas2 PE=1 SV=1	100	120.2	114.1	111.5	113.1	112.1	123	114.2	126.6	118.2	121.3		2.0799	2.05729	2.04727	2.05346	2.04961	2.08991	2.05767	2.10243	2.07262	2.08386		0.0383501		1.05657
P14824	Annexin A6 OS=Mus musculus OX=10090 GN=Anxa6 PE=1 SV=3	100	89.2	89.7	92.1	92.6	91.4	97	101.8	92	98	93.3		1.95036	1.95279	1.96426	1.96661	1.96095	1.98677	2.00775	1.96379	1.99123	1.96988		0.0187353		1.05956
Q9WVE8	Protein kinase C and casein kinase substrate in neurons protein 2 OS=Mus musculus OX=10090 GN=Pacsin2 PE=1 SV=1	100	96.3	94.8	95.4	97.8	97.4	103.9	105.2	100.6	99.7	101		1.98363	1.97681	1.97955	1.99034	1.98856	2.01662	2.02202	2.0026	1.9987	2.00432		0.00123		1.05958
Q3UYV9	Nuclear cap-binding protein subunit 1 OS=Mus musculus OX=10090 GN=Ncbp1 PE=1 SV=2	100	99.6	100	99.8	103.2	96.7	109.2	107.8	98.9	107.1	106.8		1.99826	2	1.99913	2.01368	1.98543	2.03822	2.03262	1.9952	2.02979	2.02857		0.0199335		1.06109
Q80WT5	Aftiphilin OS=Mus musculus OX=10090 GN=Aftph PE=1 SV=2	100	94.7	96.3	98	97.3	95.1	103.7	100.3	106	99.7	101.2		1.97635	1.98363	1.99123	1.98811	1.97818	2.01578	2.0013	2.02531	1.9987	2.00518		0.00197439		1.06128
Q8C4V1	Rho GTPase-activating protein 24 OS=Mus musculus OX=10090 GN=Arhgap24 PE=1 SV=2	100	109	107.4	106.2	106.7	100.5	114.9	113.9	116.2	107.4	110.6		2.03743	2.031	2.02612	2.02816	2.00217	2.06032	2.05652	2.06521	2.031	2.04376		0.0157546		1.06267
Q78ZA7	Nucleosome assembly protein 1-like 4 OS=Mus musculus OX=10090 GN=Nap1l4 PE=1 SV=1	100	97.2	97.1	99.9	98.3	97	107.3	106.4	101.3	102.2	103.4		1.98767	1.98722	1.99957	1.99255	1.98677	2.0306	2.02694	2.00561	2.00945	2.01452		0.00120678		1.06353
Q3U3R4	Lipase maturation factor 1 OS=Mus musculus OX=10090 GN=Lmf1 PE=1 SV=1	100	99.6	108	109.5	114	107.7	111.1	114.8	110.9	115.7	120.7		1.99826	2.03342	2.03941	2.0569	2.03222	2.04571	2.05994	2.04493	2.06333	2.08171		0.0489207		1.06385
Q3UTJ2-5	Isoform 5 of Sorbin and SH3 domain-containing protein 2 OS=Mus musculus OX=10090 GN=Sorbs2	100	106.3	103.5	101	113	111.1	114.1	116.5	113.1	116.1	109.3		2.02653	2.01494	2.00432	2.05308	2.04571	2.05729	2.06633	2.05346	2.06483	2.03862		0.0310265		1.06394
Q80X95	Ras-related GTP-binding protein A OS=Mus musculus OX=10090 GN=Rraga PE=1 SV=1	100	104	117.2	114.9	116.9	118.4	121.1	118.7	125.6	117.6	125.1		2.01703	2.06893	2.06032	2.06781	2.07335	2.08314	2.07445	2.09899	2.07041	2.09726		0.0497375		1.06423
P48036	Annexin A5 OS=Mus musculus OX=10090 GN=Anxa5 PE=1 SV=1	100	79.9	78.4	83.4	81.8	81.2	82.6	90.2	86	88.5	84.1		1.90255	1.89432	1.92117	1.91275	1.90956	1.91698	1.95521	1.9345	1.94694	1.9248		0.0107118		1.06597
P63011	Ras-related protein Rab-3A OS=Mus musculus OX=10090 GN=Rab3a PE=1 SV=1	100	97.1	107.4	102.2	102.4	101.4	104.2	109.8	109.8	107.5	113.1		1.98722	2.031	2.00945	2.0103	2.00604	2.01787	2.0406	2.0406	2.03141	2.05346		0.0153711		1.06641
O35855	Branched-chain-amino-acid aminotransferase, mitochondrial OS=Mus musculus OX=10090 GN=Bcat2 PE=1 SV=2	100	95.8	93.7	94.5	97.7	97.8	103.5	108.1	97.5	105.7	97.5		1.98137	1.97174	1.97543	1.98989	1.99034	2.01494	2.03383	1.989	2.02407	1.989		0.0206281		1.0684
P16125	L-lactate dehydrogenase B chain OS=Mus musculus OX=10090 GN=Ldhb PE=1 SV=2	100	89	101.8	100.7	100.8	103	103.7	106	104.9	107.9	107.2		1.94939	2.00775	2.00303	2.00346	2.01284	2.01578	2.02531	2.02078	2.03302	2.03019		0.0385782		1.06945
Q7TMM9	Tubulin beta-2A chain OS=Mus musculus OX=10090 GN=Tubb2a PE=1 SV=1	100	93.6	98.9	96.9	99.3	96.3	108.2	108.8	99.9	102	101.3		1.97128	1.9952	1.98632	1.99695	1.98363	2.03423	2.03663	1.99957	2.0086	2.00561		0.00977587		1.07258
Q8BGS2	BolA-like protein 2 OS=Mus musculus OX=10090 GN=Bola2 PE=1 SV=1	100	98.6	98.7	110.2	108.2	105	117.1	110.4	111.1	112	107.9		1.99388	1.99432	2.04218	2.03423	2.02119	2.06856	2.04297	2.04571	2.04922	2.03302		0.0289358		1.07259
Q9CXN7	Phenazine biosynthesis-like domain-containing protein 2 OS=Mus musculus OX=10090 GN=Pbld2 PE=1 SV=1	100	94.2	102.5	105.1	110.6	101.8	111.7	111.2	106.3	108.5	114		1.97405	2.01072	2.0216	2.04376	2.00775	2.04805	2.0461	2.02653	2.03543	2.0569		0.0377563		1.07293
Q3TKY6	Spliceosome-associated protein CWC27 homolog OS=Mus musculus OX=10090 GN=Cwc27 PE=1 SV=1	100	97	98.4	89.9	96.2	97.5	101.3	102.8	101	99.4	109.7		1.98677	1.993	1.95376	1.98318	1.989	2.00561	2.01199	2.00432	1.99739	2.04021		0.0169595		1.07349
P60904	DnaJ homolog subfamily C member 5 OS=Mus musculus OX=10090 GN=Dnajc5 PE=1 SV=1	100	88.8	86.6	85.7	95.5	91.2	93.7	97.6	98.4	94.9	96.2		1.94841	1.93752	1.93298	1.98	1.95999	1.97174	1.98945	1.993	1.97727	1.98318		0.0101513		1.07369
P97370	Sodium/potassium-transporting ATPase subunit beta-3 OS=Mus musculus OX=10090 GN=Atp1b3 PE=1 SV=1	100	102.4	101.5	103.3	106.5	109	117.1	119.9	107.7	112	105.3		2.0103	2.00647	2.0141	2.02735	2.03743	2.06856	2.07882	2.03222	2.04922	2.02243		0.0327956		1.07519
Q3UZ39	Leucine-rich repeat flightless-interacting protein 1 OS=Mus musculus OX=10090 GN=Lrrfip1 PE=1 SV=2	100	95.7	91.5	96.9	95.4	92.5	98.4	109.9	98.5	101.3	99.4		1.98091	1.96142	1.98632	1.97955	1.96614	1.993	2.041	1.99344	2.00561	1.99739		0.0154348		1.07521
Q61205	Platelet-activating factor acetylhydrolase IB subunit alpha1 OS=Mus musculus OX=10090 GN=Pafah1b3 PE=1 SV=1	100	86.9	91.6	95.4	93.5	90.4	103.8	98.5	96.5	99	94.5		1.93902	1.9619	1.97955	1.97081	1.95617	2.0162	1.99344	1.98453	1.99564	1.97543		0.0114974		1.07536
P52480	Pyruvate kinase PKM OS=Mus musculus OX=10090 GN=Pkm PE=1 SV=4	100	82.8	89	89	88.6	90.8	97.3	99.4	87.9	95.5	93.3		1.91803	1.94939	1.94939	1.94743	1.95809	1.98811	1.99739	1.94399	1.98	1.96988		0.0253637		1.07542
Q9CWR2	Histone-lysine N-methyltransferase SMYD3 OS=Mus musculus OX=10090 GN=Smyd3 PE=2 SV=1	100	94.4	103.6	106.9	97.8	99.2	109.2	107.1	113.8	107.1	102.9		1.97497	2.01536	2.02898	1.99034	1.99651	2.03822	2.02979	2.05614	2.02979	2.01242		0.026882		1.07611
P39749	Flap endonuclease 1 OS=Mus musculus OX=10090 GN=Fen1 PE=1 SV=1	100	97.8	92.2	93.6	100.8	102.9	103.3	108.5	106.9	99.6	106.9		1.99034	1.96473	1.97128	2.00346	2.01242	2.0141	2.03543	2.02898	1.99826	2.02898		0.020193		1.07778
Q8BMB3	Eukaryotic translation initiation factor 4E type 2 OS=Mus musculus OX=10090 GN=Eif4e2 PE=1 SV=1	100	81.5	91.8	92	90.6	94.1	91.4	100.1	94.3	99.9	99.8		1.91116	1.96284	1.96379	1.95713	1.97359	1.96095	2.00043	1.97451	1.99957	1.99913		0.0409057		1.07889
Q9D939	Sulfotransferase 1C2 OS=Mus musculus OX=10090 GN=Sult1c2 PE=1 SV=1	100	88.7	95.8	96.3	102.6	101.8	108.9	107.5	98.6	103.9	104.6		1.94792	1.98137	1.98363	2.01115	2.00775	2.03703	2.03141	1.99388	2.01662	2.01953		0.0398115		1.07894
Q8CJ96	Ras association domain-containing protein 8 OS=Mus musculus OX=10090 GN=Rassf8 PE=2 SV=1	100	109.3	107.7	105.5	107.8	115.5	119.2	120.5	111.7	117.2	120.8		2.03862	2.03222	2.02325	2.03262	2.06258	2.07628	2.08099	2.04805	2.06893	2.08207		0.00639135		1.07988
Q9Z307	Inward rectifier potassium channel 16 OS=Mus musculus OX=10090 GN=Kcnj16 PE=1 SV=2	100	102.7	101.4	104.5	104.2	105.5	113.5	117.7	111.7	106.6	110.4		2.01157	2.00604	2.01912	2.01787	2.02325	2.055	2.07078	2.04805	2.02776	2.04297		0.00249075		1.08026
Q4VAC9	Pleckstrin homology domain-containing family G member 3 OS=Mus musculus OX=10090 GN=Plekhg3 PE=1 SV=2	100	95.6	91.6	96	100.9	98.4	115.2	103.7	99.1	101.5	102.4		1.98046	1.9619	1.98227	2.00389	1.993	2.06145	2.01578	1.99607	2.00647	2.0103		0.0351643		1.08166
Q5SSL4-4	Isoform 4 of Active breakpoint cluster region-related protein OS=Mus musculus OX=10090 GN=Abr	100	90.6	92.4	89.3	92.6	87.5	95.5	102.1	89.9	101	101		1.95713	1.96567	1.95085	1.96661	1.94201	1.98	2.00903	1.95376	2.00432	2.00432		0.0181608		1.08201
P63260	Actin, cytoplasmic 2 OS=Mus musculus OX=10090 GN=Actg1 PE=1 SV=1	100	100	97.2	101.8	99.8	99.9	111	105.9	107.4	97.9	117.8		2	1.98767	2.00775	1.99913	1.99957	2.04532	2.0249	2.031	1.99078	2.07115		0.0370751		1.08282
Q6PR54	Telomere-associated protein RIF1 OS=Mus musculus OX=10090 GN=Rif1 PE=1 SV=2	100	106.4	100.3	111.1	102.5	106.6	125.4	106	110.7	114.5	114.1		2.02694	2.0013	2.04571	2.01072	2.02776	2.0983	2.02531	2.04415	2.05881	2.05729		0.0426249		1.08313
Q8CGY8	UDP-N-acetylglucosamine--peptide N-acetylglucosaminyltransferase 110 kDa subunit OS=Mus musculus OX=10090 GN=Ogt PE=1 SV=2	100	120.2	119.3	114.1	110.2	108	112.2	126.8	123.7	128.1	128.6		2.0799	2.07664	2.05729	2.04218	2.03342	2.04999	2.10312	2.09237	2.10755	2.10924		0.0423865		1.08325
Q9ERI2	Ras-related protein Rab-27A OS=Mus musculus OX=10090 GN=Rab27a PE=1 SV=1	100	93	95.7	95.1	99.3	91.4	107.6	107.7	98.6	100.2	100.1		1.96848	1.98091	1.97818	1.99695	1.96095	2.03181	2.03222	1.99388	2.00087	2.00043		0.00985334		1.08367
P05064	Fructose-bisphosphate aldolase A OS=Mus musculus OX=10090 GN=Aldoa PE=1 SV=2	100	96.5	92.1	89.4	91.8	91.2	100.4	99.9	97.5	100.4	102.3		1.98453	1.96426	1.95134	1.96284	1.95999	2.00173	1.99957	1.989	2.00173	2.00988		0.00051921		1.08568
Q9QYF9	Protein NDRG3 OS=Mus musculus OX=10090 GN=Ndrg3 PE=1 SV=1	100	100.8	104.6	111.9	103.8	105.5	111.4	120.5	117	112.8	110.2		2.00346	2.01953	2.04883	2.0162	2.02325	2.04689	2.08099	2.06819	2.05231	2.04218		0.0085177		1.08602
Q91VK1	Basic leucine zipper and W2 domain-containing protein 2 OS=Mus musculus OX=10090 GN=Bzw2 PE=1 SV=1	100	106.4	101.4	101.5	106.4	99.5	112.7	118.3	117.4	105.2	106.2		2.02694	2.00604	2.00647	2.02694	1.99782	2.05192	2.07298	2.06967	2.02202	2.02612		0.0190287		1.08657
Q8VCS6	Mediator of RNA polymerase II transcription subunit 9 OS=Mus musculus OX=10090 GN=Med9 PE=1 SV=1	100	105.4	108.9	106.9	124.7	111.5	120.4	122.4	120.9	117.2	125.6		2.02284	2.03703	2.02898	2.09587	2.04727	2.08063	2.08778	2.08243	2.06893	2.09899		0.0277573		1.08809
P70414	Sodium/calcium exchanger 1 OS=Mus musculus OX=10090 GN=Slc8a1 PE=1 SV=1	100	97.7	105.4	98.6	99.1	101.8	110.9	114	113.8	99.8	109.1		1.98989	2.02284	1.99388	1.99607	2.00775	2.04493	2.0569	2.05614	1.99913	2.03782		0.0161748		1.08953
P15626	Glutathione S-transferase Mu 2 OS=Mus musculus OX=10090 GN=Gstm2 PE=1 SV=2	100	83.2	77.1	80.6	85.2	79.6	88.8	91.1	86.2	88.6	87.6		1.92012	1.88705	1.90634	1.93044	1.90091	1.94841	1.95952	1.93551	1.94743	1.9425		0.0021949		1.09021
Q8R088	Golgi phosphoprotein 3-like OS=Mus musculus OX=10090 GN=Golph3l PE=1 SV=1	100	95	87	94.5	92.5	85.7	102.4	108	94.4	94.1	96.9		1.97772	1.93952	1.97543	1.96614	1.93298	2.0103	2.03342	1.97497	1.97359	1.98632		0.0353666		1.09039
P29758	Ornithine aminotransferase, mitochondrial OS=Mus musculus OX=10090 GN=Oat PE=1 SV=1	100	86.8	99.4	99.5	101.5	104.2	108.2	114.8	102.3	104.6	106.7		1.93852	1.99739	1.99782	2.00647	2.01787	2.03423	2.05994	2.00988	2.01953	2.02816		0.0435271		1.09198
Q9Z0H3	SWI/SNF-related matrix-associated actin-dependent regulator of chromatin subfamily B member 1 OS=Mus musculus OX=10090 GN=Smarcb1 PE=1 SV=1	100	86.3	87.3	90.9	92.5	97.7	92	96.3	109.9	98.3	100.2		1.93601	1.94101	1.95856	1.96614	1.98989	1.96379	1.98363	2.041	1.99255	2.00087		0.0444832		1.09237
P30275	Creatine kinase U-type, mitochondrial OS=Mus musculus OX=10090 GN=Ckmt1 PE=1 SV=1	100	98.7	99.6	94.9	96.7	103.3	104.5	112	111	105.7	105.7		1.99432	1.99826	1.97727	1.98543	2.0141	2.01912	2.04922	2.04532	2.02407	2.02407		0.00233255		1.09266
Q8K3K8	Optineurin OS=Mus musculus OX=10090 GN=Optn PE=1 SV=1	100	104	93.6	108.1	98.1	102.2	110.9	120.6	105.2	113.7	104.1		2.01703	1.97128	2.03383	1.99167	2.00945	2.04493	2.08135	2.02202	2.05576	2.01745		0.0369539		1.09585
Q8K212	Phosphofurin acidic cluster sorting protein 1 OS=Mus musculus OX=10090 GN=Pacs1 PE=1 SV=2	100	91.9	83.2	81.8	93.6	84.5	99.7	95.4	96.8	86.9	98.7		1.96332	1.92012	1.91275	1.97128	1.92686	1.9987	1.97955	1.98588	1.93902	1.99432		0.0343937		1.0977
Q8VCB2	Mediator of RNA polymerase II transcription subunit 25 OS=Mus musculus OX=10090 GN=Med25 PE=1 SV=1	100	109.2	110.5	111.4	104.1	105	123.5	114.3	122.3	113.4	120.1		2.03822	2.04336	2.04689	2.01745	2.02119	2.09167	2.05805	2.08743	2.05461	2.07954		0.00286274		1.09885
Q9QYG0	Protein NDRG2 OS=Mus musculus OX=10090 GN=Ndrg2 PE=1 SV=1	100	101.2	96.2	108.4	100.3	100.3	108.7	113.4	104.8	118.5	111.1		2.00518	1.98318	2.03503	2.0013	2.0013	2.03623	2.05461	2.02036	2.07372	2.04571		0.0102071		1.09893
Q60994	Adiponectin OS=Mus musculus OX=10090 GN=Adipoq PE=1 SV=2	100	81.2	83.1	85.2	89.9	93.8	96.4	104.3	91.9	90.9	92.7		1.90956	1.9196	1.93044	1.95376	1.9722	1.98408	2.01828	1.96332	1.95856	1.96708		0.0313717		1.09926
Q05860-5	Isoform 5 of Formin-1 OS=Mus musculus OX=10090 GN=Fmn1	100	87.3	84.6	82.1	91.4	90.6	103.2	89.1	98.2	88.9	100		1.94101	1.92737	1.91434	1.96095	1.95713	2.01368	1.94988	1.99211	1.9489	2		0.034091		1.09954
Q9DAA6	Exosome complex component CSL4 OS=Mus musculus OX=10090 GN=Exosc1 PE=1 SV=1	100	102.9	112.2	114	116.7	112.3	120.2	134	128.8	115.3	115.8		2.01242	2.04999	2.0569	2.06707	2.05038	2.0799	2.1271	2.10992	2.06183	2.06371		0.0323631		1.10034
P68433	Histone H3.1 OS=Mus musculus OX=10090 GN=H3c1 PE=1 SV=2	100	109.6	111	99.9	108.4	111.7	128.3	120.5	125.8	111	109.3		2.03981	2.04532	1.99957	2.03503	2.04805	2.10823	2.08099	2.09968	2.04532	2.03862		0.0384926		1.10044
Q8BYJ6	TBC1 domain family member 4 OS=Mus musculus OX=10090 GN=Tbc1d4 PE=1 SV=2	100	88.4	89.6	92.8	97.3	92	96.2	102.7	107.2	98.4	102.2		1.94645	1.95231	1.96755	1.98811	1.96379	1.98318	2.01157	2.03019	1.993	2.00945		0.00484129		1.10128
O70566	Protein diaphanous homolog 2 OS=Mus musculus OX=10090 GN=Diaph2 PE=1 SV=2	100	94	97.9	93.9	98.3	90	98.7	108.3	105	103.7	107.8		1.97313	1.99078	1.97267	1.99255	1.95424	1.99432	2.03463	2.02119	2.01578	2.03262		0.00273755		1.1042
Q7M757	Lys-63-specific deubiquitinase BRCC36-like OS=Mus musculus OX=10090 GN=C6.1al PE=2 SV=1	100	84.4	83	83.9	93.2	90.3	98.8	103.6	90.4	94.8	94.5		1.92634	1.91908	1.92376	1.96942	1.95569	1.99476	2.01536	1.95617	1.97681	1.97543		0.0131016		1.10879
P70695	Fructose-1,6-bisphosphatase isozyme 2 OS=Mus musculus OX=10090 GN=Fbp2 PE=1 SV=2	100	93.8	98.4	98.3	109.7	114.4	125.7	117.6	109.2	108.3	112.5		1.9722	1.993	1.99255	2.04021	2.05843	2.09934	2.07041	2.03822	2.03463	2.05115		0.0461982		1.11407
Q9JM63	ATP-sensitive inward rectifier potassium channel 10 OS=Mus musculus OX=10090 GN=Kcnj10 PE=1 SV=1	100	103.3	106.5	100.7	99.1	104.3	124.2	120.1	111.8	106.8	112.1		2.0141	2.02735	2.00303	1.99607	2.01828	2.09412	2.07954	2.04844	2.02857	2.04961		0.00595944		1.11889
Q6ZPR5	Sphingomyelin phosphodiesterase 4 OS=Mus musculus OX=10090 GN=Smpd4 PE=1 SV=2	100	75.2	79.1	87	89.7	86.9	82.7	97.5	90.8	99	99.4		1.87622	1.89818	1.93952	1.95279	1.93902	1.91751	1.989	1.95809	1.99564	1.99739		0.0436049		1.12324
P27889	Hepatocyte nuclear factor 1-beta OS=Mus musculus OX=10090 GN=Hnf1b PE=1 SV=2	100	108.2	92.5	96.5	93.2	88.3	102.4	106.6	115.8	99.8	113.9		2.03423	1.96614	1.98453	1.96942	1.94596	2.0103	2.02776	2.06371	1.99913	2.05652		0.0297821		1.12492
Q61418	H(+)/Cl(-) exchange transporter 4 OS=Mus musculus OX=10090 GN=Clcn4 PE=2 SV=2	100	88.3	102.1	88.6	103.3	95.2	107.2	114.7	103.6	109.8	104.2		1.94596	2.00903	1.94743	2.0141	1.97864	2.03019	2.05956	2.01536	2.0406	2.01787		0.012097		1.12984
Q9D154	Leukocyte elastase inhibitor A OS=Mus musculus OX=10090 GN=Serpinb1a PE=1 SV=1	100	83.2	101.3	92.5	96.2	91.1	113.1	107.5	105.4	97.5	102.5		1.92012	2.00561	1.96614	1.98318	1.95952	2.05346	2.03141	2.02284	1.989	2.01072		0.0152342		1.13289
Q9EST4	Proteasome assembly chaperone 2 OS=Mus musculus OX=10090 GN=Psmg2 PE=1 SV=1	100	92.4	91.6	99.2	97.8	79.4	111.5	104	100.4	100.4	106		1.96567	1.9619	1.99651	1.99034	1.89982	2.04727	2.01703	2.00173	2.00173	2.02531		0.019372		1.13445
Q91VX2	Ubiquitin-associated protein 2 OS=Mus musculus OX=10090 GN=Ubap2 PE=1 SV=1	100	127.8	118.4	106.3	105.3	113.3	130.4	117.5	142.2	122.8	136.4		2.10653	2.07335	2.02653	2.02243	2.05423	2.11528	2.07004	2.1529	2.0892	2.13481		0.032401		1.13693
Q8R519	2-amino-3-carboxymuconate-6-semialdehyde decarboxylase OS=Mus musculus OX=10090 GN=Acmsd PE=1 SV=2	100	98.2	111.5	121.5	112.4	133.7	141	129.3	127.7	128.9	132.5		1.99211	2.04727	2.08458	2.05077	2.12613	2.14922	2.1116	2.10619	2.11025	2.12222		0.0346536		1.14221
Q80X45	Protein kish-B OS=Mus musculus OX=10090 GN=Tmem167b PE=3 SV=1	100	85.1	88.9	97.6	107.1	94.2	106.8	114.8	106.8	113.9	103.4		1.92993	1.9489	1.98945	2.02979	1.97405	2.02857	2.05994	2.02857	2.05652	2.01452		0.0113718		1.15394
Q6DG52	Protein Churchill OS=Mus musculus OX=10090 GN=Churc1 PE=3 SV=1	100	110.2	126.3	132	112.6	105.5	137.5	134.4	133.7	119.4	152.1		2.04218	2.1014	2.12057	2.05154	2.02325	2.1383	2.1284	2.12613	2.077	2.18213		0.036311		1.15428
O08580	Steroid hormone receptor ERR1 OS=Mus musculus OX=10090 GN=Esrra PE=1 SV=4	100	94.9	90.2	91.5	78	101.9	111.1	99.1	109.4	94.7	113.7		1.97727	1.95521	1.96142	1.89209	2.00817	2.04571	1.99607	2.03902	1.97635	2.05576		0.0314598		1.15663
Q9JHI7	Exosome complex component RRP45 OS=Mus musculus OX=10090 GN=Exosc9 PE=1 SV=1	100	105.3	110.9	124.7	121.6	105.4	123.7	128.3	122.1	129.6	154.3		2.02243	2.04493	2.09587	2.08493	2.02284	2.09237	2.10823	2.08672	2.11261	2.18837		0.0292681		1.15865
P27005	Protein S100-A8 OS=Mus musculus OX=10090 GN=S100a8 PE=1 SV=3	100	81.8	84.3	83.5	73.8	89.9	96.9	96.5	81.4	102.5	102.1		1.91275	1.92583	1.92169	1.86806	1.95376	1.98632	1.98453	1.91062	2.01072	2.00903		0.0238249		1.15993
Q9CY24	Transmembrane protein 179B OS=Mus musculus OX=10090 GN=Tmem179b PE=1 SV=1	100	98.4	103.9	118.3	98.9	83.3	121.9	123.6	112.6	121.4	103.8		1.993	2.01662	2.07298	1.9952	1.92065	2.086	2.09202	2.05154	2.08422	2.0162		0.0474738		1.1601
P56565	Protein S100-A1 OS=Mus musculus OX=10090 GN=S100a1 PE=1 SV=2	100	71.6	85.3	87.7	91	89.6	99.8	102.1	97.8	90.4	103.9		1.85491	1.93095	1.943	1.95904	1.95231	1.99913	2.00903	1.99034	1.95617	2.01662		0.0154794		1.16181
Q9WUH1	Transmembrane protein 115 OS=Mus musculus OX=10090 GN=Tmem115 PE=1 SV=1	100	60.6	72.8	68.8	60.5	66.6	88	71.4	77.3	65.4	80.5		1.78247	1.86213	1.83759	1.78176	1.82347	1.94448	1.8537	1.88818	1.81558	1.9058		0.0454938		1.16186
Q9JHI4	Solute carrier family 13 member 1 OS=Mus musculus OX=10090 GN=Slc13a1 PE=2 SV=2	100	85.1	88.9	89.1	96.8	87.8	111.9	105.3	95.6	112.1	99.2		1.92993	1.9489	1.94988	1.98588	1.94349	2.04883	2.02243	1.98046	2.04961	1.99651		0.00353543		1.17065
Q920E5	Farnesyl pyrophosphate synthase OS=Mus musculus OX=10090 GN=Fdps PE=1 SV=1	100	80.2	86.8	99.7	89.5	89.5	110.4	108.3	97.7	97.5	110.9		1.90417	1.93852	1.9987	1.95182	1.95182	2.04297	2.03463	1.98989	1.989	2.04493		0.0069684		1.17747
Q99LC2	Cleavage stimulation factor subunit 1 OS=Mus musculus OX=10090 GN=Cstf1 PE=1 SV=1	100	109.9	89.8	95	84.4	80.1	103.3	124.7	104.8	108.3	99.8		2.041	1.95328	1.97772	1.92634	1.90363	2.0141	2.09587	2.02036	2.03463	1.99913		0.0372159		1.17792
P14847	C-reactive protein OS=Mus musculus OX=10090 GN=Crp PE=1 SV=2	100	114.4	106.9	109.4	111.8	109.9	152.5	123.6	129.3	114.6	132.3		2.05843	2.02898	2.03902	2.04844	2.041	2.18327	2.09202	2.1116	2.05918	2.12156		0.0101113		1.18085
P15105	Glutamine synthetase OS=Mus musculus OX=10090 GN=Glul PE=1 SV=6	100	134.2	103.5	107.3	103.5	118.5	130.5	143.6	124.4	147	124.5		2.12775	2.01494	2.0306	2.01494	2.07372	2.11561	2.15715	2.09482	2.16732	2.09517		0.024273		1.18166
Q9D964	Glycine amidinotransferase, mitochondrial OS=Mus musculus OX=10090 GN=Gatm PE=1 SV=1	100	91.8	111.7	116.9	110.6	117.1	130.4	127.6	129.2	129.5	135.5		1.96284	2.04805	2.06781	2.04376	2.06856	2.11528	2.10585	2.11126	2.11227	2.13194		0.00483261		1.18993
Q8R0G7	Protein spinster homolog 1 OS=Mus musculus OX=10090 GN=Spns1 PE=2 SV=1	100	78.4	83.7	92.8	88.6	97.7	110.8	103.6	116.8	92	103.3		1.89432	1.92273	1.96755	1.94743	1.98989	2.04454	2.01536	2.06744	1.96379	2.0141		0.013086		1.19334
Q8BMI3	ADP-ribosylation factor-binding protein GGA3 OS=Mus musculus OX=10090 GN=Gga3 PE=1 SV=2	100	79.9	79.7	106.9	106.6	85.1	114.6	112.2	112.4	93.7	114.1		1.90255	1.90146	2.02898	2.02776	1.92993	2.05918	2.04999	2.05077	1.97174	2.05729		0.0448265		1.1938
O70250	Phosphoglycerate mutase 2 OS=Mus musculus OX=10090 GN=Pgam2 PE=1 SV=3	100	77.7	103.6	98.3	102	110.7	110.9	122	121.6	116.3	120.6		1.89042	2.01536	1.99255	2.0086	2.04415	2.04493	2.08636	2.08493	2.06558	2.08135		0.0170268		1.2013
P01132	Pro-epidermal growth factor OS=Mus musculus OX=10090 GN=Egf PE=1 SV=2	100	104.6	106.8	111.3	107.9	106.2	134	151.5	115.4	114.4	134.7		2.01953	2.02857	2.0465	2.03302	2.02612	2.1271	2.18041	2.06221	2.05843	2.12937		0.00870624		1.21088
Q9QXN5	Inositol oxygenase OS=Mus musculus OX=10090 GN=Miox PE=1 SV=2	100	78.2	97.8	106.7	99.8	98.8	122.1	109.9	120	113.6	125.1		1.89321	1.99034	2.02816	1.99913	1.99476	2.08672	2.041	2.07918	2.05538	2.09726		0.00692679		1.2273
O35648	Centrin-3 OS=Mus musculus OX=10090 GN=Cetn3 PE=1 SV=1	100	74.3	67.4	89.5	83.4	93.1	102.9	104.4	102.9	98.2	93.1		1.87099	1.82866	1.95182	1.92117	1.96895	2.01242	2.0187	2.01242	1.99211	1.96895		0.00987011		1.23007
Q9CQN4	Sclerostin domain-containing protein 1 OS=Mus musculus OX=10090 GN=Sostdc1 PE=1 SV=1	100	97.6	111.5	96	101.9	139.9	113	152.7	132.8	148.2	143.9		1.98945	2.04727	1.98227	2.00817	2.14582	2.05308	2.18384	2.1232	2.17085	2.15806		0.0266789		1.26275
P97819	85/88 kDa calcium-independent phospholipase A2 OS=Mus musculus OX=10090 GN=Pla2g6 PE=1 SV=3	100	105.8	95	116.9	99.8	128.6	126.3	107.5	135.2	161.3	161.6		2.02449	1.97772	2.06781	1.99913	2.10924	2.1014	2.03141	2.13098	2.20763	2.20844		0.0405964		1.26698
P12658	Calbindin OS=Mus musculus OX=10090 GN=Calb1 PE=1 SV=2	100	77.6	112.8	105.3	94.7	111.6	135.1	136	127.7	122.1	122.3		1.88986	2.05231	2.02243	1.97635	2.04766	2.13066	2.13354	2.10619	2.08672	2.08743		0.00811375		1.28127
Q8VEG4	Exonuclease 3'-5' domain-containing protein 2 OS=Mus musculus OX=10090 GN=Exd2 PE=1 SV=2	100	113.6	103.4	105	122.3	99.6	146.2	183.3	140.9	135.8	108.1		2.05538	2.01452	2.02119	2.08743	1.99826	2.16495	2.26316	2.14891	2.1329	2.03383		0.0218872		1.31329
P10923	Osteopontin OS=Mus musculus OX=10090 GN=Spp1 PE=1 SV=1	100	58.9	102.9	86.1	63.5	82.5	89.1	116.5	93.8	128.8	115.3		1.77012	2.01242	1.935	1.80277	1.91645	1.94988	2.06633	1.9722	2.10992	2.06183		0.0277559		1.37979
Q8VC03	Echinoderm microtubule-associated protein-like 3 OS=Mus musculus OX=10090 GN=Eml3 PE=1 SV=1	100	115	91.6	166.8	148.2	155.5	155.2	226.2	171.7	173.2	221.5		2.0607	1.9619	2.2222	2.17085	2.19173	2.19089	2.35449	2.23477	2.23855	2.34537		0.0317901		1.39979
Q8C0E3	E3 ubiquitin-protein ligase TRIM47 OS=Mus musculus OX=10090 GN=Trim47 PE=1 SV=2	100	68.4	103.2	58.8	66.4	61.4	83.2	78.5	128.8	109.7	102.8		1.83506	2.01368	1.76938	1.82217	1.78817	1.92012	1.89487	2.10992	2.04021	2.01199		0.0344032		1.40424
Q91VH1	Adiponectin receptor protein 1 OS=Mus musculus OX=10090 GN=Adipor1 PE=1 SV=1	100	103.6	78.1	108	90.5	50.1	151	102.2	115.9	137.2	119.5		2.01536	1.89265	2.03342	1.95665	1.69984	2.17898	2.00945	2.06408	2.13735	2.07737		0.0319805		1.45433
Q9CXF0	Kynureninase OS=Mus musculus OX=10090 GN=Kynu PE=1 SV=3	100	77.9	76.4	91.1	119.6	94.4	164.9	159	133.2	106.1	107.9		1.89154	1.88309	1.95952	2.07773	1.97497	2.21722	2.2014	2.1245	2.02572	2.03302		0.0158729		1.46082
O70456	14-3-3 protein sigma OS=Mus musculus OX=10090 GN=Sfn PE=1 SV=2	100	75.1	82	75.4	79.1	80.5	85.1	86.8	79.3	80.7	82.6		1.87564	1.91381	1.87737	1.89818	1.9058	1.92993	1.93852	1.89927	1.90687	1.91698		0.0502663		1.05713
O70252	Heme oxygenase 2 OS=Mus musculus OX=10090 GN=Hmox2 PE=1 SV=1	100	94.4	97	98.4	94.9	95.5	101.5	100.5	99.2	94.7	100.8		1.97497	1.98677	1.993	1.97727	1.98	2.00647	2.00217	1.99651	1.97635	2.00346		0.050317		1.03436
P35922	Synaptic functional regulator FMR1 OS=Mus musculus OX=10090 GN=Fmr1 PE=1 SV=1	100	99.3	99.6	102.5	103.4	97.7	105.1	106.8	104.3	100.7	102.7		1.99695	1.99826	2.01072	2.01452	1.98989	2.0216	2.02857	2.01828	2.00303	2.01157		0.0504706		1.03403
P61021	Ras-related protein Rab-5B OS=Mus musculus OX=10090 GN=Rab5b PE=1 SV=1	100	98.7	93.5	101.8	98.8	100.1	105.3	104.5	115.9	101	100.8		1.99432	1.97081	2.00775	1.99476	2.00043	2.02243	2.01912	2.06408	2.00432	2.00346		0.0506649		1.0702
O35316	Sodium- and chloride-dependent taurine transporter OS=Mus musculus OX=10090 GN=Slc6a6 PE=1 SV=2	100	89.4	97.5	95.9	98.3	103.5	102.2	109.4	102.2	105.9	98.6		1.95134	1.989	1.98182	1.99255	2.01494	2.00945	2.03902	2.00945	2.0249	1.99388		0.0510495		1.06954
Q80UW5	Serine/threonine-protein kinase MRCK gamma OS=Mus musculus OX=10090 GN=Cdc42bpg PE=1 SV=2	100	95.6	76.4	97.9	85.9	86.5	104.4	97.8	92	96.5	104.6		1.98046	1.88309	1.99078	1.93399	1.93702	2.0187	1.99034	1.96379	1.98453	2.01953		0.0511362		1.11983
P70399	TP53-binding protein 1 OS=Mus musculus OX=10090 GN=Tp53bp1 PE=1 SV=3	100	104.9	102.4	124.5	116.3	111.9	111.9	94.1	89.9	96.7	104.3		2.02078	2.0103	2.09517	2.06558	2.04883	2.04883	1.97359	1.95376	1.98543	2.01828		0.0513503		0.887321
Q9R210	Transcription factor EB OS=Mus musculus OX=10090 GN=Tfeb PE=1 SV=2	100	89.4	91.7	94.6	86.3	83.9	95.2	97.5	87.5	107.3	102.6		1.95134	1.96237	1.97589	1.93601	1.92376	1.97864	1.989	1.94201	2.0306	2.01115		0.0514318		1.09913
Q8R317-2	Isoform 2 of Ubiquilin-1 OS=Mus musculus OX=10090 GN=Ubqln1	100	115	118.7	125.9	112.9	138.3	107.4	113.2	113.9	114.5	95.8		2.0607	2.07445	2.10003	2.05269	2.14082	2.031	2.05385	2.05652	2.05881	1.98137		0.0516185		0.891945
P51658	Estradiol 17-beta-dehydrogenase 2 OS=Mus musculus OX=10090 GN=Hsd17b2 PE=1 SV=2	100	125.9	113.4	119.8	122.9	108.6	109.1	115.2	99.4	113.1	104.9		2.10003	2.05461	2.07846	2.08955	2.03583	2.03782	2.06145	1.99739	2.05346	2.02078		0.0519513		0.917203
Q8VIM4	Barttin OS=Mus musculus OX=10090 GN=Bsnd PE=1 SV=3	100	96.5	88.2	89	96.5	88.1	98.5	102.2	98.3	94.3	93.6		1.98453	1.94547	1.94939	1.98453	1.94498	1.99344	2.00945	1.99255	1.97451	1.97128		0.0525308		1.0624
Q9DBR3	Armadillo repeat-containing protein 8 OS=Mus musculus OX=10090 GN=Armc8 PE=1 SV=2	100	135.2	122.2	151.9	122.8	133.2	138.9	136.2	153.4	167.4	180		2.13098	2.08707	2.18156	2.0892	2.1245	2.1427	2.13418	2.18583	2.22376	2.25527		0.0525482		1.16624
Q9ERN0	Secretory carrier-associated membrane protein 2 OS=Mus musculus OX=10090 GN=Scamp2 PE=1 SV=1	100	98.3	101.3	102.2	116	101.5	111.5	112.5	113.8	110	107.7		1.99255	2.00561	2.00945	2.06446	2.00647	2.04727	2.05115	2.05614	2.04139	2.03222		0.0530093		1.06971
P08101	Low affinity immunoglobulin gamma Fc region receptor II OS=Mus musculus OX=10090 GN=Fcgr2 PE=1 SV=2	100	108.6	103.1	108	112.1	94.1	103.7	95.6	98.1	90.6	94.3		2.03583	2.01326	2.03342	2.04961	1.97359	2.01578	1.98046	1.99167	1.95713	1.97451		0.0531167		0.917095
Q8BHJ9	Pre-mRNA-splicing factor SLU7 OS=Mus musculus OX=10090 GN=Slu7 PE=1 SV=1	100	91.6	104.7	109.2	112.2	99.5	124	109.9	112.3	107.6	116.5		1.9619	2.01995	2.03822	2.04999	1.99782	2.09342	2.041	2.05038	2.03181	2.06633		0.0536732		1.10267
O54984	ATPase GET3 OS=Mus musculus OX=10090 GN=Get3 PE=1 SV=2	100	92.7	95.8	97.2	95.3	92.6	99.1	97.6	94.9	99.2	96.5		1.96708	1.98137	1.98767	1.97909	1.96661	1.99607	1.98945	1.97727	1.99651	1.98453		0.0542351		1.02893
Q8K0B2	Lysosomal cobalamin transport escort protein LMBD1 OS=Mus musculus OX=10090 GN=Lmbrd1 PE=1 SV=1	100	63.5	65.4	81.8	65	69.1	82.9	71.1	71.5	84.5	88.3		1.80277	1.81558	1.91275	1.81291	1.83948	1.91855	1.85187	1.85431	1.92686	1.94596		0.0542618		1.15516
Q9CPP6	NADH dehydrogenase [ubiquinone] 1 alpha subcomplex subunit 5 OS=Mus musculus OX=10090 GN=Ndufa5 PE=1 SV=3	100	112.7	99.9	104.7	98	102.4	104.5	95.2	91.5	93.4	95.7		2.05192	1.99957	2.01995	1.99123	2.0103	2.01912	1.97864	1.96142	1.97035	1.98091		0.054282		0.927757
Q99J39	Malonyl-CoA decarboxylase, mitochondrial OS=Mus musculus OX=10090 GN=Mlycd PE=1 SV=1	100	123.7	109.9	117.5	111.1	112	109.5	103.1	108.7	112.1	107.9		2.09237	2.041	2.07004	2.04571	2.04922	2.03941	2.01326	2.03623	2.04961	2.03302		0.0544491		0.942703
Q3U2P1	Protein transport protein Sec24A OS=Mus musculus OX=10090 GN=Sec24a PE=1 SV=1	100	100.9	104.4	104.8	101.3	102.1	102.1	100.3	98.4	99.1	101.6		2.00389	2.0187	2.02036	2.00561	2.00903	2.00903	2.0013	1.993	1.99607	2.00689		0.0546781		0.976631
Q99N87	28S ribosomal protein S5, mitochondrial OS=Mus musculus OX=10090 GN=Mrps5 PE=1 SV=1	100	101.8	100.5	105.8	104.3	103.4	102.5	100	93.3	100.3	99.2		2.00775	2.00217	2.02449	2.01828	2.01452	2.01072	2	1.96988	2.0013	1.99651		0.054818		0.960256
Q8VEE4	Replication protein A 70 kDa DNA-binding subunit OS=Mus musculus OX=10090 GN=Rpa1 PE=1 SV=1	100	105.3	96.1	99.7	96.3	101.5	88	92	89	90.3	103.5		2.02243	1.98272	1.9987	1.98363	2.00647	1.94448	1.96379	1.94939	1.95569	2.01494		0.0548823		0.927641
Q9D7X3	Dual specificity protein phosphatase 3 OS=Mus musculus OX=10090 GN=Dusp3 PE=1 SV=1	100	87.9	98.1	94.9	99.3	97.6	106.6	110.9	96.8	98.1	102.9		1.94399	1.99167	1.97727	1.99695	1.98945	2.02776	2.04493	1.98588	1.99167	2.01242		0.0552265		1.07848
P54071	Isocitrate dehydrogenase [NADP], mitochondrial OS=Mus musculus OX=10090 GN=Idh2 PE=1 SV=3	100	79.1	82.4	85.6	84.2	90	82.3	90	95.1	93.1	94.3		1.89818	1.91593	1.93247	1.92531	1.95424	1.9154	1.95424	1.97818	1.96895	1.97451		0.055253		1.07952
O35459	Delta(3,5)-Delta(2,4)-dienoyl-CoA isomerase, mitochondrial OS=Mus musculus OX=10090 GN=Ech1 PE=1 SV=1	100	114.8	94.6	100.5	98.7	93.5	93.6	89.4	94.5	91.9	90.5		2.05994	1.97589	2.00217	1.99432	1.97081	1.97128	1.95134	1.97543	1.96332	1.95665		0.0553395		0.915953
O35218	Cleavage and polyadenylation specificity factor subunit 2 OS=Mus musculus OX=10090 GN=Cpsf2 PE=1 SV=1	100	100.5	102.6	101.5	97	101.7	108.9	104.7	105.1	100.7	102.7		2.00217	2.01115	2.00647	1.98677	2.00732	2.03703	2.01995	2.0216	2.00303	2.01157		0.0554613		1.03735
P61079	Ubiquitin-conjugating enzyme E2 D3 OS=Mus musculus OX=10090 GN=Ube2d3 PE=1 SV=1	100	100.9	102	106.4	99.3	95.5	90.8	95.7	93.6	97	100.3		2.00389	2.0086	2.02694	1.99695	1.98	1.95809	1.98091	1.97128	1.98677	2.0013		0.0556495		0.947034
Q6PDG5	SWI/SNF complex subunit SMARCC2 OS=Mus musculus OX=10090 GN=Smarcc2 PE=1 SV=2	100	97.3	95.2	97.9	101.6	98.6	102.4	103.6	108	99.1	99.1		1.98811	1.97864	1.99078	2.00689	1.99388	2.0103	2.01536	2.03342	1.99607	1.99607		0.0560001		1.04403
Q7TMY8	E3 ubiquitin-protein ligase HUWE1 OS=Mus musculus OX=10090 GN=Huwe1 PE=1 SV=5	100	99.7	101.8	104	105.6	103.9	104.8	107.5	107.7	103	107.6		1.9987	2.00775	2.01703	2.02366	2.01662	2.02036	2.03141	2.03222	2.01284	2.03181		0.0568981		1.03029
Q61037	Tuberin OS=Mus musculus OX=10090 GN=Tsc2 PE=1 SV=1	100	64.8	71.1	90.9	81.7	76.7	88	89.3	85.4	85.1	88.1		1.81158	1.85187	1.95856	1.91222	1.8848	1.94448	1.95085	1.93146	1.92993	1.94498		0.0571867		1.13162
Q99MD6	Thioredoxin reductase 3 OS=Mus musculus OX=10090 GN=Txnrd3 PE=1 SV=3	100	120.2	110.4	113	114.5	104.8	107.1	106.2	110.2	104.2	105		2.0799	2.04297	2.05308	2.05881	2.02036	2.02979	2.02612	2.04218	2.01787	2.02119		0.0571949		0.946349
Q9Z2B9	Ribosomal protein S6 kinase alpha-4 OS=Mus musculus OX=10090 GN=Rps6ka4 PE=1 SV=2	100	108.1	102.4	108.2	106.7	105.4	101.5	105.4	102.5	101.1	104.9		2.03383	2.0103	2.03423	2.02816	2.02284	2.00647	2.02284	2.01072	2.00475	2.02078		0.0575429		0.970987
Q61990	Poly(rC)-binding protein 2 OS=Mus musculus OX=10090 GN=Pcbp2 PE=1 SV=1	100	87.7	90.2	91.2	87.3	89.1	90.2	90.3	101.9	92.3	96.1		1.943	1.95521	1.95999	1.94101	1.94988	1.95521	1.95569	2.00817	1.9652	1.98272		0.0575469		1.05679
Q9D7G0	Ribose-phosphate pyrophosphokinase 1 OS=Mus musculus OX=10090 GN=Prps1 PE=1 SV=4	100	98.7	104.7	107.3	104.4	103.1	108	109.5	104.9	106.7	107		1.99432	2.01995	2.0306	2.0187	2.01326	2.03342	2.03941	2.02078	2.02816	2.02938		0.0575723		1.03454
Q7TSQ8	Pyruvate dehydrogenase phosphatase regulatory subunit, mitochondrial OS=Mus musculus OX=10090 GN=Pdpr PE=1 SV=1	100	84.5	92.3	89.6	89.4	85	93.7	95.2	97.5	95	86.4		1.92686	1.9652	1.95231	1.95134	1.92942	1.97174	1.97864	1.989	1.97772	1.93651		0.0575749		1.06125
Q8BGI5	Peroxisome assembly protein 26 OS=Mus musculus OX=10090 GN=Pex26 PE=1 SV=2	100	115.8	109.5	106.5	104.6	109.3	108.6	101	99.3	103.3	105.8		2.06371	2.03941	2.02735	2.01953	2.03862	2.03583	2.00432	1.99695	2.0141	2.02449		0.0577298		0.94924
Q9DBC7	cAMP-dependent protein kinase type I-alpha regulatory subunit OS=Mus musculus OX=10090 GN=Prkar1a PE=1 SV=3	100	98	93.2	96.6	97.9	90.6	101	104.5	101.7	93.8	101		1.99123	1.96942	1.98498	1.99078	1.95713	2.00432	2.01912	2.00732	1.9722	2.00432		0.0577412		1.05396
Q9JKF1	Ras GTPase-activating-like protein IQGAP1 OS=Mus musculus OX=10090 GN=Iqgap1 PE=1 SV=2	100	91.7	89.8	92.6	91.9	91.1	95	98.9	93	93.8	91.3		1.96237	1.95328	1.96661	1.96332	1.95952	1.97772	1.9952	1.96848	1.9722	1.96047		0.0577706		1.0326
O08583	THO complex subunit 4 OS=Mus musculus OX=10090 GN=Alyref PE=1 SV=3	100	81.9	85.3	85	87.9	88.2	92.3	88.4	94.1	85.5	89		1.91328	1.93095	1.92942	1.94399	1.94547	1.9652	1.94645	1.97359	1.93197	1.94939		0.0579433		1.04903
P80316	T-complex protein 1 subunit epsilon OS=Mus musculus OX=10090 GN=Cct5 PE=1 SV=1	100	103.5	99.1	102.7	97.7	98.4	103.5	101.3	103.5	104.7	102.8		2.01494	1.99607	2.01157	1.98989	1.993	2.01494	2.00561	2.01494	2.01995	2.01199		0.057954		1.02872
P59913	Protein-L-isoaspartate O-methyltransferase domain-containing protein 1 OS=Mus musculus OX=10090 GN=Pcmtd1 PE=1 SV=1	100	104.2	101.7	111.9	98.5	93.8	101	95.3	90.8	88.1	94.1		2.01787	2.00732	2.04883	1.99344	1.9722	2.00432	1.97909	1.95809	1.94498	1.97359		0.0580216		0.920016
P11930	Acyl-coenzyme A diphosphatase NUDT19 OS=Mus musculus OX=10090 GN=Nudt19 PE=1 SV=2	100	141.4	109.2	110	101	99.6	83.7	83.1	107.1	98.6	96.3		2.15045	2.03822	2.04139	2.00432	1.99826	1.92273	1.9196	2.02979	1.99388	1.98363		0.0584196		0.835353
Q9ESZ8	General transcription factor II-I OS=Mus musculus OX=10090 GN=Gtf2i PE=1 SV=3	100	93.1	98.4	101	101.7	101.5	106.1	106.6	103.9	99.1	103.5		1.96895	1.993	2.00432	2.00732	2.00647	2.02572	2.02776	2.01662	1.99607	2.01494		0.0584475		1.04741
O08786	Cholecystokinin receptor type A OS=Mus musculus OX=10090 GN=Cckar PE=1 SV=1	100	124.5	119.7	117.9	108.3	116.5	117.3	105.2	107	108.7	111.4		2.09517	2.07809	2.07151	2.03463	2.06633	2.0693	2.02202	2.02938	2.03623	2.04689		0.0585813		0.936446
Q08943	FACT complex subunit SSRP1 OS=Mus musculus OX=10090 GN=Ssrp1 PE=1 SV=2	100	98.2	98.7	99.3	100.1	102.2	105.9	108.7	99	103	101.8		1.99211	1.99432	1.99695	2.00043	2.00945	2.0249	2.03623	1.99564	2.01284	2.00775		0.0586017		1.03992
Q9DBG7	Signal recognition particle receptor subunit alpha OS=Mus musculus OX=10090 GN=Srpra PE=1 SV=1	100	103.9	100.9	105.1	100.6	95.4	108.3	106.6	106.4	106.2	101.3		2.01662	2.00389	2.0216	2.0026	1.97955	2.03463	2.02776	2.02694	2.02612	2.00561		0.058635		1.04527
Q9CY58	Plasminogen activator inhibitor 1 RNA-binding protein OS=Mus musculus OX=10090 GN=Serbp1 PE=1 SV=2	100	97.9	93.9	102.4	99.3	98.3	105.5	102.2	102.3	97.9	105.6		1.99078	1.97267	2.0103	1.99695	1.99255	2.02325	2.00945	2.00988	1.99078	2.02366		0.0590954		1.04412
Q8BWW9	Serine/threonine-protein kinase N2 OS=Mus musculus OX=10090 GN=Pkn2 PE=1 SV=3	100	89.6	97.4	96.6	94.7	90	101.5	102.7	97.6	95.8	95.2		1.95231	1.98856	1.98498	1.97635	1.95424	2.00647	2.01157	1.98945	1.98137	1.97864		0.0591362		1.05232
Q91V09	WD repeat-containing protein 13 OS=Mus musculus OX=10090 GN=Wdr13 PE=1 SV=1	100	104.7	99	98.9	102.3	101.2	99.1	99.4	95.3	99.6	97.9		2.01995	1.99564	1.9952	2.00988	2.00518	1.99607	1.99739	1.97909	1.99826	1.99078		0.0591625		0.970757
Q8BFR4	N-acetylglucosamine-6-sulfatase OS=Mus musculus OX=10090 GN=Gns PE=1 SV=1	100	85.9	93.8	93.6	97.2	90.5	88.2	89.1	88.9	85.1	87.3		1.93399	1.9722	1.97128	1.98767	1.95665	1.94547	1.94988	1.9489	1.92993	1.94101		0.0600208		0.95141
O08989	Ras-related protein M-Ras OS=Mus musculus OX=10090 GN=Mras PE=1 SV=1	100	111.7	106	99.4	105.7	100.9	102.6	101	94.4	94.4	100.8		2.04805	2.02531	1.99739	2.02407	2.00389	2.01115	2.00432	1.97497	1.97497	2.00346		0.0600763		0.941761
Q61584	Fragile X mental retardation syndrome-related protein 1 OS=Mus musculus OX=10090 GN=Fxr1 PE=1 SV=2	100	95.5	97.1	98.5	96.9	95.9	98.3	98.5	97.4	98.3	97.6		1.98	1.98722	1.99344	1.98632	1.98182	1.99255	1.99344	1.98856	1.99255	1.98945		0.0601053		1.01281
Q80Y98	Phospholipase DDHD2 OS=Mus musculus OX=10090 GN=Ddhd2 PE=1 SV=3	100	91.2	101.1	106.9	105.4	97	102.4	115.1	109.6	113.5	103.4		1.95999	2.00475	2.02898	2.02284	1.98677	2.0103	2.06108	2.03981	2.055	2.01452		0.0606165		1.08453
Q61165	Sodium/hydrogen exchanger 1 OS=Mus musculus OX=10090 GN=Slc9a1 PE=1 SV=1	100	87.4	83	101.7	104.6	92.5	112	99.6	112.9	94.2	114		1.94151	1.91908	2.00732	2.01953	1.96614	2.04922	1.99826	2.05269	1.97405	2.0569		0.0606312		1.13534
Q9CR88	28S ribosomal protein S14, mitochondrial OS=Mus musculus OX=10090 GN=Mrps14 PE=1 SV=1	100	92.2	92.9	93.5	102.6	100.4	93.5	91.1	89.5	89.4	93.1		1.96473	1.96802	1.97081	2.01115	2.00173	1.97081	1.95952	1.95182	1.95134	1.96895		0.060859		0.94809
Q80TQ2	Ubiquitin carboxyl-terminal hydrolase CYLD OS=Mus musculus OX=10090 GN=Cyld PE=1 SV=2	100	98	121.8	102.7	102	86.3	122.9	116.8	123.8	107.9	110.1		1.99123	2.08565	2.01157	2.0086	1.93601	2.08955	2.06744	2.09272	2.03302	2.04179		0.0618329		1.13841
Q60928	Glutathione hydrolase 1 proenzyme OS=Mus musculus OX=10090 GN=Ggt1 PE=1 SV=1	100	109.8	102.5	99.8	100.1	104.7	95.8	95.9	98.4	103.7	98.2		2.0406	2.01072	1.99913	2.00043	2.01995	1.98137	1.98182	1.993	2.01578	1.99211		0.0619259		0.951828
Q14DH7	Acyl-CoA synthetase short-chain family member 3, mitochondrial OS=Mus musculus OX=10090 GN=Acss3 PE=1 SV=2	100	91.4	104.8	101.3	100.1	104.3	116.6	112.5	110.9	102.8	101		1.96095	2.02036	2.00561	2.00043	2.01828	2.0667	2.05115	2.04493	2.01199	2.00432		0.0622077		1.08348
O88623	Ubiquitin carboxyl-terminal hydrolase 2 OS=Mus musculus OX=10090 GN=Usp2 PE=1 SV=2	100	119.3	107.7	112.6	102.3	102.9	99.1	102.3	100.2	104.6	103.1		2.07664	2.03222	2.05154	2.00988	2.01242	1.99607	2.00988	2.00087	2.01953	2.01326		0.0625405		0.934838
Q9CWY8	Ribonuclease H2 subunit A OS=Mus musculus OX=10090 GN=Rnaseh2a PE=1 SV=2	100	90.9	97	106.9	102.8	106.9	110.3	112.6	107.3	112.2	102.2		1.95856	1.98677	2.02898	2.01199	2.02898	2.04258	2.05154	2.0306	2.04999	2.00945		0.0625639		1.07948
Q9Z0P5	Twinfilin-2 OS=Mus musculus OX=10090 GN=Twf2 PE=1 SV=1	100	96.4	94.3	99.1	98.3	94.6	109	104.6	95.8	103.1	97.8		1.98408	1.97451	1.99607	1.99255	1.97589	2.03743	2.01953	1.98137	2.01326	1.99034		0.0627606		1.05718
G5E8K5	Ankyrin-3 OS=Mus musculus OX=10090 GN=Ank3 PE=1 SV=1	100	100.2	92.3	97.8	98.1	95.5	102.2	108.5	99.9	103	96.3		2.00087	1.9652	1.99034	1.99167	1.98	2.00945	2.03543	1.99957	2.01284	1.98363		0.0627847		1.05373
Q99N23	Carbonic anhydrase 15 OS=Mus musculus OX=10090 GN=Ca15 PE=1 SV=1	100	104.3	105.6	110.5	105.8	113.5	105.4	128	110.1	123.2	125.2		2.01828	2.02366	2.04336	2.02449	2.055	2.02284	2.10721	2.04179	2.09061	2.0976		0.0628057		1.09672
Q9DC61	Mitochondrial-processing peptidase subunit alpha OS=Mus musculus OX=10090 GN=Pmpca PE=1 SV=1	100	99	104.1	108.8	101.6	100.3	100.9	96.8	98.2	100.4	96.9		1.99564	2.01745	2.03663	2.00689	2.0013	2.00389	1.98588	1.99211	2.00173	1.98632		0.0630167		0.959907
O08848	60 kDa SS-A/Ro ribonucleoprotein OS=Mus musculus OX=10090 GN=RO60 PE=1 SV=1	100	99.7	96	97.9	95.7	93.4	104.1	102.5	95.8	97.9	105.9		1.9987	1.98227	1.99078	1.98091	1.97035	2.01745	2.01072	1.98137	1.99078	2.0249		0.0635026		1.04868
P70236	Dual specificity mitogen-activated protein kinase kinase 6 OS=Mus musculus OX=10090 GN=Map2k6 PE=1 SV=1	100	92.9	92	96.2	98.5	93.4	96.9	103.7	102.7	93.7	99.7		1.96802	1.96379	1.98318	1.99344	1.97035	1.98632	2.01578	2.01157	1.97174	1.9987		0.0637258		1.05011
Q60749	KH domain-containing, RNA-binding, signal transduction-associated protein 1 OS=Mus musculus OX=10090 GN=Khdrbs1 PE=1 SV=2	100	96.8	94.1	92.5	98.7	96.2	96.9	99.1	102.6	97	98.7		1.98588	1.97359	1.96614	1.99432	1.98318	1.98632	1.99607	2.01115	1.98677	1.99432		0.0638352		1.03345
Q8BKC5	Importin-5 OS=Mus musculus OX=10090 GN=Ipo5 PE=1 SV=3	100	97.7	101.3	102.9	99.9	95.1	106.8	109.1	103.2	100.3	100.9		1.98989	2.00561	2.01242	1.99957	1.97818	2.02857	2.03782	2.01368	2.0013	2.00389		0.0639529		1.04709
O70133-2	Isoform 2 of ATP-dependent RNA helicase A OS=Mus musculus OX=10090 GN=Dhx9	100	99	102.5	97.7	104.8	103.6	106.7	103.7	109.9	104.6	102.7		1.99564	2.01072	1.98989	2.02036	2.01536	2.02816	2.01578	2.041	2.01953	2.01157		0.0641453		1.0394
Q9R155	Pendrin OS=Mus musculus OX=10090 GN=Slc26a4 PE=1 SV=1	100	157	136.4	117.1	119.6	157.6	107.7	119	107.2	112.7	134.6		2.1959	2.13481	2.06856	2.07773	2.19756	2.03222	2.07555	2.03019	2.05192	2.12905		0.0642187		0.845136
Q8CIN4	Serine/threonine-protein kinase PAK 2 OS=Mus musculus OX=10090 GN=Pak2 PE=1 SV=1	100	97.8	100.9	103	100	97.2	101.1	104.6	106.5	102.6	100.5		1.99034	2.00389	2.01284	2	1.98767	2.00475	2.01953	2.02735	2.01115	2.00217		0.0642876		1.03287
Q5FW60	Major urinary protein 20 OS=Mus musculus OX=10090 GN=Mup20 PE=1 SV=1	100	64.7	67	83.4	61.9	61.6	57.4	58.3	59.6	60.7	61.6		1.8109	1.82607	1.92117	1.79169	1.78958	1.75891	1.76567	1.77525	1.78319	1.78958		0.064413		0.878913
Q8VCM8	Nicalin OS=Mus musculus OX=10090 GN=Ncln PE=1 SV=2	100	104.3	102	101.6	101.6	101	102.3	101.3	99	99.6	98.7		2.01828	2.0086	2.00689	2.00689	2.00432	2.00988	2.00561	1.99564	1.99826	1.99432		0.0647202		0.981195
P10648	Glutathione S-transferase A2 OS=Mus musculus OX=10090 GN=Gsta2 PE=1 SV=3	100	59.3	76.8	80.6	84.3	76	83.5	85.3	88.4	80.4	99.7		1.77305	1.88536	1.90634	1.92583	1.88081	1.92169	1.93095	1.94645	1.90526	1.9987		0.0647328		1.15995
O35143	ATPase inhibitor, mitochondrial OS=Mus musculus OX=10090 GN=Atp5if1 PE=1 SV=2	100	111.6	106.4	99	105.9	106	100.9	99.9	104	85.4	96.9		2.04766	2.02694	1.99564	2.0249	2.02531	2.00389	1.99957	2.01703	1.93146	1.98632		0.0649045		0.920968
Q3UE37	Ubiquitin-conjugating enzyme E2 Z OS=Mus musculus OX=10090 GN=Ube2z PE=1 SV=2	100	92.8	96	97.1	96.8	95	100.6	98	96.7	98	96.1		1.96755	1.98227	1.98722	1.98588	1.97772	2.0026	1.99123	1.98543	1.99123	1.98272		0.0654143		1.02449
Q9CQV8	14-3-3 protein beta/alpha OS=Mus musculus OX=10090 GN=Ywhab PE=1 SV=3	100	89.5	92.3	94.1	97.2	92.7	93.5	96.3	99.1	96.2	97.2		1.95182	1.9652	1.97359	1.98767	1.96708	1.97081	1.98363	1.99607	1.98318	1.98767		0.0655723		1.03542
Q9CZJ2	Heat shock 70 kDa protein 12B OS=Mus musculus OX=10090 GN=Hspa12b PE=1 SV=1	100	87.9	97.4	90.4	98.1	94.4	105.9	99.7	108.5	98	92.8		1.94399	1.98856	1.95617	1.99167	1.97497	2.0249	1.9987	2.03543	1.99123	1.96755		0.0655989		1.07839
P97823	Acyl-protein thioesterase 1 OS=Mus musculus OX=10090 GN=Lypla1 PE=1 SV=1	100	104.1	101.5	105.6	96.3	97.8	95.4	91.9	97.3	100	97		2.01745	2.00647	2.02366	1.98363	1.99034	1.97955	1.96332	1.98811	2	1.98677		0.0659296		0.953097
O88487	Cytoplasmic dynein 1 intermediate chain 2 OS=Mus musculus OX=10090 GN=Dync1i2 PE=1 SV=1	100	92.8	96.6	97.9	95.2	92.6	103.1	100.9	99.2	94.9	96.3		1.96755	1.98498	1.99078	1.97864	1.96661	2.01326	2.00389	1.99651	1.97727	1.98363		0.0662488		1.04062
P05201	Aspartate aminotransferase, cytoplasmic OS=Mus musculus OX=10090 GN=Got1 PE=1 SV=3	100	83.7	93.3	95.5	93.6	97.4	98.1	103.2	95.1	102.4	96		1.92273	1.96988	1.98	1.97128	1.98856	1.99167	2.01368	1.97818	2.0103	1.98227		0.0663705		1.06753
A6H611	Mitochondrial intermediate peptidase OS=Mus musculus OX=10090 GN=Mipep PE=1 SV=1	100	104.1	104.3	111.4	109.7	107.9	100.9	104.5	101	106.1	105.5		2.01745	2.01828	2.04689	2.04021	2.03302	2.00389	2.01912	2.00432	2.02572	2.02325		0.0665143		0.9639
Q9D8C3	Putative bifunctional UDP-N-acetylglucosamine transferase and deubiquitinase ALG13 OS=Mus musculus OX=10090 GN=Alg13 PE=1 SV=2	100	106.2	109.4	119.6	103.3	104.8	133	117.1	122.6	110.7	111.8		2.02612	2.03902	2.07773	2.0141	2.02036	2.12385	2.06856	2.08849	2.04415	2.04844		0.0666457		1.09553
Q9R078	5'-AMP-activated protein kinase subunit beta-1 OS=Mus musculus OX=10090 GN=Prkab1 PE=1 SV=2	100	78.7	85.9	89.6	88.7	89.4	92.2	91.7	93.1	86.8	96		1.89597	1.93399	1.95231	1.94792	1.95134	1.96473	1.96237	1.96895	1.93852	1.98227		0.0667935		1.06361
Q9WVP1	AP-1 complex subunit mu-2 OS=Mus musculus OX=10090 GN=Ap1m2 PE=1 SV=3	100	96.3	93.5	91.9	101.8	100.1	97.6	105.2	100.9	102.6	101.2		1.98363	1.97081	1.96332	2.00775	2.00043	1.98945	2.02202	2.00389	2.01115	2.00518		0.0668152		1.04942
Q9CRA4	Methylsterol monooxygenase 1 OS=Mus musculus OX=10090 GN=Msmo1 PE=1 SV=1	100	88.8	97.6	89.3	86.3	83.8	120.7	86.1	97.2	99.2	107.1		1.94841	1.98945	1.95085	1.93601	1.92324	2.08171	1.935	1.98767	1.99651	2.02979		0.066887		1.14468
P98192	Dihydroxyacetone phosphate acyltransferase OS=Mus musculus OX=10090 GN=Gnpat PE=1 SV=1	100	117	102.5	108	103.7	95.6	94	93.2	100.6	99.7	99		2.06819	2.01072	2.03342	2.01578	1.98046	1.97313	1.96942	2.0026	1.9987	1.99564		0.0672015		0.9235
E9Q236	ATP-binding cassette sub-family C member 4 OS=Mus musculus OX=10090 GN=Abcc4 PE=1 SV=1	100	84	90	94.6	101.5	90.6	100	107.4	101.4	94.4	96.1		1.92428	1.95424	1.97589	2.00647	1.95713	2	2.031	2.00604	1.97497	1.98272		0.0672543		1.08379
Q8CDG3	Deubiquitinating protein VCPIP1 OS=Mus musculus OX=10090 GN=Vcpip1 PE=1 SV=1	100	84.9	91.9	92.9	91	96.1	95.9	104	96.6	91	99.1		1.92891	1.96332	1.96802	1.95904	1.98272	1.98182	2.01703	1.98498	1.95904	1.99607		0.0672985		1.06524
P50431	Serine hydroxymethyltransferase, cytosolic OS=Mus musculus OX=10090 GN=Shmt1 PE=1 SV=3	100	88.3	91.5	95.3	97.4	97.1	102.4	105.8	94.6	99.4	96		1.94596	1.96142	1.97909	1.98856	1.98722	2.0103	2.02449	1.97589	1.99739	1.98227		0.0673672		1.0609
Q8VDN2	Sodium/potassium-transporting ATPase subunit alpha-1 OS=Mus musculus OX=10090 GN=Atp1a1 PE=1 SV=1	100	85.2	82.1	84.9	81.8	89.9	83.7	90.6	94.5	91	88.4		1.93044	1.91434	1.92891	1.91275	1.95376	1.92273	1.95713	1.97543	1.95904	1.94645		0.0674236		1.05732
Q9CPR5	39S ribosomal protein L15, mitochondrial OS=Mus musculus OX=10090 GN=Mrpl15 PE=1 SV=1	100	101.8	104.2	105.9	106.3	103.9	102.8	103.7	95.9	102	100.7		2.00775	2.01787	2.0249	2.02653	2.01662	2.01199	2.01578	1.98182	2.0086	2.00303		0.0676657		0.967439
Q0VGB7	Serine/threonine-protein phosphatase 4 regulatory subunit 2 OS=Mus musculus OX=10090 GN=Ppp4r2 PE=1 SV=1	100	98.9	97.4	97.7	103.4	105.9	108.2	106.1	102.5	103	104.4		1.9952	1.98856	1.98989	2.01452	2.0249	2.03423	2.02572	2.01072	2.01284	2.0187		0.0677179		1.04153
Q99MS3	Mpv17-like protein OS=Mus musculus OX=10090 GN=Mpv17l PE=1 SV=2	100	155.8	99.9	115	91.6	93.7	89.8	86.5	80.1	102.1	75.2		2.19257	1.99957	2.0607	1.9619	1.97174	1.95328	1.93702	1.90363	2.00903	1.87622		0.0680506		0.780036
O88909	Solute carrier family 22 member 8 OS=Mus musculus OX=10090 GN=Slc22a8 PE=1 SV=2	100	111.7	121.9	122.4	132.2	119.6	134.1	125.3	133.5	122.9	137.2		2.04805	2.086	2.08778	2.12123	2.07773	2.12743	2.09795	2.12548	2.08955	2.13735		0.0681083		1.07437
Q9CWW6	Peptidyl-prolyl cis-trans isomerase NIMA-interacting 4 OS=Mus musculus OX=10090 GN=Pin4 PE=1 SV=1	100	100.8	104.8	102.9	104.8	107.2	104.9	109.8	106.7	107.3	106		2.00346	2.02036	2.01242	2.02036	2.03019	2.02078	2.0406	2.02816	2.0306	2.02531		0.0681099		1.02728
Q9ESG4	Collectrin OS=Mus musculus OX=10090 GN=Cltrn PE=1 SV=1	100	92.9	103.7	105.9	115.4	110.1	119.7	124.6	122.1	104.1	113.9		1.96802	2.01578	2.0249	2.06221	2.04179	2.07809	2.09552	2.08672	2.01745	2.05652		0.0682821		1.10682
Q8BSF4	Phosphatidylserine decarboxylase proenzyme, mitochondrial OS=Mus musculus OX=10090 GN=Pisd PE=2 SV=1	100	101.8	102.2	105.7	100	100.6	100.9	97.8	92.2	102	96.1		2.00775	2.00945	2.02407	2	2.0026	2.00389	1.99034	1.96473	2.0086	1.98272		0.0683998		0.95826
Q5NBX1	Protein cordon-bleu OS=Mus musculus OX=10090 GN=Cobl PE=1 SV=1	100	102.8	108.2	107.1	112.6	111.6	118.5	117	110.6	108.6	114.7		2.01199	2.03423	2.02979	2.05154	2.04766	2.07372	2.06819	2.04376	2.03583	2.05956		0.0684116		1.04997
Q9EPE9	Endoplasmic reticulum transmembrane helix translocase OS=Mus musculus OX=10090 GN=Atp13a1 PE=1 SV=2	100	104.7	102.7	104	102.3	100.9	101.2	102.3	100.5	98.3	102		2.01995	2.01157	2.01703	2.00988	2.00389	2.00518	2.00988	2.00217	1.99255	2.0086		0.0684652		0.979984
Q9QXA5	U6 snRNA-associated Sm-like protein LSm4 OS=Mus musculus OX=10090 GN=Lsm4 PE=1 SV=1	100	88.1	88	91	93.4	87.8	96.5	98.1	95.9	93	87.6		1.94498	1.94448	1.95904	1.97035	1.94349	1.98453	1.99167	1.98182	1.96848	1.9425		0.0692595		1.05086
P48453	Serine/threonine-protein phosphatase 2B catalytic subunit beta isoform OS=Mus musculus OX=10090 GN=Ppp3cb PE=1 SV=2	100	88	89	116.3	103.2	107	85.2	96.5	75	87.6	91		1.94448	1.94939	2.06558	2.01368	2.02938	1.93044	1.98453	1.87506	1.9425	1.95904		0.06958		0.864548
P36552	Oxygen-dependent coproporphyrinogen-III oxidase, mitochondrial OS=Mus musculus OX=10090 GN=Cpox PE=1 SV=2	100	102.2	109.5	107.5	109	107.2	105.1	99.7	102.9	103.8	106		2.00945	2.03941	2.03141	2.03743	2.03019	2.0216	1.9987	2.01242	2.0162	2.02531		0.0696312		0.966567
A2ARV4	Low-density lipoprotein receptor-related protein 2 OS=Mus musculus OX=10090 GN=Lrp2 PE=1 SV=1	100	101.4	110	109.8	110.7	115.5	111.1	114.7	121.6	113.7	116.5		2.00604	2.04139	2.0406	2.04415	2.06258	2.04571	2.05956	2.08493	2.05576	2.06633		0.0700645		1.05517
Q6P069	Sorcin OS=Mus musculus OX=10090 GN=Sri PE=1 SV=1	100	98.9	99.3	100.2	105.4	102.1	101.2	107.6	105.5	104.8	103.4		1.9952	1.99695	2.00087	2.02284	2.00903	2.00518	2.03181	2.02325	2.02036	2.01452		0.0705034		1.03281
P32020	Sterol carrier protein 2 OS=Mus musculus OX=10090 GN=Scp2 PE=1 SV=3	100	121.7	97.8	95.5	89.1	87.6	85	75	88	87.1	90.2		2.08529	1.99034	1.98	1.94988	1.9425	1.92942	1.87506	1.94448	1.94002	1.95521		0.0706655		0.864958
Q91XB7	Protein YIF1A OS=Mus musculus OX=10090 GN=Yif1a PE=1 SV=1	100	102.3	112.2	110.9	108.1	99.6	99	104.4	97.1	104	98.7		2.00988	2.04999	2.04493	2.03383	1.99826	1.99564	2.0187	1.98722	2.01703	1.99432		0.0708857		0.943913
Q9QYF1	Retinol dehydrogenase 11 OS=Mus musculus OX=10090 GN=Rdh11 PE=1 SV=2	100	84.5	97	94.1	94.5	93.7	95.9	99.7	95	100.6	98.2		1.92686	1.98677	1.97359	1.97543	1.97174	1.98182	1.9987	1.97772	2.0026	1.99211		0.07089		1.0552
Q9DB76	ER membrane protein complex subunit 9 OS=Mus musculus OX=10090 GN=Emc9 PE=1 SV=1	100	83.8	92.9	99.5	100.8	94	105.9	109.3	96.4	112.6	95.2		1.92324	1.96802	1.99782	2.00346	1.97313	2.0249	2.03862	1.98408	2.05154	1.97864		0.0710328		1.10276
P04441	H-2 class II histocompatibility antigen gamma chain OS=Mus musculus OX=10090 GN=Cd74 PE=1 SV=3	100	105.4	103.1	108.6	113	109.4	118.4	122.7	109.1	112.5	109.4		2.02284	2.01326	2.03583	2.05308	2.03902	2.07335	2.08884	2.03782	2.05115	2.03902		0.0710385		1.06043
Q08857	Platelet glycoprotein 4 OS=Mus musculus OX=10090 GN=Cd36 PE=1 SV=2	100	137.4	113.3	112.9	101.3	110.9	96.8	96	107.4	109.8	99.8		2.13799	2.05423	2.05269	2.00561	2.04493	1.98588	1.98227	2.031	2.0406	1.99913		0.0711123		0.885377
Q9D173	Mitochondrial import receptor subunit TOM7 homolog OS=Mus musculus OX=10090 GN=Tomm7 PE=3 SV=1	100	82.9	86	98.4	95.5	92.8	98.4	97.2	107.6	92.6	99.2		1.91855	1.9345	1.993	1.98	1.96755	1.993	1.98767	2.03181	1.96661	1.99651		0.0711519		1.08648
Q91VM3	WD repeat domain phosphoinositide-interacting protein 4 OS=Mus musculus OX=10090 GN=Wdr45 PE=1 SV=1	100	112.3	119.4	120.1	116.4	116.5	114.5	117.2	107	107.6	113.2		2.05038	2.077	2.07954	2.06595	2.06633	2.05881	2.06893	2.02938	2.03181	2.05385		0.0716616		0.956901
Q9R0H0	Peroxisomal acyl-coenzyme A oxidase 1 OS=Mus musculus OX=10090 GN=Acox1 PE=1 SV=5	100	115.9	112.3	118.4	104.8	96.6	105.8	91.2	105.3	98	96.8		2.06408	2.05038	2.07335	2.02036	1.98498	2.02449	1.95999	2.02243	1.99123	1.98588		0.071742		0.907117
Q61337	Bcl2-associated agonist of cell death OS=Mus musculus OX=10090 GN=Bad PE=1 SV=1	100	107.2	100.4	100.1	100.8	101.3	101.7	99.9	98.6	95.1	96.1		2.03019	2.00173	2.00043	2.00346	2.00561	2.00732	1.99957	1.99388	1.97818	1.98272		0.0721416		0.963907
Q9JIF0	Protein arginine N-methyltransferase 1 OS=Mus musculus OX=10090 GN=Prmt1 PE=1 SV=1	100	85.5	92	93.7	95.7	93.9	96	100.6	93.5	95.9	96.9		1.93197	1.96379	1.97174	1.98091	1.97267	1.98227	2.0026	1.97081	1.98182	1.98632		0.0725729		1.04796
Q61781	Keratin, type I cytoskeletal 14 OS=Mus musculus OX=10090 GN=Krt14 PE=1 SV=2	100	121.1	107.5	116.7	101.4	132.6	152.3	135.5	128.3	112.3	139.8		2.08314	2.03141	2.06707	2.00604	2.12254	2.1827	2.13194	2.10823	2.05038	2.14551		0.0726946		1.15346
Q9EPT5	Solute carrier organic anion transporter family member 2A1 OS=Mus musculus OX=10090 GN=Slco2a1 PE=1 SV=2	100	123.1	106.3	94.1	118.3	105.4	99.9	92.3	108.2	92.6	75		2.09026	2.02653	1.97359	2.07298	2.02284	1.99957	1.9652	2.03423	1.96661	1.87506		0.0732709		0.855263
Q9DCH4	Eukaryotic translation initiation factor 3 subunit F OS=Mus musculus OX=10090 GN=Eif3f PE=1 SV=2	100	94.9	99.1	100.9	98.4	97.4	101.6	101	100.2	102.2	98.2		1.97727	1.99607	2.00389	1.993	1.98856	2.00689	2.00432	2.00087	2.00945	1.99211		0.0736707		1.02547
Q7TPD0	Integrator complex subunit 3 OS=Mus musculus OX=10090 GN=Ints3 PE=1 SV=2	100	99.1	110	107.8	105.1	103.9	121	109.5	113.6	109.5	105.3		1.99607	2.04139	2.03262	2.0216	2.01662	2.08279	2.03941	2.05538	2.03941	2.02243		0.0738803		1.06275
Q9Z1P6	NADH dehydrogenase [ubiquinone] 1 alpha subcomplex subunit 7 OS=Mus musculus OX=10090 GN=Ndufa7 PE=1 SV=3	100	101.9	100.4	102.9	100.5	103.5	97.9	101.9	98.7	100.9	100		2.00817	2.00173	2.01242	2.00217	2.01494	1.99078	2.00817	1.99432	2.00389	2		0.0739825		0.980754
Q62086	Serum paraoxonase/arylesterase 2 OS=Mus musculus OX=10090 GN=Pon2 PE=1 SV=2	100	101.5	100.7	96.2	101.4	94	97.9	90.9	96.4	90.6	95.8		2.00647	2.00303	1.98318	2.00604	1.97313	1.99078	1.95856	1.98408	1.95713	1.98137		0.0740777		0.955043
P28658	Ataxin-10 OS=Mus musculus OX=10090 GN=Atxn10 PE=1 SV=2	100	91.7	94	99.5	98.6	93.8	101.3	98.6	97.6	96.8	101.7		1.96237	1.97313	1.99782	1.99388	1.9722	2.00561	1.99388	1.98945	1.98588	2.00732		0.0741049		1.03853
P12265	Beta-glucuronidase OS=Mus musculus OX=10090 GN=Gusb PE=1 SV=2	100	43.1	48.9	42	40.9	51.6	43.2	40.2	33	42.3	39.2		1.63448	1.68931	1.62325	1.61172	1.71265	1.63548	1.60423	1.51851	1.62634	1.59329		0.074169		0.873731
O55128	Histone deacetylase complex subunit SAP18 OS=Mus musculus OX=10090 GN=Sap18 PE=1 SV=1	100	98.3	101.9	101.5	104.2	100.6	107.2	104.7	104.2	102.1	102.1		1.99255	2.00817	2.00647	2.01787	2.0026	2.03019	2.01995	2.01787	2.00903	2.00903		0.0741963		1.02725
P09411	Phosphoglycerate kinase 1 OS=Mus musculus OX=10090 GN=Pgk1 PE=1 SV=4	100	93.5	98.2	97.4	95.9	97.4	98.2	97.5	97.7	99.8	98.8		1.97081	1.99211	1.98856	1.98182	1.98856	1.99211	1.989	1.98989	1.99913	1.99476		0.0744468		1.0199
Q9Z329	Inositol 1,4,5-trisphosphate receptor type 2 OS=Mus musculus OX=10090 GN=Itpr2 PE=1 SV=4	100	98.1	99.2	102.4	107.9	101.6	104.8	113.4	106.4	102.4	107.6		1.99167	1.99651	2.0103	2.03302	2.00689	2.02036	2.05461	2.02694	2.0103	2.03181		0.0744496		1.04988
Q8VE91	Reticulophagy regulator 1 OS=Mus musculus OX=10090 GN=Retreg1 PE=1 SV=2	100	108.6	116.1	110.7	110.9	104	116.7	113.2	119.8	110.5	115.9		2.03583	2.06483	2.04415	2.04493	2.01703	2.06707	2.05385	2.07846	2.04336	2.06408		0.0745824		1.04688
Q8BY71	Histone acetyltransferase type B catalytic subunit OS=Mus musculus OX=10090 GN=Hat1 PE=1 SV=1	100	54.9	67	84.3	64.6	45.1	72	69.9	98.4	70.8	105.2		1.73957	1.82607	1.92583	1.81023	1.65418	1.85733	1.84448	1.993	1.85003	2.02202		0.0747192		1.31782
A2AQ25	Sickle tail protein OS=Mus musculus OX=10090 GN=Skt PE=1 SV=1	100	109	106.2	105.3	111	106.6	104.9	106.4	103	95.3	105.1		2.03743	2.02612	2.02243	2.04532	2.02776	2.02078	2.02694	2.01284	1.97909	2.0216		0.0748664		0.956514
Q9JIY7	N-acetyltransferase 8 OS=Mus musculus OX=10090 GN=Nat8 PE=1 SV=1	100	102.1	111	102.7	105.4	104.8	93.8	96.8	100.7	103.1	105.1		2.00903	2.04532	2.01157	2.02284	2.02036	1.9722	1.98588	2.00303	2.01326	2.0216		0.0748781		0.94962
O54990	Prominin-1 OS=Mus musculus OX=10090 GN=Prom1 PE=1 SV=1	100	94	102	102.8	112.2	106.2	112.6	117	107.5	106.1	110.3		1.97313	2.0086	2.01199	2.04999	2.02612	2.05154	2.06819	2.03141	2.02572	2.04258		0.0751574		1.07019
Q9CPU2	NADH dehydrogenase [ubiquinone] 1 beta subcomplex subunit 2, mitochondrial OS=Mus musculus OX=10090 GN=Ndufb2 PE=1 SV=1	100	97.8	94.4	100	95.5	95	92.3	90.4	84.7	97.6	93.5		1.99034	1.97497	2	1.98	1.97772	1.9652	1.95617	1.92788	1.98945	1.97081		0.07534		0.949865
P09470	Angiotensin-converting enzyme OS=Mus musculus OX=10090 GN=Ace PE=1 SV=3	100	111	96.9	100.6	92	86	91.1	88.1	83.6	93.6	82.3		2.04532	1.98632	2.0026	1.96379	1.9345	1.95952	1.94498	1.92221	1.97128	1.9154		0.0753685		0.901747
Q7TMF3	NADH dehydrogenase [ubiquinone] 1 alpha subcomplex subunit 12 OS=Mus musculus OX=10090 GN=Ndufa12 PE=1 SV=2	100	104.9	99	104.5	99.1	101.1	99	97.1	92.9	102.3	97		2.02078	1.99564	2.01912	1.99607	2.00475	1.99564	1.98722	1.96802	2.00988	1.98677		0.0756591		0.960087
Q9CQP2	Trafficking protein particle complex subunit 2 OS=Mus musculus OX=10090 GN=Trappc2 PE=1 SV=1	100	99.7	148.6	132.3	99.9	114.3	108	90.4	108.5	79.9	97.9		1.9987	2.17202	2.12156	1.99957	2.05805	2.03342	1.95617	2.03543	1.90255	1.99078		0.07567		0.814896
Q9Z277	Tyrosine-protein kinase BAZ1B OS=Mus musculus OX=10090 GN=Baz1b PE=1 SV=2	100	90.2	93.9	95	100.2	94	104.2	99.4	99.5	92.9	104.3		1.95521	1.97267	1.97772	2.00087	1.97313	2.01787	1.99739	1.99782	1.96802	2.01828		0.0757971		1.05705
Q3TIU4	2',5'-phosphodiesterase 12 OS=Mus musculus OX=10090 GN=Pde12 PE=1 SV=2	100	86	93.7	93.3	94.7	91.6	102.2	101.5	94.6	92.9	93.9		1.9345	1.97174	1.96988	1.97635	1.9619	2.00945	2.00647	1.97589	1.96802	1.97267		0.0758582		1.05617
Q62393-3	Isoform 3 of Tumor protein D52 OS=Mus musculus OX=10090 GN=Tpd52	100	92.1	96.2	94.9	93.3	89.8	99.7	106.2	99.1	92.5	95		1.96426	1.98318	1.97727	1.96988	1.95328	1.9987	2.02612	1.99607	1.96614	1.97772		0.0759004		1.05619
Q64521	Glycerol-3-phosphate dehydrogenase, mitochondrial OS=Mus musculus OX=10090 GN=Gpd2 PE=1 SV=2	100	111	91.7	109.2	89.7	100.5	95.2	88.4	84.3	98.1	81.5		2.04532	1.96237	2.03822	1.95279	2.00217	1.97864	1.94645	1.92583	1.99167	1.91116		0.0765225		0.891257
Q9EPK5	WW domain-containing transcription regulator protein 1 OS=Mus musculus OX=10090 GN=Wwtr1 PE=1 SV=2	100	165.7	159.4	147.7	145.6	117.6	143.2	131.3	121.6	120.7	91.6		2.21932	2.20249	2.16938	2.16316	2.07041	2.15594	2.11826	2.08493	2.08171	1.9619		0.0767106		0.82663
Q91WN3	Solute carrier family 7 member 13 OS=Mus musculus OX=10090 GN=Slc7a13 PE=1 SV=1	100	93.9	102.1	110	91.4	92.3	84	91.4	72.3	99	85.4		1.97267	2.00903	2.04139	1.96095	1.9652	1.92428	1.96095	1.85914	1.99564	1.93146		0.0769653		0.882377
O55060	Thiopurine S-methyltransferase OS=Mus musculus OX=10090 GN=Tpmt PE=1 SV=1	100	101.5	98.7	100.6	98	98.3	90.6	93.4	94.5	100.2	99		2.00647	1.99432	2.0026	1.99123	1.99255	1.95713	1.97035	1.97543	2.00087	1.99564		0.0770576		0.960974
Q80ZS3	28S ribosomal protein S26, mitochondrial OS=Mus musculus OX=10090 GN=Mrps26 PE=1 SV=1	100	120	112.1	113.8	117.1	118.4	112.9	112.2	102.1	115	111.6		2.07918	2.04961	2.05614	2.06856	2.07335	2.05269	2.04999	2.00903	2.0607	2.04766		0.0775371		0.952528
Q8R570	Synaptosomal-associated protein 47 OS=Mus musculus OX=10090 GN=Snap47 PE=1 SV=1	100	96.2	98.1	107.8	100.8	98.2	107.7	106.8	102.7	100.5	110.6		1.98318	1.99167	2.03262	2.00346	1.99211	2.03222	2.02857	2.01157	2.00217	2.04376		0.0777875		1.05428
Q6PHZ2	Calcium/calmodulin-dependent protein kinase type II subunit delta OS=Mus musculus OX=10090 GN=Camk2d PE=1 SV=1	100	34.1	34.3	37.6	34.5	39.8	36.9	37.5	74.2	43.1	52.7		1.53275	1.53529	1.57519	1.53782	1.59988	1.56703	1.57403	1.8704	1.63448	1.72181		0.0779489		1.35552
P39039	Mannose-binding protein A OS=Mus musculus OX=10090 GN=Mbl1 PE=1 SV=1	100	126.7	141.1	125.2	126.9	120.1	119.7	123	127.1	112	113.2		2.10278	2.14953	2.0976	2.10346	2.07954	2.07809	2.08991	2.10415	2.04922	2.05385		0.0779963		0.929688
Q9ER35	Fructosamine-3-kinase OS=Mus musculus OX=10090 GN=Fn3k PE=1 SV=1	100	110.4	104.9	97.2	108	111.5	114	114.8	115	108.9	109.2		2.04297	2.02078	1.98767	2.03342	2.04727	2.0569	2.05994	2.0607	2.03703	2.03822		0.0781586		1.0562
Q9QXW9	Large neutral amino acids transporter small subunit 2 OS=Mus musculus OX=10090 GN=Slc7a8 PE=1 SV=1	100	95.2	109.1	101.9	108.6	114.8	113.2	116.7	114.4	108.2	114.5		1.97864	2.03782	2.00817	2.03583	2.05994	2.05385	2.06707	2.05843	2.03423	2.05881		0.0782376		1.07062
Q9D8C6	Mediator of RNA polymerase II transcription subunit 11 OS=Mus musculus OX=10090 GN=Med11 PE=1 SV=1	100	95.9	125.3	112.2	113.8	104.6	109.6	130.9	128.6	121.7	123.7		1.98182	2.09795	2.04999	2.05614	2.01953	2.03981	2.11694	2.10924	2.08529	2.09237		0.0783432		1.11363
Q60738	Zinc transporter 1 OS=Mus musculus OX=10090 GN=Slc30a1 PE=1 SV=1	100	131.7	125.4	126.1	122.4	124	134.7	136.1	130.8	126.6	126.7		2.11959	2.0983	2.10072	2.08778	2.09342	2.12937	2.13386	2.11661	2.10243	2.10278		0.0786376		1.04018
Q9D0M1	Phosphoribosyl pyrophosphate synthase-associated protein 1 OS=Mus musculus OX=10090 GN=Prpsap1 PE=1 SV=1	100	103.2	109	112.7	109.9	106.1	115	119.8	106.8	121.8	110.3		2.01368	2.03743	2.05192	2.041	2.02572	2.0607	2.07846	2.02857	2.08565	2.04258		0.0791444		1.06064
Q9CRB6	Tubulin polymerization-promoting protein family member 3 OS=Mus musculus OX=10090 GN=Tppp3 PE=1 SV=1	100	85.7	98.5	97.9	101.2	90	83.8	100.5	77.8	78.9	83.4		1.93298	1.99344	1.99078	2.00518	1.95424	1.92324	2.00217	1.89098	1.89708	1.92117		0.0791837		0.896683
O35445	E3 ubiquitin-protein ligase RNF5 OS=Mus musculus OX=10090 GN=Rnf5 PE=1 SV=1	100	113.7	104.6	116.1	111.1	105.7	107.7	113.7	145.1	125.4	126.5		2.05576	2.01953	2.06483	2.04571	2.02407	2.03222	2.05576	2.16167	2.0983	2.10209		0.0792382		1.12192
Q8BH51	Cytochrome c oxidase assembly protein COX14 OS=Mus musculus OX=10090 GN=Cox14 PE=3 SV=1	100	107.9	101.7	103.7	103.1	98.3	108.6	107.5	113.8	102.7	106		2.03302	2.00732	2.01578	2.01326	1.99255	2.03583	2.03141	2.05614	2.01157	2.02531		0.0794585		1.04643
Q61136	Serine/threonine-protein kinase PRP4 homolog OS=Mus musculus OX=10090 GN=Prpf4b PE=1 SV=3	100	96.6	97.6	88.2	95.3	91.4	99.9	101.7	94.6	95.6	99.8		1.98498	1.98945	1.94547	1.97909	1.96095	1.99957	2.00732	1.97589	1.98046	1.99913		0.0796415		1.04796
Q62418	Drebrin-like protein OS=Mus musculus OX=10090 GN=Dbnl PE=1 SV=2	100	95.2	100.3	96.9	100.7	93.1	105.1	103.8	102.9	98.1	97.6		1.97864	2.0013	1.98632	2.00303	1.96895	2.0216	2.0162	2.01242	1.99167	1.98945		0.079783		1.04381
O35239	Tyrosine-protein phosphatase non-receptor type 9 OS=Mus musculus OX=10090 GN=Ptpn9 PE=1 SV=2	100	90	85.8	96.1	92	98.8	107.9	114.8	92	91.9	109		1.95424	1.93349	1.98272	1.96379	1.99476	2.03302	2.05994	1.96379	1.96332	2.03743		0.0798568		1.11433
Q62179	Semaphorin-4B OS=Mus musculus OX=10090 GN=Sema4b PE=1 SV=2	100	105.3	101.2	107.2	105.4	108.5	107.2	111.6	110.8	105.7	108.9		2.02243	2.00518	2.03019	2.02284	2.03543	2.03019	2.04766	2.04454	2.02407	2.03703		0.0802576		1.03146
Q99L20	Glutathione S-transferase theta-3 OS=Mus musculus OX=10090 GN=Gstt3 PE=1 SV=1	100	89.1	99.8	96.7	103.4	95.1	107.2	104.6	103.5	97.5	100.7		1.94988	1.99913	1.98543	2.01452	1.97818	2.03019	2.01953	2.01494	1.989	2.00303		0.0803886		1.06073
Q9WVJ3	Carboxypeptidase Q OS=Mus musculus OX=10090 GN=Cpq PE=1 SV=1	100	91.2	110.1	105.6	111.1	104.1	98.5	94.5	98.4	93.6	98.6		1.95999	2.04179	2.02366	2.04571	2.01745	1.99344	1.97543	1.993	1.97128	1.99388		0.0805376		0.926259
Q5XG73	Acyl-CoA-binding domain-containing protein 5 OS=Mus musculus OX=10090 GN=Acbd5 PE=1 SV=1	100	101.5	104.2	109.4	99.4	95.1	95	90.3	98.1	99.1	98.2		2.00647	2.01787	2.03902	1.99739	1.97818	1.97772	1.95569	1.99167	1.99607	1.99211		0.0808321		0.943289
Q6RUT7	Protein CCSMST1 OS=Mus musculus OX=10090 GN=Ccsmst1 PE=1 SV=1	100	99.9	101.9	131.7	80.3	99.7	116.1	98.3	131.3	143.8	146.7		1.99957	2.00817	2.11959	1.90472	1.9987	2.06483	1.99255	2.11826	2.15776	2.16643		0.0808343		1.23895
P57722	Poly(rC)-binding protein 3 OS=Mus musculus OX=10090 GN=Pcbp3 PE=1 SV=3	100	88.1	98.8	93.2	112.6	92.4	107.5	104	99.2	108	113.6		1.94498	1.99476	1.96942	2.05154	1.96567	2.03141	2.01703	1.99651	2.03342	2.05538		0.0809873		1.0973
P59481	VIP36-like protein OS=Mus musculus OX=10090 GN=Lman2l PE=1 SV=1	100	115.9	99.4	97.3	91.9	90	97.9	84.4	79.4	91.5	87.5		2.06408	1.99739	1.98811	1.96332	1.95424	1.99078	1.92634	1.89982	1.96142	1.94201		0.0811243		0.891203
Q9D1F4	Proline-rich AKT1 substrate 1 OS=Mus musculus OX=10090 GN=Akt1s1 PE=1 SV=1	100	116.6	122.2	120.6	118.2	118.3	115.1	114.2	114.1	113.5	121.5		2.0667	2.08707	2.08135	2.07262	2.07298	2.06108	2.05767	2.05729	2.055	2.08458		0.0811525		0.970633
Q64373	Bcl-2-like protein 1 OS=Mus musculus OX=10090 GN=Bcl2l1 PE=1 SV=1	100	105.5	102.1	109.4	110.4	108.7	107.3	105.2	93.5	101.4	100.3		2.02325	2.00903	2.03902	2.04297	2.03623	2.0306	2.02202	1.97081	2.00604	2.0013		0.08176		0.947025
Q8VC52	RNA-binding protein with multiple splicing 2 OS=Mus musculus OX=10090 GN=Rbpms2 PE=1 SV=1	100	99.4	106.5	97.4	101.8	97.7	102.1	97.9	92.7	92	92.8		1.99739	2.02735	1.98856	2.00775	1.98989	2.00903	1.99078	1.96708	1.96379	1.96755		0.0817948		0.949682
Q8K1I3	Secreted phosphoprotein 24 OS=Mus musculus OX=10090 GN=Spp2 PE=1 SV=2	100	98	101.2	100.4	98.1	102	105	101.1	104	99	105.1		1.99123	2.00518	2.00173	1.99167	2.0086	2.02119	2.00475	2.01703	1.99564	2.0216		0.0818418		1.02902
Q8R164	Valacyclovir hydrolase OS=Mus musculus OX=10090 GN=Bphl PE=1 SV=1	100	108.6	101	100.2	100.9	100.7	97.8	96.4	96.4	101.6	100.5		2.03583	2.00432	2.00087	2.00389	2.00303	1.99034	1.98408	1.98408	2.00689	2.00217		0.0822092		0.963434
Q91WJ8	Far upstream element-binding protein 1 OS=Mus musculus OX=10090 GN=Fubp1 PE=1 SV=1	100	100.5	102.7	102.8	103.1	100.1	106.7	105.7	106.3	101.3	102.1		2.00217	2.01157	2.01199	2.01326	2.00043	2.02816	2.02407	2.02653	2.00561	2.00903		0.0825382		1.02533
O08759	Ubiquitin-protein ligase E3A OS=Mus musculus OX=10090 GN=Ube3a PE=1 SV=2	100	96.7	94.8	100.4	99.5	95.9	102.7	103	99.1	96.4	103.4		1.98543	1.97681	2.00173	1.99782	1.98182	2.01157	2.01284	1.99607	1.98408	2.01452		0.0826136		1.0355
P51150	Ras-related protein Rab-7a OS=Mus musculus OX=10090 GN=Rab7a PE=1 SV=2	100	97.6	99.9	101.9	99.7	100.8	99.9	101.2	115.8	103.6	108.5		1.98945	1.99957	2.00817	1.9987	2.00346	1.99957	2.00518	2.06371	2.01536	2.03543		0.082682		1.05821
Q9QYI5	DnaJ homolog subfamily B member 2 OS=Mus musculus OX=10090 GN=Dnajb2 PE=1 SV=3	100	92.6	98.9	94.6	88.6	85.8	99.9	104.2	92.1	100.8	94.8		1.96661	1.9952	1.97589	1.94743	1.93349	1.99957	2.01787	1.96426	2.00346	1.97681		0.0827736		1.06797
Q99LD9	Translation initiation factor eIF-2B subunit beta OS=Mus musculus OX=10090 GN=Eif2b2 PE=1 SV=1	100	83.4	79.8	84.3	78.1	78.3	82.3	82	96.7	84	88.3		1.92117	1.902	1.92583	1.89265	1.89376	1.9154	1.91381	1.98543	1.92428	1.94596		0.0828701		1.07279
Q61686	Chromobox protein homolog 5 OS=Mus musculus OX=10090 GN=Cbx5 PE=1 SV=1	100	92.9	90.5	93.5	94.6	94.9	100	103.4	94	97.3	92.6		1.96802	1.95665	1.97081	1.97589	1.97727	2	2.01452	1.97313	1.98811	1.96661		0.0831766		1.04481
Q9CZT8	Ras-related protein Rab-3B OS=Mus musculus OX=10090 GN=Rab3b PE=1 SV=1	100	103.1	96.6	88.8	97	100.5	105.9	100.7	99.8	100.7	112.4		2.01326	1.98498	1.94841	1.98677	2.00217	2.0249	2.00303	1.99913	2.00303	2.05077		0.0834982		1.06893
P48758	Carbonyl reductase [NADPH] 1 OS=Mus musculus OX=10090 GN=Cbr1 PE=1 SV=3	100	84.6	93.2	92.3	102.7	98.6	116.7	109.3	97.1	96.1	101		1.92737	1.96942	1.9652	2.01157	1.99388	2.06707	2.03862	1.98722	1.98272	2.00432		0.08379		1.10352
P70441	Na(+)/H(+) exchange regulatory cofactor NHE-RF1 OS=Mus musculus OX=10090 GN=Slc9a3r1 PE=1 SV=3	100	93.9	92.3	91.3	95	93.6	95.2	94.7	94.7	94.2	94		1.97267	1.9652	1.96047	1.97772	1.97128	1.97864	1.97635	1.97635	1.97405	1.97313		0.0838457		1.01437
Q9DCS3	Enoyl-[acyl-carrier-protein] reductase, mitochondrial OS=Mus musculus OX=10090 GN=Mecr PE=1 SV=2	100	104.9	103	102.9	103	103.7	103.7	101.1	97.1	103.4	99.3		2.02078	2.01284	2.01242	2.01284	2.01578	2.01578	2.00475	1.98722	2.01452	1.99695		0.0839173		0.975072
P57780	Alpha-actinin-4 OS=Mus musculus OX=10090 GN=Actn4 PE=1 SV=1	100	100.4	95.6	94.8	99.8	101.5	101.9	102.8	99.2	100.6	102.5		2.00173	1.98046	1.97681	1.99913	2.00647	2.00817	2.01199	1.99651	2.0026	2.01072		0.0839646		1.03028
P63154	Crooked neck-like protein 1 OS=Mus musculus OX=10090 GN=Crnkl1 PE=1 SV=1	100	85	76.9	78.6	98.5	76.2	70.8	81.6	64.9	63.4	80.5		1.92942	1.88593	1.89542	1.99344	1.88195	1.85003	1.91169	1.81224	1.80209	1.9058		0.0843695		0.869942
Q9D7X8	Gamma-glutamylcyclotransferase OS=Mus musculus OX=10090 GN=Ggct PE=1 SV=1	100	101.8	101.3	112.8	99.9	103.6	97.7	98.1	94.6	105.2	95.1		2.00775	2.00561	2.05231	1.99957	2.01536	1.98989	1.99167	1.97589	2.02202	1.97818		0.084511		0.944744
Q3U5C8	Rho guanine nucleotide exchange factor 16 OS=Mus musculus OX=10090 GN=Arhgef16 PE=1 SV=3	100	105.7	108.6	109.2	102.6	103.3	112.3	109.3	108.5	107	108.1		2.02407	2.03583	2.03822	2.01115	2.0141	2.05038	2.03862	2.03543	2.02938	2.03383		0.0847403		1.02985
Q63850	Nuclear pore glycoprotein p62 OS=Mus musculus OX=10090 GN=Nup62 PE=1 SV=2	100	82.1	84.3	82.6	83.9	91.6	98.3	92.3	92.3	81.7	91.4		1.91434	1.92583	1.91698	1.92376	1.9619	1.99255	1.9652	1.9652	1.91222	1.96095		0.0850579		1.0742
B8JK39	Integrin alpha-9 OS=Mus musculus OX=10090 GN=Itga9 PE=1 SV=1	100	149.6	126.8	153.3	132.1	101.9	111.9	91.3	86.6	106.7	139.3		2.17493	2.10312	2.18554	2.1209	2.00817	2.04883	1.96047	1.93752	2.02816	2.14395		0.0853651		0.807292
Q9DCS9	NADH dehydrogenase [ubiquinone] 1 beta subcomplex subunit 10 OS=Mus musculus OX=10090 GN=Ndufb10 PE=1 SV=3	100	100.9	95.7	99.9	99.3	97.4	96.9	98.4	89.3	94.7	95.9		2.00389	1.98091	1.99957	1.99695	1.98856	1.98632	1.993	1.95085	1.97635	1.98182		0.0858295		0.963504
O88456	Calpain small subunit 1 OS=Mus musculus OX=10090 GN=Capns1 PE=1 SV=1	100	88.1	87.9	88.1	88.1	86.5	93.1	94.6	91.4	87	87.6		1.94498	1.94399	1.94498	1.94498	1.93702	1.96895	1.97589	1.96095	1.93952	1.9425		0.0858762		1.03419
Q8BTZ7	Mannose-1-phosphate guanyltransferase beta OS=Mus musculus OX=10090 GN=Gmppb PE=1 SV=1	100	97.7	99.8	101.1	102.3	97.6	103.1	106.9	102.1	100.8	100.2		1.98989	1.99913	2.00475	2.00988	1.98945	2.01326	2.02898	2.00903	2.00346	2.00087		0.0861739		1.02929
Q3UIU2	NADH dehydrogenase [ubiquinone] 1 beta subcomplex subunit 6 OS=Mus musculus OX=10090 GN=Ndufb6 PE=1 SV=3	100	97.1	96.7	104.3	101.3	101.2	91.3	99.9	90.9	97	98.5		1.98722	1.98543	2.01828	2.00561	2.00518	1.96047	1.99957	1.95856	1.98677	1.99344		0.0863679		0.954055
Q3TJ91	LLGL scribble cell polarity complex component 2 OS=Mus musculus OX=10090 GN=Llgl2 PE=1 SV=2	100	103.9	101.8	105.2	109	106.8	111.7	114.5	105.5	109.3	106.1		2.01662	2.00775	2.02202	2.03743	2.02857	2.04805	2.05881	2.02325	2.03862	2.02572		0.0864237		1.03873
Q8K2A8	Dol-P-Man:Man(5)GlcNAc(2)-PP-Dol alpha-1,3-mannosyltransferase OS=Mus musculus OX=10090 GN=Alg3 PE=1 SV=2	100	86	88.8	79.1	91.1	93.8	79.8	104.8	102.2	113.8	101.3		1.9345	1.94841	1.89818	1.95952	1.9722	1.902	2.02036	2.00945	2.05614	2.00561		0.0864714		1.1438
A2AJ88	Patatin-like phospholipase domain-containing protein 7 OS=Mus musculus OX=10090 GN=Pnpla7 PE=1 SV=1	100	92.4	94.9	100.4	101.4	104.9	110.7	103.2	107.2	107.4	97.3		1.96567	1.97727	2.00173	2.00604	2.02078	2.04415	2.01368	2.03019	2.031	1.98811		0.0865464		1.06437
Q8BZ09	Mitochondrial 2-oxodicarboxylate carrier OS=Mus musculus OX=10090 GN=Slc25a21 PE=1 SV=1	100	104	102.5	115.2	107.2	107.3	102.4	105.2	97.8	101.3	104.7		2.01703	2.01072	2.06145	2.03019	2.0306	2.0103	2.02202	1.99034	2.00561	2.01995		0.0868683		0.953749
Q80SW1	S-adenosylhomocysteine hydrolase-like protein 1 OS=Mus musculus OX=10090 GN=Ahcyl1 PE=1 SV=1	100	104.1	109	98.9	99.5	101.8	96.7	100.2	97.2	95	102.4		2.01745	2.03743	1.9952	1.99782	2.00775	1.98543	2.00087	1.98767	1.97772	2.0103		0.0874765		0.95753
Q7TPM1	Protein PRRC2B OS=Mus musculus OX=10090 GN=Prrc2b PE=1 SV=1	100	103.8	97.8	112.4	109.7	107.5	120.4	124.2	105.1	113.3	110		2.0162	1.99034	2.05077	2.04021	2.03141	2.08063	2.09412	2.0216	2.05423	2.04139		0.0881429		1.07869
Q9CY18	Sorting nexin-7 OS=Mus musculus OX=10090 GN=Snx7 PE=1 SV=1	100	102.6	106.1	110.3	106.1	104.5	109.4	112.8	108.8	106.4	108.1		2.01115	2.02572	2.04258	2.02572	2.01912	2.03902	2.05231	2.03663	2.02694	2.03383		0.0884008		1.03002
Q8QZY9	Splicing factor 3B subunit 4 OS=Mus musculus OX=10090 GN=Sf3b4 PE=1 SV=1	100	69.9	80	77.5	79.9	81.6	82.5	80.1	86.7	82.3	80.8		1.84448	1.90309	1.8893	1.90255	1.91169	1.91645	1.90363	1.93802	1.9154	1.90741		0.0884164		1.06043
P58021	Transmembrane 9 superfamily member 2 OS=Mus musculus OX=10090 GN=Tm9sf2 PE=1 SV=1	100	101.4	97.1	102.7	98.3	100.3	106.4	103.4	99.6	104.7	101.1		2.00604	1.98722	2.01157	1.99255	2.0013	2.02694	2.01452	1.99826	2.01995	2.00475		0.0886504		1.03081
P60710	Actin, cytoplasmic 1 OS=Mus musculus OX=10090 GN=Actb PE=1 SV=1	100	103.3	99.5	103.2	103.3	101.8	122.4	106.4	110.3	99.1	109.8		2.0141	1.99782	2.01368	2.0141	2.00775	2.08778	2.02694	2.04258	1.99607	2.0406		0.0888837		1.0722
Q8R1S0	Ubiquinone biosynthesis monooxygenase COQ6, mitochondrial OS=Mus musculus OX=10090 GN=Coq6 PE=1 SV=3	100	108.2	111.8	114.6	115.4	109.7	110.7	109.7	106.7	105.7	110.3		2.03423	2.04844	2.05918	2.06221	2.04021	2.04415	2.04021	2.02816	2.02407	2.04258		0.0889198		0.970341
Q9CYZ2	Tumor protein D54 OS=Mus musculus OX=10090 GN=Tpd52l2 PE=1 SV=1	100	95.2	99.3	96.6	102.2	100.6	102.3	105.8	99	102.6	100.7		1.97864	1.99695	1.98498	2.00945	2.0026	2.00988	2.02449	1.99564	2.01115	2.00303		0.0893436		1.03341
Q6A0A9	Constitutive coactivator of PPAR-gamma-like protein 1 OS=Mus musculus OX=10090 GN=FAM120A PE=1 SV=2	100	103.1	106	106	108.8	104.5	103.2	106.2	102.6	102.5	102.5		2.01326	2.02531	2.02531	2.03663	2.01912	2.01368	2.02612	2.01115	2.01072	2.01072		0.0893999		0.978425
O88448	Kinesin light chain 2 OS=Mus musculus OX=10090 GN=Klc2 PE=1 SV=1	100	104.6	113.3	98.6	94.7	103.3	112.6	107.5	116.9	105.7	107.6		2.01953	2.05423	1.99388	1.97635	2.0141	2.05154	2.03141	2.06781	2.02407	2.03181		0.0895951		1.06958
O35887	Calumenin OS=Mus musculus OX=10090 GN=Calu PE=1 SV=1	100	95.1	89.7	97.2	95.6	93.3	96.5	97	96.5	95.5	102		1.97818	1.95279	1.98767	1.98046	1.96988	1.98453	1.98677	1.98453	1.98	2.0086		0.0897002		1.03525
Q9CQ62	2,4-dienoyl-CoA reductase [(3E)-enoyl-CoA-producing], mitochondrial OS=Mus musculus OX=10090 GN=Decr1 PE=1 SV=1	100	112.9	98.4	106	99.9	98.8	96.6	90.3	101	98.7	97.7		2.05269	1.993	2.02531	1.99957	1.99476	1.98498	1.95569	2.00432	1.99432	1.98989		0.0897509		0.938566
Q8CGF7	Transcription elongation regulator 1 OS=Mus musculus OX=10090 GN=Tcerg1 PE=1 SV=2	100	92.1	96.4	96.8	100.3	95	98.3	103	101.6	95.7	99.8		1.96426	1.98408	1.98588	2.0013	1.97772	1.99255	2.01284	2.00689	1.98091	1.99913		0.0897625		1.03704
Q9D020	Cytosolic 5'-nucleotidase 3A OS=Mus musculus OX=10090 GN=Nt5c3a PE=1 SV=4	100	102	104	107.2	104.7	100.8	102.9	99.9	98.4	101.3	102.7		2.0086	2.01703	2.03019	2.01995	2.00346	2.01242	1.99957	1.993	2.00561	2.01157		0.0898803		0.973973
Q9Z0W3	Nuclear pore complex protein Nup160 OS=Mus musculus OX=10090 GN=Nup160 PE=1 SV=2	100	91	97	96.5	101.1	101.1	104.6	100.7	103.4	97.8	101.6		1.95904	1.98677	1.98453	2.00475	2.00475	2.01953	2.00303	2.01452	1.99034	2.00689		0.0899607		1.04397
Q64676	2-hydroxyacylsphingosine 1-beta-galactosyltransferase OS=Mus musculus OX=10090 GN=Ugt8 PE=1 SV=2	100	91.3	87.8	97	97.2	84.5	107.6	104.3	93.2	93.4	96.4		1.96047	1.94349	1.98677	1.98767	1.92686	2.03181	2.01828	1.96942	1.97035	1.98408		0.0900672		1.08104
Q5XPI3	E3 ubiquitin-protein ligase RNF123 OS=Mus musculus OX=10090 GN=Rnf123 PE=1 SV=1	100	85.5	98.2	90.4	95.2	91.7	121.8	91.7	109.6	103.3	92.2		1.93197	1.99211	1.95617	1.97864	1.96237	2.08565	1.96237	2.03981	2.0141	1.96473		0.0902414		1.12495
Q9DCB1	High mobility group nucleosome-binding domain-containing protein 3 OS=Mus musculus OX=10090 GN=Hmgn3 PE=1 SV=1	100	91	71.3	110	104.9	102.7	110.3	119.3	126.2	107	100.6		1.95904	1.85309	2.04139	2.02078	2.01157	2.04258	2.07664	2.10106	2.02938	2.0026		0.0903974		1.17399
Q60875	Rho guanine nucleotide exchange factor 2 OS=Mus musculus OX=10090 GN=Arhgef2 PE=1 SV=4	100	101	105.3	100	100.8	102.2	108	108.5	104.2	99.6	107.6		2.00432	2.02243	2	2.00346	2.00945	2.03342	2.03543	2.01787	1.99826	2.03181		0.0906899		1.03652
Q9Z1J3	Cysteine desulfurase, mitochondrial OS=Mus musculus OX=10090 GN=Nfs1 PE=1 SV=3	100	105.2	100	100.1	99.9	97.6	98.1	94.2	100.6	98.5	94.9		2.02202	2	2.00043	1.99957	1.98945	1.99167	1.97405	2.0026	1.99344	1.97727		0.0907434		0.967184
Q7TSI3	Serine/threonine-protein phosphatase 6 regulatory subunit 1 OS=Mus musculus OX=10090 GN=Ppp6r1 PE=1 SV=1	100	90.7	102.9	107.7	96	103.1	107.3	103.1	107.6	103.1	114.1		1.95761	2.01242	2.03222	1.98227	2.01326	2.0306	2.01326	2.03181	2.01326	2.05729		0.091168		1.06954
P32233	Developmentally-regulated GTP-binding protein 1 OS=Mus musculus OX=10090 GN=Drg1 PE=1 SV=1	100	99.3	99.1	105.1	99.1	99	102.1	104.3	101.6	103.2	102.5		1.99695	1.99607	2.0216	1.99607	1.99564	2.00903	2.01828	2.00689	2.01368	2.01072		0.0918748		1.02412
Q91WU5	Arsenite methyltransferase OS=Mus musculus OX=10090 GN=As3mt PE=1 SV=2	100	95.9	103	105.8	108.3	104.4	113	111.2	106.3	105.1	106.8		1.98182	2.01284	2.02449	2.03463	2.0187	2.05308	2.0461	2.02653	2.0216	2.02857		0.0919711		1.04832
P56213	FAD-linked sulfhydryl oxidase ALR OS=Mus musculus OX=10090 GN=Gfer PE=1 SV=2	100	114.5	107	113.7	114.5	114.2	113.8	108.7	98.6	108.9	105.9		2.05881	2.02938	2.05576	2.05881	2.05767	2.05614	2.03623	1.99388	2.03703	2.0249		0.0919975		0.950346
P03893	NADH-ubiquinone oxidoreductase chain 2 OS=Mus musculus OX=10090 GN=Mtnd2 PE=1 SV=2	100	100.9	92.2	95.8	93	96	87	90.7	82.6	97.2	92.6		2.00389	1.96473	1.98137	1.96848	1.98227	1.93952	1.95761	1.91698	1.98767	1.96661		0.0920668		0.941829
Q8BH24	Transmembrane 9 superfamily member 4 OS=Mus musculus OX=10090 GN=Tm9sf4 PE=1 SV=1	100	96.1	96	103.3	95.8	94.9	97.5	99.8	101.8	102.6	101.1		1.98272	1.98227	2.0141	1.98137	1.97727	1.989	1.99913	2.00775	2.01115	2.00475		0.0923297		1.03436
Q148V7	RAB11-binding protein RELCH OS=Mus musculus OX=10090 GN=Relch PE=1 SV=1	100	80	88.1	88.5	88	87	88.4	90.9	90.2	91.3	87.8		1.90309	1.94498	1.94694	1.94448	1.93952	1.94645	1.95856	1.95521	1.96047	1.94349		0.0926409		1.03939
Q8BJZ4	28S ribosomal protein S35, mitochondrial OS=Mus musculus OX=10090 GN=Mrps35 PE=1 SV=2	100	97.9	97.6	101.4	101.5	98.8	99.2	97.5	89.1	93.9	98		1.99078	1.98945	2.00604	2.00647	1.99476	1.99651	1.989	1.94988	1.97267	1.99123		0.092954		0.96078
Q8CFI0-2	Isoform 2 of E3 ubiquitin-protein ligase NEDD4-like OS=Mus musculus OX=10090 GN=Nedd4l	100	107.4	108.2	110.1	106.6	105.8	123.5	110.5	110.9	113.9	106.7		2.031	2.03423	2.04179	2.02776	2.02449	2.09167	2.04336	2.04493	2.05652	2.02816		0.0938089		1.05092
Q8VDM4	26S proteasome non-ATPase regulatory subunit 2 OS=Mus musculus OX=10090 GN=Psmd2 PE=1 SV=1	100	97.3	101.9	106.7	103.5	99.5	102.4	107.7	104.8	105.9	105.5		1.98811	2.00817	2.02816	2.01494	1.99782	2.0103	2.03222	2.02036	2.0249	2.02325		0.0938189		1.03419
Q6ZWQ7	Signal peptidase complex subunit 3 OS=Mus musculus OX=10090 GN=Spcs3 PE=1 SV=1	100	119	115.9	114.9	116.7	114.2	108.8	114.1	107.8	113	117.9		2.07555	2.06408	2.06032	2.06707	2.05767	2.03663	2.05729	2.03262	2.05308	2.07151		0.0938403		0.967109
Q3UQ28	Peroxidasin homolog OS=Mus musculus OX=10090 GN=Pxdn PE=1 SV=2	100	108.2	105	104.3	99.2	99.8	110	93.5	81.8	91.4	94.8		2.03423	2.02119	2.01828	1.99651	1.99913	2.04139	1.97081	1.91275	1.96095	1.97681		0.094186		0.912875
Q61249	Immunoglobulin-binding protein 1 OS=Mus musculus OX=10090 GN=Igbp1 PE=1 SV=1	100	91.9	93.9	94	96.4	91.5	102.8	96.4	108.8	96.5	92		1.96332	1.97267	1.97313	1.98408	1.96142	2.01199	1.98408	2.03663	1.98453	1.96379		0.0941921		1.06158
E9Q6J5	Biorientation of chromosomes in cell division protein 1-like 1 OS=Mus musculus OX=10090 GN=Bod1l PE=1 SV=1	100	120.3	114.5	133.1	126.7	118.2	115.5	110	116.3	97.1	122.2		2.08027	2.05881	2.12418	2.10278	2.07262	2.06258	2.04139	2.06558	1.98722	2.08707		0.0947795		0.915633
Q61166	Microtubule-associated protein RP/EB family member 1 OS=Mus musculus OX=10090 GN=Mapre1 PE=1 SV=3	100	96.2	98.3	97.5	100.4	97	104.8	100.6	101.8	98	98		1.98318	1.99255	1.989	2.00173	1.98677	2.02036	2.0026	2.00775	1.99123	1.99123		0.0948511		1.0282
Q9Z2A7	Diacylglycerol O-acyltransferase 1 OS=Mus musculus OX=10090 GN=Dgat1 PE=1 SV=1	100	117.4	121.4	118.7	126.6	115.5	114.1	119.3	118.7	112.9	109.2		2.06967	2.08422	2.07445	2.10243	2.06258	2.05729	2.07664	2.07445	2.05269	2.03822		0.094892		0.957638
Q505F5	Leucine-rich repeat-containing protein 47 OS=Mus musculus OX=10090 GN=Lrrc47 PE=1 SV=1	100	100.4	105.2	106.2	105.3	104	106.9	110.8	106.7	106.3	104.3		2.00173	2.02202	2.02612	2.02243	2.01703	2.02898	2.04454	2.02816	2.02653	2.01828		0.0950465		1.02667
Q8BGD9	Eukaryotic translation initiation factor 4B OS=Mus musculus OX=10090 GN=Eif4b PE=1 SV=1	100	105.1	106.1	107	106.3	103.8	106.3	111.7	107.3	105.4	109.7		2.0216	2.02572	2.02938	2.02653	2.0162	2.02653	2.04805	2.0306	2.02284	2.04021		0.0951091		1.0229
Q9R0Q9	Mannose-P-dolichol utilization defect 1 protein OS=Mus musculus OX=10090 GN=Mpdu1 PE=1 SV=1	100	119.6	112.1	117.5	114.7	110.1	106.5	111.8	105.2	114.9	111.9		2.07773	2.04961	2.07004	2.05956	2.04179	2.02735	2.04844	2.02202	2.06032	2.04883		0.0957681		0.958711
Q8R1F0	Leydig cell tumor 10 kDa protein homolog OS=Mus musculus OX=10090 GN=D8Ertd738e PE=3 SV=1	100	93.5	87.5	84.5	88.6	87.7	94.8	88.9	93.1	89.9	92		1.97081	1.94201	1.92686	1.94743	1.943	1.97681	1.9489	1.96895	1.95376	1.96379		0.0962409		1.03825
P29387	Guanine nucleotide-binding protein subunit beta-4 OS=Mus musculus OX=10090 GN=Gnb4 PE=1 SV=4	100	110.7	105.9	107.8	114	113.4	112.9	106.1	99.9	103.7	104.5		2.04415	2.0249	2.03262	2.0569	2.05461	2.05269	2.02572	1.99957	2.01578	2.01912		0.0963795		0.955237
Q9DAV9	Trimeric intracellular cation channel type B OS=Mus musculus OX=10090 GN=Tmem38b PE=1 SV=1	100	108.4	101.9	99.4	105.8	103	101.4	112.2	118.4	118.1	104.5		2.03503	2.00817	1.99739	2.02449	2.01284	2.00604	2.04999	2.07335	2.07225	2.01912		0.0965629		1.06962
P39876	Metalloproteinase inhibitor 3 OS=Mus musculus OX=10090 GN=Timp3 PE=1 SV=1	100	106.6	116.8	119.5	101.8	108.2	117.4	117.4	120.1	115.9	114.2		2.02776	2.06744	2.07737	2.00775	2.03423	2.06967	2.06967	2.07954	2.06408	2.05767		0.0966356		1.05806
Q8C6E0	Cilia- and flagella-associated protein 36 OS=Mus musculus OX=10090 GN=Cfap36 PE=1 SV=1	100	115	112.3	124.6	128.2	120.5	152.6	120.3	134.1	119.2	138.4		2.0607	2.05038	2.09552	2.10789	2.08099	2.18355	2.08027	2.12743	2.07628	2.14114		0.096831		1.10656
P17897	Lysozyme C-1 OS=Mus musculus OX=10090 GN=Lyz1 PE=1 SV=1	100	132.2	119.4	109.9	111.9	123.9	115.1	105.6	110.9	106.4	116.2		2.12123	2.077	2.041	2.04883	2.09307	2.06108	2.02366	2.04493	2.02694	2.06521		0.0969637		0.927842
Q9Z2V4	Phosphoenolpyruvate carboxykinase, cytosolic [GTP] OS=Mus musculus OX=10090 GN=Pck1 PE=1 SV=1	100	65.3	89.3	89.2	80.7	83.9	69.6	69.2	79.7	70.1	72.2		1.81491	1.95085	1.95036	1.90687	1.92376	1.84261	1.84011	1.90146	1.84572	1.85854		0.0971582		0.883448
Q8C1Y8	Vacuolar fusion protein CCZ1 homolog OS=Mus musculus OX=10090 GN=Ccz1 PE=1 SV=1	100	173.9	150.7	125.4	113.6	130	111	98.5	107.2	123.6	137.7		2.2403	2.17811	2.0983	2.05538	2.11394	2.04532	1.99344	2.03019	2.09202	2.13893		0.097304		0.833333
Q921I9	Exosome complex component RRP41 OS=Mus musculus OX=10090 GN=Exosc4 PE=1 SV=3	100	90.7	93.6	89.7	83.3	82.2	76.7	75	83.3	90.2	81.9		1.95761	1.97128	1.95279	1.92065	1.91487	1.8848	1.87506	1.92065	1.95521	1.91328		0.097313		0.92628
Q8R317	Ubiquilin-1 OS=Mus musculus OX=10090 GN=Ubqln1 PE=1 SV=1	100	70.9	73.6	88.1	72.8	76.2	79.5	97	85.2	76	87		1.85065	1.86688	1.94498	1.86213	1.88195	1.90037	1.98677	1.93044	1.88081	1.93952		0.0973688		1.11295
Q8VEK3	Heterogeneous nuclear ribonucleoprotein U OS=Mus musculus OX=10090 GN=Hnrnpu PE=1 SV=1	100	89.7	92.1	91	92.1	95	91	93	102.4	97.8	95.9		1.95279	1.96426	1.95904	1.96426	1.97772	1.95904	1.96848	2.0103	1.99034	1.98182		0.0973706		1.04392
Q9CXE7	Transmembrane emp24 domain-containing protein 5 OS=Mus musculus OX=10090 GN=Tmed5 PE=1 SV=1	100	102.4	99.3	101.1	102.2	96.2	100.5	99.1	94.3	94.7	96.9		2.0103	1.99695	2.00475	2.00945	1.98318	2.00217	1.99607	1.97451	1.97635	1.98632		0.0974612		0.968675
Q9WUR2	Enoyl-CoA delta isomerase 2 OS=Mus musculus OX=10090 GN=Eci2 PE=1 SV=2	100	122.3	100	106.6	103.1	96.4	97	92.2	100.2	99.6	96.6		2.08743	2	2.02776	2.01326	1.98408	1.98677	1.96473	2.00087	1.99826	1.98498		0.0978133		0.919001
Q8VH51-2	Isoform 2 of RNA-binding protein 39 OS=Mus musculus OX=10090 GN=Rbm39	100	99.7	100.9	99.7	103.8	100.2	105.5	105.5	103.3	100.8	101.1		1.9987	2.00389	1.9987	2.0162	2.00087	2.02325	2.02325	2.0141	2.00346	2.00475		0.098202		1.0236
Q80TA1	Ethanolaminephosphotransferase 1 OS=Mus musculus OX=10090 GN=Selenoi PE=2 SV=3	100	96.9	113.4	91.4	97.4	89.2	122.5	111.2	104.9	93	122.1		1.98632	2.05461	1.96095	1.98856	1.95036	2.08814	2.0461	2.02078	1.96848	2.08672		0.0982717		1.13393
Q60866	Phosphotriesterase-related protein OS=Mus musculus OX=10090 GN=Pter PE=1 SV=1	100	99	94	96.7	96.9	89.3	101.3	102.6	96.3	99.6	96.1		1.99564	1.97313	1.98543	1.98632	1.95085	2.00561	2.01115	1.98363	1.99826	1.98272		0.0983021		1.04203
Q8C8R3-4	Isoform 4 of Ankyrin-2 OS=Mus musculus OX=10090 GN=Ank2	100	88.6	91.2	97.6	92.9	90.7	90.5	103.5	98.7	100	94		1.94743	1.95999	1.98945	1.96802	1.95761	1.95665	2.01494	1.99432	2	1.97313		0.0984433		1.05575
Q6Q477	Plasma membrane calcium-transporting ATPase 4 OS=Mus musculus OX=10090 GN=Atp2b4 PE=1 SV=1	100	104.9	112.6	103.4	107.7	107.8	116	126	116.3	105.2	109.1		2.02078	2.05154	2.01452	2.03222	2.03262	2.06446	2.10037	2.06558	2.02202	2.03782		0.098493		1.06749
P97821	Dipeptidyl peptidase 1 OS=Mus musculus OX=10090 GN=Ctsc PE=1 SV=1	100	82.9	85.3	88.2	93.5	83.2	85.2	83.9	73.8	85.1	75.1		1.91855	1.93095	1.94547	1.97081	1.92012	1.93044	1.92376	1.86806	1.92993	1.87564		0.0985427		0.930732
Q9R1P0	Proteasome subunit alpha type-4 OS=Mus musculus OX=10090 GN=Psma4 PE=1 SV=1	100	84.7	90.5	92.3	89.2	89.5	89	91.7	91.6	94.9	94.7		1.92788	1.95665	1.9652	1.95036	1.95182	1.94939	1.96237	1.9619	1.97727	1.97635		0.0991433		1.03519
Q9CXI5	Mesencephalic astrocyte-derived neurotrophic factor OS=Mus musculus OX=10090 GN=Manf PE=1 SV=1	100	110.6	106.8	107.8	105.9	103.2	114	109.5	108.9	106.3	112.7		2.04376	2.02857	2.03262	2.0249	2.01368	2.0569	2.03941	2.03703	2.02653	2.05192		0.0992081		1.032
P62737	Actin, aortic smooth muscle OS=Mus musculus OX=10090 GN=Acta2 PE=1 SV=1	100	87.5	79.5	79.9	78.5	84.6	82.7	83.7	94.9	85.6	88.8		1.94201	1.90037	1.90255	1.89487	1.92737	1.91751	1.92273	1.97727	1.93247	1.94841		0.0993179		1.06268
Q3TW96	UDP-N-acetylhexosamine pyrophosphorylase-like protein 1 OS=Mus musculus OX=10090 GN=Uap1l1 PE=1 SV=1	100	91	111.6	101.8	113.4	108.2	116.8	114	109.8	113.2	112.5		1.95904	2.04766	2.00775	2.05461	2.03423	2.06744	2.0569	2.0406	2.05385	2.05115		0.0995747		1.07662
O35704	Serine palmitoyltransferase 1 OS=Mus musculus OX=10090 GN=Sptlc1 PE=1 SV=2	100	106	107.3	112.9	109.4	110.5	104.2	108.7	103.6	108.9	105.4		2.02531	2.0306	2.05269	2.03902	2.04336	2.01787	2.03623	2.01536	2.03703	2.02284		0.0995939		0.971983
Q61767	NADPH-dependent 3-keto-steroid reductase Hsd3b4 OS=Mus musculus OX=10090 GN=Hsd3b4 PE=1 SV=3	100	109	98.9	100.8	109.4	100.9	111.8	115.6	112.9	107.1	102.1		2.03743	1.9952	2.00346	2.03902	2.00389	2.04844	2.06296	2.05269	2.02979	2.00903		0.0997689		1.05877
O35326	Serine/arginine-rich splicing factor 5 OS=Mus musculus OX=10090 GN=Srsf5 PE=1 SV=2	100	87.4	91.7	97.5	98.2	95.6	99.6	96	108.6	96.2	98.3		1.94151	1.96237	1.989	1.99211	1.98046	1.99826	1.98227	2.03583	1.98318	1.99255		0.0999466		1.06016
O55098	Serine/threonine-protein kinase 10 OS=Mus musculus OX=10090 GN=Stk10 PE=1 SV=2	100	100.4	97.8	98.6	99.8	101.1	102.6	106.3	99.6	101.9	99.8		2.00173	1.99034	1.99388	1.99913	2.00475	2.01115	2.02653	1.99826	2.00817	1.99913		0.10028		1.02512
A2AQ19	RNA polymerase-associated protein RTF1 homolog OS=Mus musculus OX=10090 GN=Rtf1 PE=1 SV=1	100	82	94.3	105.4	102.9	96.8	98.9	105.7	110.8	100	131.1		1.91381	1.97451	2.02284	2.01242	1.98588	1.9952	2.02407	2.04454	2	2.1176		0.10031		1.13523
Q91VN1	Zinc finger protein 24 OS=Mus musculus OX=10090 GN=Znf24 PE=1 SV=1	100	111.1	90.3	104.5	112.6	115	123.7	129.5	114.8	116.8	105.9		2.04571	1.95569	2.01912	2.05154	2.0607	2.09237	2.11227	2.05994	2.06744	2.0249		0.100351		1.10722
P03899	NADH-ubiquinone oxidoreductase chain 3 OS=Mus musculus OX=10090 GN=Mtnd3 PE=1 SV=3	100	97.9	93	108.1	100.6	94.7	89.2	98.1	82.3	90.3	97.7		1.99078	1.96848	2.03383	2.0026	1.97635	1.95036	1.99167	1.9154	1.95569	1.98989		0.10039		0.925754
Q9Z2H7	PDZ domain-containing protein GIPC2 OS=Mus musculus OX=10090 GN=Gipc2 PE=1 SV=1	100	94.1	99.7	98	103	101.3	103.2	104.7	109.5	97.8	103.4		1.97359	1.9987	1.99123	2.01284	2.00561	2.01368	2.01995	2.03941	1.99034	2.01452		0.100452		1.04535
Q91XC9	Peroxisomal membrane protein PEX16 OS=Mus musculus OX=10090 GN=Pex16 PE=1 SV=2	100	121	107.6	103.5	93.3	99.2	93.5	84.8	99.5	103.7	90.8		2.08279	2.03181	2.01494	1.96988	1.99651	1.97081	1.9284	1.99782	2.01578	1.95809		0.101308		0.900305
Q99JB7	Protein amnionless OS=Mus musculus OX=10090 GN=Amn PE=1 SV=1	100	95.4	101	100.2	108.4	105.6	110.8	109.6	107.2	101.9	106.4		1.97955	2.00432	2.00087	2.03503	2.02366	2.04454	2.03981	2.03019	2.00817	2.02694		0.101644		1.04955
Q9EQX4	Allograft inflammatory factor 1-like OS=Mus musculus OX=10090 GN=Aif1l PE=1 SV=1	100	99.9	94.4	91.1	93	96.4	104.1	104.4	96.3	101.2	93.4		1.99957	1.97497	1.95952	1.96848	1.98408	2.01745	2.0187	1.98363	2.00518	1.97035		0.101673		1.05181
Q9CQF4	Mitochondrial transcription rescue factor 1 OS=Mus musculus OX=10090 GN=Mtres1 PE=1 SV=1	100	101.1	100.5	104.8	98.7	102	103.1	98.8	91.2	98.1	95.6		2.00475	2.00217	2.02036	1.99432	2.0086	2.01326	1.99476	1.95999	1.99167	1.98046		0.102101		0.959968
B2RY56	RNA-binding protein 25 OS=Mus musculus OX=10090 GN=Rbm25 PE=1 SV=2	100	84	86.5	82.8	88.5	87	91.8	88.1	93.4	84.4	88.5		1.92428	1.93702	1.91803	1.94694	1.93952	1.96284	1.94498	1.97035	1.92634	1.94694		0.102364		1.04058
P41593	Parathyroid hormone/parathyroid hormone-related peptide receptor OS=Mus musculus OX=10090 GN=Pth1r PE=1 SV=2	100	103.2	102.8	103.7	103.9	107.6	99.3	98.8	103.7	104.6	101.6		2.01368	2.01199	2.01578	2.01662	2.03181	1.99695	1.99476	2.01578	2.01953	2.00689		0.102449		0.974674
Q9EQK5	Major vault protein OS=Mus musculus OX=10090 GN=Mvp PE=1 SV=4	100	81.4	90.8	96.6	95.1	90.7	98.4	99.5	92.1	95.9	96.3		1.91062	1.95809	1.98498	1.97818	1.95761	1.993	1.99782	1.96426	1.98182	1.98363		0.102619		1.06071
Q8R0M8	Monocarboxylate transporter 5 OS=Mus musculus OX=10090 GN=Slc16a4 PE=2 SV=1	100	107.7	105.5	109.2	104.3	101.3	105.3	105.7	100.3	99.2	98.7		2.03222	2.02325	2.03822	2.01828	2.00561	2.02243	2.02407	2.0013	1.99651	1.99432		0.102793		0.964394
P63085	Mitogen-activated protein kinase 1 OS=Mus musculus OX=10090 GN=Mapk1 PE=1 SV=3	100	98.1	98.8	98.4	99.6	96.2	101.6	99.8	98.6	99.1	99.1		1.99167	1.99476	1.993	1.99826	1.98318	2.00689	1.99913	1.99388	1.99607	1.99607		0.102827		1.01446
Q8R2V5	Arf-GAP with dual PH domain-containing protein 2 OS=Mus musculus OX=10090 GN=Adap2 PE=1 SV=1	100	102.2	103.1	121.4	114.7	118.9	115.4	123.3	129.5	117.2	118.4		2.00945	2.01326	2.08422	2.05956	2.07518	2.06221	2.09096	2.11227	2.06893	2.07335		0.102934		1.07764
Q91WD5	NADH dehydrogenase [ubiquinone] iron-sulfur protein 2, mitochondrial OS=Mus musculus OX=10090 GN=Ndufs2 PE=1 SV=1	100	97.9	96.7	100.7	97	95.9	97.7	95.9	93	96.7	93.8		1.99078	1.98543	2.00303	1.98677	1.98182	1.98989	1.98182	1.96848	1.98543	1.9722		0.103055		0.977263
Q9Z1W9	STE20/SPS1-related proline-alanine-rich protein kinase OS=Mus musculus OX=10090 GN=Stk39 PE=1 SV=1	100	75.5	79.5	83.7	82.3	79.1	79.3	87.6	83.7	83	84.5		1.87795	1.90037	1.92273	1.9154	1.89818	1.89927	1.9425	1.92273	1.91908	1.92686		0.103086		1.04499
Q8BPE4	Transmembrane protein 177 OS=Mus musculus OX=10090 GN=Tmem177 PE=1 SV=1	100	97.1	103.1	97	96.7	97.3	100.7	99.9	101.5	102	99.1		1.98722	2.01326	1.98677	1.98543	1.98811	2.00303	1.99957	2.00647	2.0086	1.99607		0.103209		1.02443
Q6WVG3	BTB/POZ domain-containing protein KCTD12 OS=Mus musculus OX=10090 GN=Kctd12 PE=1 SV=1	100	100.7	96.6	95.2	99	94.1	96.7	96.9	89.1	93.7	91.4		2.00303	1.98498	1.97864	1.99564	1.97359	1.98543	1.98632	1.94988	1.97174	1.96095		0.103436		0.963344
Q9D7P6	Iron-sulfur cluster assembly enzyme ISCU, mitochondrial OS=Mus musculus OX=10090 GN=Iscu PE=1 SV=1	100	95.4	99.2	104.6	108.3	99.3	97.4	98.9	91.9	96.1	98.6		1.97955	1.99651	2.01953	2.03463	1.99695	1.98856	1.9952	1.96332	1.98272	1.99388		0.103736		0.952841
Q91ZE0	Trimethyllysine dioxygenase, mitochondrial OS=Mus musculus OX=10090 GN=Tmlhe PE=1 SV=2	100	103.8	95	98	97.7	99	98.9	96	90.5	96.2	93.4		2.0162	1.97772	1.99123	1.98989	1.99564	1.9952	1.98227	1.95665	1.98318	1.97035		0.103892		0.962513
O88522	NF-kappa-B essential modulator OS=Mus musculus OX=10090 GN=Ikbkg PE=1 SV=2	100	96.2	92.6	90.4	111.5	99.3	103.1	107.5	113.7	100.2	104.2		1.98318	1.96661	1.95617	2.04727	1.99695	2.01326	2.03141	2.05576	2.00087	2.01787		0.104571		1.07898
Q8BHS3	Pre-mRNA-splicing factor RBM22 OS=Mus musculus OX=10090 GN=Rbm22 PE=1 SV=1	100	119.1	119	113.9	122	123.5	124.8	128.6	130.6	120.8	118.5		2.07591	2.07555	2.05652	2.08636	2.09167	2.09621	2.10924	2.11594	2.08207	2.07372		0.104741		1.04318
Q9Z1K8	Y+L amino acid transporter 1 OS=Mus musculus OX=10090 GN=Slc7a7 PE=1 SV=1	100	97	114.4	96.6	103.8	108.8	118.9	112.2	108.2	108.2	109		1.98677	2.05843	1.98498	2.0162	2.03663	2.07518	2.04999	2.03423	2.03423	2.03743		0.105256		1.06896
Q8R1V4	Transmembrane emp24 domain-containing protein 4 OS=Mus musculus OX=10090 GN=Tmed4 PE=1 SV=1	100	95.5	91.8	93	89.1	88.2	90.1	87.7	86.3	90.7	88.7		1.98	1.96284	1.96848	1.94988	1.94547	1.95472	1.943	1.93601	1.95761	1.94792		0.105388		0.969187
Q9Z2U1	Proteasome subunit alpha type-5 OS=Mus musculus OX=10090 GN=Psma5 PE=1 SV=1	100	92.1	96	95.3	98	93.9	97.5	100.4	95	96	99.2		1.96426	1.98227	1.97909	1.99123	1.97267	1.989	2.00173	1.97772	1.98227	1.99651		0.10564		1.02693
Q9Z2Z6	Mitochondrial carnitine/acylcarnitine carrier protein OS=Mus musculus OX=10090 GN=Slc25a20 PE=1 SV=1	100	114.2	102.6	110.4	108	104.2	107.4	100.9	103.2	104.9	100.9		2.05767	2.01115	2.04297	2.03342	2.01787	2.031	2.00389	2.01368	2.02078	2.00389		0.106419		0.959029
Q9DBT9	Dimethylglycine dehydrogenase, mitochondrial OS=Mus musculus OX=10090 GN=Dmgdh PE=1 SV=1	100	104.1	92.2	97.9	101.1	94	89.7	95.6	91.2	95.5	94.5		2.01745	1.96473	1.99078	2.00475	1.97313	1.95279	1.98046	1.95999	1.98	1.97543		0.10677		0.953403
P16015	Carbonic anhydrase 3 OS=Mus musculus OX=10090 GN=Ca3 PE=1 SV=3	100	64.1	82.2	103.3	88.9	91.1	95.7	100.2	92.8	96	113		1.80686	1.91487	2.0141	1.9489	1.95952	1.98091	2.00087	1.96755	1.98227	2.05308		0.107315		1.15852
Q9WUA3	ATP-dependent 6-phosphofructokinase, platelet type OS=Mus musculus OX=10090 GN=Pfkp PE=1 SV=1	100	83.2	73.1	82.3	76	75.2	82.8	89.5	80.4	88.7	76.9		1.92012	1.86392	1.9154	1.88081	1.87622	1.91803	1.95182	1.90526	1.94792	1.88593		0.107349		1.07311
P21570	Angiogenin OS=Mus musculus OX=10090 GN=Ang PE=1 SV=1	100	94.9	106.2	128.1	131.2	116.8	141.1	130.8	128.8	129.3	117.8		1.97727	2.02612	2.10755	2.11793	2.06744	2.14953	2.11661	2.10992	2.1116	2.07115		0.107372		1.12231
Q9D6Z0	Alpha-ketoglutarate-dependent dioxygenase alkB homolog 7, mitochondrial OS=Mus musculus OX=10090 GN=Alkbh7 PE=1 SV=1	100	97	96.3	102.3	95.2	97.2	104.1	124	92.2	116.6	103.1		1.98677	1.98363	2.00988	1.97864	1.98767	2.01745	2.09342	1.96473	2.0667	2.01326		0.107528		1.10656
Q14C51	Pentatricopeptide repeat domain-containing protein 3, mitochondrial OS=Mus musculus OX=10090 GN=Ptcd3 PE=1 SV=2	100	99.3	100.4	105	107	102.2	102.6	100.5	92.2	99.7	98.2		1.99695	2.00173	2.02119	2.02938	2.00945	2.01115	2.00217	1.96473	1.9987	1.99211		0.107575		0.95972
Q6ZWQ0	Nesprin-2 OS=Mus musculus OX=10090 GN=Syne2 PE=1 SV=2	100	101.2	99.3	99.9	101.5	98	104.4	107.4	101.5	99.3	101.3		2.00518	1.99695	1.99957	2.00647	1.99123	2.0187	2.031	2.00647	1.99695	2.00561		0.107691		1.02801
Q3UN04	Ubiquitin carboxyl-terminal hydrolase 30 OS=Mus musculus OX=10090 GN=Usp30 PE=1 SV=1	100	95.6	82.6	91.5	83.6	83.2	99	79.8	121.1	106.4	96.7		1.98046	1.91698	1.96142	1.92221	1.92012	1.99564	1.902	2.08314	2.02694	1.98543		0.10779		1.15235
Q8BJ64	Choline dehydrogenase, mitochondrial OS=Mus musculus OX=10090 GN=Chdh PE=1 SV=1	100	112.4	99.9	107.9	102.1	107.1	98.7	101.8	99.8	106.2	99.5		2.05077	1.99957	2.03302	2.00903	2.02979	1.99432	2.00775	1.99913	2.02612	1.99782		0.108328		0.955799
P62855	40S ribosomal protein S26 OS=Mus musculus OX=10090 GN=Rps26 PE=1 SV=3	100	107.3	103	103.4	101.4	100.9	109.3	101.1	107.4	106.6	108.1		2.0306	2.01284	2.01452	2.00604	2.00389	2.03862	2.00475	2.031	2.02776	2.03383		0.108337		1.03198
Q924N4-2	Isoform 2 of Solute carrier family 12 member 6 OS=Mus musculus OX=10090 GN=Slc12a6	100	116.6	112.4	118.1	109.6	113.6	111.1	110.5	111.3	108.2	113.5		2.0667	2.05077	2.07225	2.03981	2.05538	2.04571	2.04336	2.0465	2.03423	2.055		0.108344		0.972471
Q14AI6	Mitochondrial mRNA pseudouridine synthase Rpusd3 OS=Mus musculus OX=10090 GN=Rpusd3 PE=2 SV=1	100	91.9	112.7	117.2	118	100.4	95.3	108.9	97.2	88.5	94.2		1.96332	2.05192	2.06893	2.07188	2.00173	1.97909	2.03703	1.98767	1.94694	1.97405		0.108383		0.89615
Q9D2U9	H2B.U histone 2 OS=Mus musculus OX=10090 GN=H2bu2 PE=1 SV=3	100	25.1	22.7	22	19.6	24.7	22.6	21.1	54.4	31.7	36.8		1.39967	1.35603	1.34242	1.29226	1.3927	1.35411	1.32428	1.7356	1.50106	1.56585		0.108545		1.46012
Q91YJ3	Thymocyte nuclear protein 1 OS=Mus musculus OX=10090 GN=Thyn1 PE=1 SV=1	100	88.1	94.6	92.2	100.1	95.3	102	101.1	97.3	94.4	97.2		1.94498	1.97589	1.96473	2.00043	1.97909	2.0086	2.00475	1.98811	1.97497	1.98767		0.109028		1.04614
Q9CQ54	NADH dehydrogenase [ubiquinone] 1 subunit C2 OS=Mus musculus OX=10090 GN=Ndufc2 PE=1 SV=1	100	103.7	94.5	96.7	96.4	97	94.1	94.6	93.8	95.7	95.7		2.01578	1.97543	1.98543	1.98408	1.98677	1.97359	1.97589	1.9722	1.98091	1.98091		0.109149		0.97051
Q9JLR1	Protein transport protein Sec61 subunit alpha isoform 2 OS=Mus musculus OX=10090 GN=Sec61a2 PE=2 SV=3	100	110.1	92.9	95	94.4	98.7	99	95.9	86.7	88.7	81.4		2.04179	1.96802	1.97772	1.97497	1.99432	1.99564	1.98182	1.93802	1.94792	1.91062		0.109163		0.919772
Q8WUR0	Protein C19orf12 homolog OS=Mus musculus OX=10090 PE=1 SV=1	100	111.9	111.3	113.5	111.1	110.6	107	104.7	114.1	108.2	109.7		2.04883	2.0465	2.055	2.04571	2.04376	2.02938	2.01995	2.05729	2.03423	2.04021		0.109262		0.973675
Q62351	Transferrin receptor protein 1 OS=Mus musculus OX=10090 GN=Tfrc PE=1 SV=1	100	95.1	87.9	106.3	88.7	89.7	94.1	100.4	96.2	107	114.7		1.97818	1.94399	2.02653	1.94792	1.95279	1.97359	2.00173	1.98318	2.02938	2.05956		0.109317		1.09557
Q9QXY9	Peroxisomal biogenesis factor 3 OS=Mus musculus OX=10090 GN=Pex3 PE=1 SV=1	100	96.8	99.6	101.8	95.3	94.4	97.5	89.7	91.1	97.9	92.2		1.98588	1.99826	2.00775	1.97909	1.97497	1.989	1.95279	1.95952	1.99078	1.96473		0.109417		0.960033
P24472	Glutathione S-transferase A4 OS=Mus musculus OX=10090 GN=Gsta4 PE=1 SV=3	100	84.6	104.3	91.8	108.7	108	107.4	114.7	104.5	105.8	112.3		1.92737	2.01828	1.96284	2.03623	2.03342	2.031	2.05956	2.01912	2.02449	2.05038		0.109641		1.09509
O55101	Synaptogyrin-2 OS=Mus musculus OX=10090 GN=Syngr2 PE=2 SV=1	100	104.8	107.3	121.3	105.1	110.6	99.9	105.9	93.6	106.5	107.3		2.02036	2.0306	2.08386	2.0216	2.04376	1.99957	2.0249	1.97128	2.02735	2.0306		0.109682		0.93462
Q9D1H8	39S ribosomal protein L53, mitochondrial OS=Mus musculus OX=10090 GN=Mrpl53 PE=1 SV=1	100	99.5	105.3	106.2	106.6	104	104.6	100	94.4	99.2	103.4		1.99782	2.02243	2.02612	2.02776	2.01703	2.01953	2	1.97497	1.99651	2.01452		0.10979		0.961656
Q91YT0	NADH dehydrogenase [ubiquinone] flavoprotein 1, mitochondrial OS=Mus musculus OX=10090 GN=Ndufv1 PE=1 SV=1	100	104.5	98	104.7	100	102.2	99	98.4	99.2	100.5	100.1		2.01912	1.99123	2.01995	2	2.00945	1.99564	1.993	1.99651	2.00217	2.00043		0.10984		0.97605
Q8C0M9	Isoaspartyl peptidase/L-asparaginase OS=Mus musculus OX=10090 GN=Asrgl1 PE=1 SV=1	100	86.5	94.9	97.4	99.1	93.6	111.5	105.1	97.3	91.6	102.6		1.93702	1.97727	1.98856	1.99607	1.97128	2.04727	2.0216	1.98811	1.9619	2.01115		0.109918		1.07762
Q9DCU6	39S ribosomal protein L4, mitochondrial OS=Mus musculus OX=10090 GN=Mrpl4 PE=1 SV=1	100	97.5	95.2	95.7	96.6	96.3	97.7	95	91.3	94.2	92.9		1.989	1.97864	1.98091	1.98498	1.98363	1.98989	1.97772	1.96047	1.97405	1.96802		0.110302		0.978807
Q9QXX4	Calcium-binding mitochondrial carrier protein Aralar2 OS=Mus musculus OX=10090 GN=Slc25a13 PE=1 SV=1	100	109.2	103	110.8	104.4	106.2	103.2	101.4	102.6	105.7	105.6		2.03822	2.01284	2.04454	2.0187	2.02612	2.01368	2.00604	2.01115	2.02407	2.02366		0.110512		0.971702
Q6PAM1	Alpha-taxilin OS=Mus musculus OX=10090 GN=Txlna PE=1 SV=1	100	97	94.8	98.3	101.8	98.3	96.1	97.2	96.6	88.3	94		1.98677	1.97681	1.99255	2.00775	1.99255	1.98272	1.98767	1.98498	1.94596	1.97313		0.110562		0.96328
Q60967	Bifunctional 3'-phosphoadenosine 5'-phosphosulfate synthase 1 OS=Mus musculus OX=10090 GN=Papss1 PE=1 SV=1	100	102	105	109.8	97.1	97	99.8	96.8	93.7	97.8	99		2.0086	2.02119	2.0406	1.98722	1.98677	1.99913	1.98588	1.97174	1.99034	1.99564		0.110674		0.953416
P62821	Ras-related protein Rab-1A OS=Mus musculus OX=10090 GN=Rab1A PE=1 SV=3	100	101.8	100.7	102.1	100.4	103.6	102.8	102.6	119.1	105.9	105.3		2.00775	2.00303	2.00903	2.00173	2.01536	2.01199	2.01115	2.07591	2.0249	2.02243		0.110884		1.05328
Q9R0A0	Peroxisomal membrane protein PEX14 OS=Mus musculus OX=10090 GN=Pex14 PE=1 SV=1	100	116.4	107.1	107.5	101.1	98.2	103.6	94.3	98.9	103.5	97.9		2.06595	2.02979	2.03141	2.00475	1.99211	2.01536	1.97451	1.9952	2.01494	1.99078		0.111277		0.939468
Q9CR61	NADH dehydrogenase [ubiquinone] 1 beta subcomplex subunit 7 OS=Mus musculus OX=10090 GN=Ndufb7 PE=1 SV=3	100	110.3	103.6	111.9	105.4	106.9	106	104.2	101.1	105.6	105.3		2.04258	2.01536	2.04883	2.02284	2.02898	2.02531	2.01787	2.00475	2.02366	2.02243		0.111404		0.970452
Q5EG47	5'-AMP-activated protein kinase catalytic subunit alpha-1 OS=Mus musculus OX=10090 GN=Prkaa1 PE=1 SV=2	100	80.4	75.8	78.8	79	73.5	76.1	75.9	75.5	73	74.6		1.90526	1.87967	1.89653	1.89763	1.86629	1.88138	1.88024	1.87795	1.86332	1.87274		0.111553		0.968
Q99J56	Derlin-1 OS=Mus musculus OX=10090 GN=Derl1 PE=1 SV=1	100	114.4	101.9	111.6	100.3	103.2	100.9	97	94.3	106.7	101.3		2.05843	2.00817	2.04766	2.0013	2.01368	2.00389	1.98677	1.97451	2.02816	2.00561		0.112159		0.941287
Q07417	Short-chain specific acyl-CoA dehydrogenase, mitochondrial OS=Mus musculus OX=10090 GN=Acads PE=1 SV=2	100	113.8	107.4	110.1	107.4	109.2	103	102.6	103.4	111.3	108.8		2.05614	2.031	2.04179	2.031	2.03822	2.01284	2.01115	2.01452	2.0465	2.03663		0.112314		0.965687
P20852	Cytochrome P450 2A5 OS=Mus musculus OX=10090 GN=Cyp2a5 PE=2 SV=1	100	91.4	90.4	82.7	112.3	94.8	99.7	110.4	95.5	102.6	118.1		1.96095	1.95617	1.91751	2.05038	1.97681	1.9987	2.04297	1.98	2.01115	2.07225		0.112456		1.11599
P02802	Metallothionein-1 OS=Mus musculus OX=10090 GN=Mt1 PE=1 SV=1	100	135.9	170.2	216.3	213.7	207.3	206.5	237.5	200.4	229.9	229.9		2.13322	2.23096	2.33506	2.3298	2.3166	2.31492	2.37566	2.3019	2.36154	2.36154		0.112464		1.17045
Q9WU78	Programmed cell death 6-interacting protein OS=Mus musculus OX=10090 GN=Pdcd6ip PE=1 SV=3	100	97.7	99.6	101.1	101.1	99.2	101.5	102.5	99.3	101.2	101.6		1.98989	1.99826	2.00475	2.00475	1.99651	2.00647	2.01072	1.99695	2.00518	2.00689		0.11261		1.01484
Q9D6J6	NADH dehydrogenase [ubiquinone] flavoprotein 2, mitochondrial OS=Mus musculus OX=10090 GN=Ndufv2 PE=1 SV=2	100	101.8	96.2	101	99	98.2	96	98	93.8	98.5	98		2.00775	1.98318	2.00432	1.99564	1.99211	1.98227	1.99123	1.9722	1.99344	1.99123		0.112954		0.976018
P70257	Nuclear factor 1 X-type OS=Mus musculus OX=10090 GN=Nfix PE=1 SV=2	100	39.3	95.6	131.8	90.2	104	96.2	155	128.6	162.9	112.7		1.59439	1.98046	2.11992	1.95521	2.01703	1.98318	2.19033	2.10924	2.21192	2.05192		0.113224		1.422
Q9D6K8	FUN14 domain-containing protein 2 OS=Mus musculus OX=10090 GN=Fundc2 PE=1 SV=1	100	104.2	100.8	104.9	101.1	102.1	99.3	100.4	96.4	102.5	102.2		2.01787	2.00346	2.02078	2.00475	2.00903	1.99695	2.00173	1.98408	2.01072	2.00945		0.113601		0.976028
P53612	Geranylgeranyl transferase type-2 subunit beta OS=Mus musculus OX=10090 GN=Rabggtb PE=1 SV=2	100	94.9	97.8	101.5	98.3	99.3	102	104.2	98.8	100.4	99.3		1.97727	1.99034	2.00647	1.99255	1.99695	2.0086	2.01787	1.99476	2.00173	1.99695		0.113682		1.02623
Q8BGQ7	Alanine--tRNA ligase, cytoplasmic OS=Mus musculus OX=10090 GN=Aars1 PE=1 SV=1	100	91.8	99.2	101	101.7	100	101.1	105.9	102.2	102.6	100.2		1.96284	1.99651	2.00432	2.00732	2	2.00475	2.0249	2.00945	2.01115	2.00087		0.113935		1.03707
Q9D883	Splicing factor U2AF 35 kDa subunit OS=Mus musculus OX=10090 GN=U2af1 PE=1 SV=4	100	101.7	98.5	92.2	100.1	100.8	103.4	98.8	104.5	101.6	102.6		2.00732	1.99344	1.96473	2.00043	2.00346	2.01452	1.99476	2.01912	2.00689	2.01115		0.114026		1.03568
Q9EQ80	NIF3-like protein 1 OS=Mus musculus OX=10090 GN=Nif3l1 PE=1 SV=4	100	92.6	103.1	99.3	103.6	104.7	105.1	107.9	104.5	104.8	102.4		1.96661	2.01326	1.99695	2.01536	2.01995	2.0216	2.03302	2.01912	2.02036	2.0103		0.114205		1.04252
Q6P9R4-1	Isoform 2 of Rho guanine nucleotide exchange factor 18 OS=Mus musculus OX=10090 GN=Arhgef18	100	108	109	107.9	122.6	101.2	129	124.8	127.6	103.2	117.4		2.03342	2.03743	2.03302	2.08849	2.00518	2.11059	2.09621	2.10585	2.01368	2.06967		0.114262		1.09714
P06683	Complement component C9 OS=Mus musculus OX=10090 GN=C9 PE=1 SV=2	100	109	101.8	110.2	97.4	100.4	99.1	99	100.1	98.5	99.8		2.03743	2.00775	2.04218	1.98856	2.00173	1.99607	1.99564	2.00043	1.99344	1.99913		0.114278		0.957016
P40630	Transcription factor A, mitochondrial OS=Mus musculus OX=10090 GN=Tfam PE=1 SV=2	100	100.1	95.5	99.1	100.6	99.5	97.7	98.7	95.9	97.1	96.1		2.00043	1.98	1.99607	2.0026	1.99782	1.98989	1.99432	1.98182	1.98722	1.98272		0.114343		0.981205
Q9D142	Uridine diphosphate glucose pyrophosphatase NUDT14 OS=Mus musculus OX=10090 GN=Nudt14 PE=1 SV=1	100	92.8	94.4	100.2	98.7	96.6	106.9	104.2	97.2	95.7	100.8		1.96755	1.97497	2.00087	1.99432	1.98498	2.02898	2.01787	1.98767	1.98091	2.00346		0.11439		1.04578
Q99KE1	NAD-dependent malic enzyme, mitochondrial OS=Mus musculus OX=10090 GN=Me2 PE=1 SV=1	100	95.2	98.9	100.3	104.2	95.7	102.7	112.2	99.1	101	103.6		1.97864	1.9952	2.0013	2.01787	1.98091	2.01157	2.04999	1.99607	2.00432	2.01536		0.115018		1.04916
P40124	Adenylyl cyclase-associated protein 1 OS=Mus musculus OX=10090 GN=Cap1 PE=1 SV=4	100	92.6	96.2	98	95.2	97.2	96.6	98.2	96.2	100.5	98.4		1.96661	1.98318	1.99123	1.97864	1.98767	1.98498	1.99211	1.98318	2.00217	1.993		0.115115		1.02233
P20357	Microtubule-associated protein 2 OS=Mus musculus OX=10090 GN=Map2 PE=1 SV=2	100	80.1	72.2	76.7	69.1	64.1	78.6	78	72.5	80.6	80.6		1.90363	1.85854	1.8848	1.83948	1.80686	1.89542	1.89209	1.86034	1.90634	1.90634		0.115583		1.07758
P0C605	cGMP-dependent protein kinase 1 OS=Mus musculus OX=10090 GN=Prkg1 PE=1 SV=1	100	100.1	89.7	93.1	103.9	91.3	104.7	109.4	106.6	100.9	92.3		2.00043	1.95279	1.96895	2.01662	1.96047	2.01995	2.03902	2.02776	2.00389	1.9652		0.115607		1.07488
P97449	Aminopeptidase N OS=Mus musculus OX=10090 GN=Anpep PE=1 SV=4	100	105.4	94.9	102.9	101.8	101.9	100.1	98.2	97	99	95.2		2.02284	1.97727	2.01242	2.00775	2.00817	2.00043	1.99211	1.98677	1.99564	1.97864		0.115651		0.965674
Q9QXG2	Rab proteins geranylgeranyltransferase component A 1 OS=Mus musculus OX=10090 GN=Chm PE=1 SV=1	100	93	91.6	99.1	93.4	89.5	105.3	110.6	90.3	100.4	94.9		1.96848	1.9619	1.99607	1.97035	1.95182	2.02243	2.04376	1.95569	2.00173	1.97727		0.116244		1.0748
Q60989	E3 ubiquitin-protein ligase XIAP OS=Mus musculus OX=10090 GN=Xiap PE=1 SV=2	100	81	90.5	102.9	92.8	83.4	100.2	108.1	123	85.2	98.3		1.90849	1.95665	2.01242	1.96755	1.92117	2.00087	2.03383	2.08991	1.93044	1.99255		0.116281		1.14248
Q9DBN5	Lon protease homolog 2, peroxisomal OS=Mus musculus OX=10090 GN=Lonp2 PE=1 SV=1	100	115.6	99.6	107.6	101.7	94.9	106.7	89.7	94.7	94.6	94.3		2.06296	1.99826	2.03181	2.00732	1.97727	2.02816	1.95279	1.97635	1.97589	1.97451		0.116387		0.924143
Q8BGC4	Prostaglandin reductase-3 OS=Mus musculus OX=10090 GN=Zadh2 PE=1 SV=1	100	110.1	101.5	105.8	102.9	98.4	101.4	99.7	94.7	103.3	97.8		2.04179	2.00647	2.02449	2.01242	1.993	2.00604	1.9987	1.97635	2.0141	1.99034		0.116527		0.957972
Q9DCN1	NAD-capped RNA hydrolase NUDT12 OS=Mus musculus OX=10090 GN=Nudt12 PE=1 SV=1	100	109.5	98.4	101.2	101.2	93.9	94.1	92.6	98.2	98.6	96.2		2.03941	1.993	2.00518	2.00518	1.97267	1.97359	1.96661	1.99211	1.99388	1.98318		0.11656		0.951408
Q8VEH8	Endoplasmic reticulum lectin 1 OS=Mus musculus OX=10090 GN=Erlec1 PE=1 SV=1	100	90.4	98.8	104.9	98.5	101	104.3	102.1	105.9	98.9	107.1		1.95617	1.99476	2.02078	1.99344	2.00432	2.01828	2.00903	2.0249	1.9952	2.02979		0.117089		1.05004
Q922Q4	Pyrroline-5-carboxylate reductase 2 OS=Mus musculus OX=10090 GN=Pycr2 PE=1 SV=1	100	96.5	90.8	91	96.1	101	108.6	103.9	100.2	94	96.8		1.98453	1.95809	1.95904	1.98272	2.00432	2.03583	2.01662	2.00087	1.97313	1.98588		0.117186		1.05911
Q9EQK7	Protein-S-isoprenylcysteine O-methyltransferase OS=Mus musculus OX=10090 GN=Icmt PE=2 SV=2	100	125.2	104.1	102.3	101.6	100.6	88.1	105.6	101.3	99.8	90.3		2.0976	2.01745	2.00988	2.00689	2.0026	1.94498	2.02366	2.00561	1.99913	1.95569		0.117235		0.908767
Q6PB66	Leucine-rich PPR motif-containing protein, mitochondrial OS=Mus musculus OX=10090 GN=Lrpprc PE=1 SV=2	100	99.4	100.5	102.7	100.8	100	99.7	99.2	97.5	100	100.4		1.99739	2.00217	2.01157	2.00346	2	1.9987	1.99651	1.989	2	2.00173		0.117396		0.986889
Q80TH2	Erbin OS=Mus musculus OX=10090 GN=Erbin PE=1 SV=3	100	101.2	99.2	99.6	103.2	100.4	107.5	105.8	101.1	100	103		2.00518	1.99651	1.99826	2.01368	2.00173	2.03141	2.02449	2.00475	2	2.01284		0.117538		1.0274
Q9EQ06	Estradiol 17-beta-dehydrogenase 11 OS=Mus musculus OX=10090 GN=Hsd17b11 PE=1 SV=1	100	131.4	132.4	118.3	102.4	114.1	97.7	88.4	114.8	113.5	114.4		2.1186	2.12189	2.07298	2.0103	2.05729	1.98989	1.94645	2.05994	2.055	2.05843		0.117871		0.883395
P23198	Chromobox protein homolog 3 OS=Mus musculus OX=10090 GN=Cbx3 PE=1 SV=2	100	82.1	92.8	88.1	97.2	93.8	101.2	100.8	96.5	88.9	97.1		1.91434	1.96755	1.94498	1.98767	1.9722	2.00518	2.00346	1.98453	1.9489	1.98722		0.117952		1.06718
Q3UUI3	Acyl-coenzyme A thioesterase THEM4 OS=Mus musculus OX=10090 GN=Them4 PE=1 SV=1	100	107.6	97.8	104.7	97.2	96.8	101.4	95	94.9	96.6	93.5		2.03181	1.99034	2.01995	1.98767	1.98588	2.00604	1.97772	1.97727	1.98498	1.97081		0.118115		0.954969
Q8QZS1	3-hydroxyisobutyryl-CoA hydrolase, mitochondrial OS=Mus musculus OX=10090 GN=Hibch PE=1 SV=1	100	103	102.6	105.8	106.8	104.2	102.5	101.9	99.9	105.9	100.9		2.01284	2.01115	2.02449	2.02857	2.01787	2.01072	2.00817	1.99957	2.0249	2.00389		0.118161		0.978369
P38060	Hydroxymethylglutaryl-CoA lyase, mitochondrial OS=Mus musculus OX=10090 GN=Hmgcl PE=1 SV=2	100	98.1	98.5	102	102.2	99.6	95.5	94.6	95.5	100.7	100.4		1.99167	1.99344	2.0086	2.00945	1.99826	1.98	1.97589	1.98	2.00303	2.00173		0.118742		0.972622
Q9DD06	Retinoic acid receptor responder protein 2 OS=Mus musculus OX=10090 GN=Rarres2 PE=1 SV=1	100	110.6	108.8	107.2	112.7	100.8	128.7	115.7	120.6	105.4	109.7		2.04376	2.03663	2.03019	2.05192	2.00346	2.10958	2.06333	2.08135	2.02284	2.04021		0.118798		1.07406
Q922J9	Fatty acyl-CoA reductase 1 OS=Mus musculus OX=10090 GN=Far1 PE=1 SV=1	100	117.8	106.5	111.3	98.5	93.8	97	91.5	97.7	93.9	105		2.07115	2.02735	2.0465	1.99344	1.9722	1.98677	1.96142	1.98989	1.97267	2.02119		0.118875		0.918924
Q80XL6	Acyl-CoA dehydrogenase family member 11 OS=Mus musculus OX=10090 GN=Acad11 PE=1 SV=2	100	119.5	99	106.8	99.8	92.5	96.5	85.7	98.8	97.2	94.8		2.07737	1.99564	2.02857	1.99913	1.96614	1.98453	1.93298	1.99476	1.98767	1.97681		0.118959		0.913833
Q9JK81	MYG1 exonuclease OS=Mus musculus OX=10090 GN=Myg1 PE=1 SV=1	100	88.7	94.2	96.3	101.8	99.9	100.3	103.9	97.9	98.5	102.9		1.94792	1.97405	1.98363	2.00775	1.99957	2.0013	2.01662	1.99078	1.99344	2.01242		0.119164		1.047
Q3UMF0	Cordon-bleu protein-like 1 OS=Mus musculus OX=10090 GN=Cobll1 PE=1 SV=2	100	108.5	102.3	100.5	103.8	100.7	111.4	110.4	105.6	102.1	105.8		2.03543	2.00988	2.00217	2.0162	2.00303	2.04689	2.04297	2.02366	2.00903	2.02449		0.119686		1.03781
P48962	ADP/ATP translocase 1 OS=Mus musculus OX=10090 GN=Slc25a4 PE=1 SV=4	100	100.6	100.5	103.5	102.3	104.1	103.4	102.6	105.7	103.4	103.7		2.0026	2.00217	2.01494	2.00988	2.01745	2.01452	2.01115	2.02407	2.01452	2.01578		0.119802		1.01526
Q8R0N6	Hydroxyacid-oxoacid transhydrogenase, mitochondrial OS=Mus musculus OX=10090 GN=Adhfe1 PE=1 SV=2	100	97.3	100.2	102.8	103.7	98.8	98.3	96.9	100.6	96.1	98.5		1.98811	2.00087	2.01199	2.01578	1.99476	1.99255	1.98632	2.0026	1.98272	1.99344		0.120203		0.975338
Q9CRA7	ATP synthase subunit s, mitochondrial OS=Mus musculus OX=10090 GN=Dmac2l PE=1 SV=1	100	103.7	109.4	106.8	113.4	107.2	103.7	107.4	99.9	106.7	104.7		2.01578	2.03902	2.02857	2.05461	2.03019	2.01578	2.031	1.99957	2.02816	2.01995		0.120765		0.966512
P04117	Fatty acid-binding protein, adipocyte OS=Mus musculus OX=10090 GN=Fabp4 PE=1 SV=3	100	77.7	74.9	82.5	78.5	79.2	75.4	75.6	69.5	80.8	72		1.89042	1.87448	1.91645	1.89487	1.89873	1.87737	1.87852	1.84198	1.90741	1.85733		0.121092		0.950356
P63158	High mobility group protein B1 OS=Mus musculus OX=10090 GN=Hmgb1 PE=1 SV=2	100	92.4	96.6	94.7	103	98.6	100	101.9	109.1	96.5	101.3		1.96567	1.98498	1.97635	2.01284	1.99388	2	2.00817	2.03782	1.98453	2.00561		0.121316		1.04842
Q9D880	Mitochondrial import inner membrane translocase subunit TIM50 OS=Mus musculus OX=10090 GN=Timm50 PE=1 SV=1	100	106	102.5	106.2	99.3	103	101	99.3	98.5	104.3	99.8		2.02531	2.01072	2.02612	1.99695	2.01284	2.00432	1.99695	1.99344	2.01828	1.99913		0.121405		0.972727
P11589	Major urinary protein 2 OS=Mus musculus OX=10090 GN=Mup2 PE=1 SV=1	100	54.5	70.1	91.1	64.4	50.2	68.5	53.4	51	40.6	45.8		1.7364	1.84572	1.95952	1.80889	1.7007	1.83569	1.72754	1.70757	1.60853	1.66087		0.121868		0.785044
Q8VED2	Biogenesis of lysosome-related organelles complex 1 subunit 4 OS=Mus musculus OX=10090 GN=Bloc1s4 PE=1 SV=1	100	96.2	99.9	90.5	100.5	97.1	108.9	101.5	100	95.7	102.2		1.98318	1.99957	1.95665	2.00217	1.98722	2.03703	2.00647	2	1.98091	2.00945		0.121976		1.04977
P80314	T-complex protein 1 subunit beta OS=Mus musculus OX=10090 GN=Cct2 PE=1 SV=4	100	106.5	100.3	103	99.5	98.6	103.3	102.7	105.4	104	105.7		2.02735	2.0013	2.01284	1.99782	1.99388	2.0141	2.01157	2.02284	2.01703	2.02407		0.122444		1.02599
Q0VGY8	Protein TANC1 OS=Mus musculus OX=10090 GN=Tanc1 PE=1 SV=2	100	124.1	139.3	120.4	143	131.9	104.6	118.4	139.7	117.8	118.2		2.09377	2.14395	2.08063	2.15534	2.12024	2.01953	2.07335	2.1452	2.07115	2.07262		0.122519		0.908911
P03888	NADH-ubiquinone oxidoreductase chain 1 OS=Mus musculus OX=10090 GN=Mtnd1 PE=1 SV=3	100	92.8	92.1	97.2	90.8	93.4	93.1	89.3	76	91.4	88		1.96755	1.96426	1.98767	1.95809	1.97035	1.96895	1.95085	1.88081	1.96095	1.94448		0.122573		0.938881
Q61239	Protein farnesyltransferase/geranylgeranyltransferase type-1 subunit alpha OS=Mus musculus OX=10090 GN=Fnta PE=1 SV=1	100	75	76.3	74.7	82.6	77.9	83.6	85.3	77.8	76.6	82.2		1.87506	1.88252	1.87332	1.91698	1.89154	1.92221	1.93095	1.89098	1.88423	1.91487		0.122598		1.04916
Q99J94	Solute carrier organic anion transporter family member 1A6 OS=Mus musculus OX=10090 GN=Slco1a6 PE=1 SV=1	100	118.7	127.8	120.9	124.5	127.7	130.1	125.8	123.4	129.4	130.9		2.07445	2.10653	2.08243	2.09517	2.10619	2.11428	2.09968	2.09132	2.11193	2.11694		0.122699		1.03228
P70697	Uroporphyrinogen decarboxylase OS=Mus musculus OX=10090 GN=Urod PE=1 SV=2	100	86.7	98.6	92.6	96.5	97.9	101.6	96.3	98.9	96.9	99.5		1.93802	1.99388	1.96661	1.98453	1.99078	2.00689	1.98363	1.9952	1.98632	1.99782		0.122979		1.04425
P59158	Solute carrier family 12 member 3 OS=Mus musculus OX=10090 GN=Slc12a3 PE=1 SV=1	100	88.4	103.8	100.9	114.5	106.2	99.9	96.2	93	94.3	90.2		1.94645	2.0162	2.00389	2.05881	2.02612	1.99957	1.98318	1.96848	1.97451	1.95521		0.123531		0.921759
Q9D8X2	Coiled-coil domain-containing protein 124 OS=Mus musculus OX=10090 GN=Ccdc124 PE=1 SV=1	100	56.3	59.5	64.5	55.1	52.2	70.8	58.9	68	54.2	70.6		1.75051	1.77452	1.80956	1.74115	1.71767	1.85003	1.77012	1.83251	1.734	1.8488		0.123657		1.12135
Q9CQF0	39S ribosomal protein L11, mitochondrial OS=Mus musculus OX=10090 GN=Mrpl11 PE=1 SV=1	100	96.9	98.4	98.8	100.9	98.2	97.4	98.1	92.8	96.4	98.2		1.98632	1.993	1.99476	2.00389	1.99211	1.98856	1.99167	1.96755	1.98408	1.99211		0.123687		0.979116
Q91W34	RUS family member 1 OS=Mus musculus OX=10090 GN=Rusf1 PE=1 SV=1	100	89.8	96.2	93.8	97.5	94.2	92.8	96.5	85.6	83.2	90		1.95328	1.98318	1.9722	1.989	1.97405	1.96755	1.98453	1.93247	1.92012	1.95424		0.123885		0.950371
O35691	Pinin OS=Mus musculus OX=10090 GN=Pnn PE=1 SV=4	100	97	97	96	105.4	98.8	102.7	106.1	102.2	98.8	101.8		1.98677	1.98677	1.98227	2.02284	1.99476	2.01157	2.02572	2.00945	1.99476	2.00775		0.124184		1.03521
P60766	Cell division control protein 42 homolog OS=Mus musculus OX=10090 GN=Cdc42 PE=1 SV=2	100	101.6	100.7	101.9	102.7	104	99.3	103.7	107.6	107.9	108.1		2.00689	2.00303	2.00817	2.01157	2.01703	1.99695	2.01578	2.03181	2.03302	2.03383		0.124213		1.03073
Q9QZI9	Serine incorporator 3 OS=Mus musculus OX=10090 GN=Serinc3 PE=1 SV=2	100	108.8	116.5	104.9	119.2	123.6	122.6	132.5	120.2	123.8	113.4		2.03663	2.06633	2.02078	2.07628	2.09202	2.08849	2.12222	2.0799	2.09272	2.05461		0.124221		1.06894
O35386	Phytanoyl-CoA dioxygenase, peroxisomal OS=Mus musculus OX=10090 GN=Phyh PE=1 SV=1	100	118.5	100.8	107.4	100.4	98.5	117.5	79.2	91.8	86.8	90.9		2.07372	2.00346	2.031	2.00173	1.99344	2.07004	1.89873	1.96284	1.93852	1.95856		0.124433		0.886986
Q922D8	C-1-tetrahydrofolate synthase, cytoplasmic OS=Mus musculus OX=10090 GN=Mthfd1 PE=1 SV=4	100	95.9	100.6	101.8	101.8	102.4	101.1	103.7	101.3	104	104.3		1.98182	2.0026	2.00775	2.00775	2.0103	2.00475	2.01578	2.00561	2.01703	2.01828		0.124777		1.02368
Q9D8L0	Uncharacterized protein C11orf52 homolog OS=Mus musculus OX=10090 PE=2 SV=1	100	105.7	113.9	109.4	118.6	112.5	111.5	124.2	117.3	113.6	120.5		2.02407	2.05652	2.03902	2.07408	2.05115	2.04727	2.09412	2.0693	2.05538	2.08099		0.12478		1.04821
Q8VCC8-2	Isoform 2 of Rap guanine nucleotide exchange factor 3 OS=Mus musculus OX=10090 GN=Rapgef3	100	104.3	108.9	101.6	103.9	109.1	112.9	110.7	109.7	109.1	103.7		2.01828	2.03703	2.00689	2.01662	2.03782	2.05269	2.04415	2.04021	2.03782	2.01578		0.124803		1.03467
P97770	THUMP domain-containing protein 3 OS=Mus musculus OX=10090 GN=Thumpd3 PE=1 SV=1	100	89.9	93.1	103.1	95	93	98.1	100.1	99	98.4	97.4		1.95376	1.96895	2.01326	1.97772	1.96848	1.99167	2.00043	1.99564	1.993	1.98856		0.12522		1.03987
Q80X32	UPF0461 protein C5orf24 homolog OS=Mus musculus OX=10090 PE=2 SV=1	100	115.9	112	111.6	116.5	116.1	131	121.7	123.1	118.1	109.7		2.06408	2.04922	2.04766	2.06633	2.06483	2.11727	2.08529	2.09026	2.07225	2.04021		0.125335		1.05506
Q9D3S3	Sorting nexin-29 OS=Mus musculus OX=10090 GN=Snx29 PE=1 SV=2	100	97.7	103.9	104.4	104.5	108.1	101.7	116.7	109.8	105.8	110.6		1.98989	2.01662	2.0187	2.01912	2.03383	2.00732	2.06707	2.0406	2.02449	2.04376		0.125345		1.05013
Q9D8Y1	Transmembrane protein 126A OS=Mus musculus OX=10090 GN=Tmem126a PE=1 SV=1	100	105.9	105.2	108	104.7	107.5	108.8	102.8	101.5	103.6	102.5		2.0249	2.02202	2.03342	2.01995	2.03141	2.03663	2.01199	2.00647	2.01536	2.01072		0.12558		0.977226
P35285	Ras-related protein Rab-22A OS=Mus musculus OX=10090 GN=Rab22a PE=1 SV=2	100	92.9	97.1	98.7	97.1	97.8	101.9	101.5	107.3	98.8	94.3		1.96802	1.98722	1.99432	1.98722	1.99034	2.00817	2.00647	2.0306	1.99476	1.97451		0.125866		1.04177
Q8BGV3	Tumor-associated calcium signal transducer 2 OS=Mus musculus OX=10090 GN=Tacstd2 PE=1 SV=1	100	96.8	92	100.1	94.5	91.8	104.7	105.8	96.1	92.3	102.6		1.98588	1.96379	2.00043	1.97543	1.96284	2.01995	2.02449	1.98272	1.9652	2.01115		0.125867		1.05535
Q9CY28	GTP-binding protein 8 OS=Mus musculus OX=10090 GN=Gtpbp8 PE=2 SV=1	100	108.4	106.2	108.3	117.2	109.8	105.8	111.4	102.1	91.3	106.1		2.03503	2.02612	2.03463	2.06893	2.0406	2.02449	2.04689	2.00903	1.96047	2.02572		0.126519		0.939625
O88844	Isocitrate dehydrogenase [NADP] cytoplasmic OS=Mus musculus OX=10090 GN=Idh1 PE=1 SV=2	100	89.4	112	113.5	113.7	109.8	120.5	112.4	116.7	110.7	125.7		1.95134	2.04922	2.055	2.05576	2.0406	2.08099	2.05077	2.06707	2.04415	2.09934		0.126555		1.08841
Q8K0C4	Lanosterol 14-alpha demethylase OS=Mus musculus OX=10090 GN=Cyp51a1 PE=1 SV=1	100	120.4	96	100.8	92.8	88.8	87.8	92.8	98.9	85.6	82.2		2.08063	1.98227	2.00346	1.96755	1.94841	1.94349	1.96755	1.9952	1.93247	1.91487		0.126729		0.896752
O70494	Transcription factor Sp3 OS=Mus musculus OX=10090 GN=Sp3 PE=1 SV=2	100	86.4	82.6	66.5	85.8	92.6	101.6	83.4	92.8	84.3	118.2		1.93651	1.91698	1.82282	1.93349	1.96661	2.00689	1.92117	1.96755	1.92583	2.07262		0.126875		1.16043
Q9JLZ3	Methylglutaconyl-CoA hydratase, mitochondrial OS=Mus musculus OX=10090 GN=Auh PE=1 SV=1	100	104.9	106.6	106.2	108.7	108.1	105.3	106.4	103.8	107.2	102.5		2.02078	2.02776	2.02612	2.03623	2.03383	2.02243	2.02694	2.0162	2.03019	2.01072		0.126985		0.982601
Q9D7K5	Distal membrane-arm assembly complex protein 2 OS=Mus musculus OX=10090 GN=Dmac2 PE=1 SV=1	100	91	87	92.1	83.7	96.7	94.1	105.1	93.2	98.9	89.1		1.95904	1.93952	1.96426	1.92273	1.98543	1.97359	2.0216	1.96942	1.9952	1.94988		0.127037		1.06637
Q9Z210	Peroxisomal membrane protein 11B OS=Mus musculus OX=10090 GN=Pex11b PE=1 SV=1	100	123.9	107.9	109.3	112.1	101.7	104.7	95	100.9	112.5	102.9		2.09307	2.03302	2.03862	2.04961	2.00732	2.01995	1.97772	2.00389	2.05115	2.01242		0.127179		0.929897
P35278	Ras-related protein Rab-5C OS=Mus musculus OX=10090 GN=Rab5c PE=1 SV=2	100	83.7	86.8	87.8	83.7	87.7	90.2	85.5	105.8	89.2	89.2		1.92273	1.93852	1.94349	1.92273	1.943	1.95521	1.93197	2.02449	1.95036	1.95036		0.127327		1.07028
Q9DC70	NADH dehydrogenase [ubiquinone] iron-sulfur protein 7, mitochondrial OS=Mus musculus OX=10090 GN=Ndufs7 PE=1 SV=1	100	101.7	97.1	100.3	94.6	96.1	95.7	94.6	92.4	99.1	93		2.00732	1.98722	2.0013	1.97589	1.98272	1.98091	1.97589	1.96567	1.99607	1.96848		0.128265		0.969375
Q9DCK3	Tetraspanin-4 OS=Mus musculus OX=10090 GN=Tspan4 PE=1 SV=1	100	93.1	96.1	100.9	107	119.4	89.8	96	101.3	98.5	82.1		1.96895	1.98272	2.00389	2.02938	2.077	1.95328	1.98227	2.00561	1.99344	1.91434		0.128694		0.905518
Q8BKG3	Inactive tyrosine-protein kinase 7 OS=Mus musculus OX=10090 GN=Ptk7 PE=1 SV=1	100	95.6	89.7	94.9	105.2	95.8	82.8	95.2	99	86.1	84.3		1.98046	1.95279	1.97727	2.02202	1.98137	1.91803	1.97864	1.99564	1.935	1.92583		0.128791		0.929759
Q8BGT5	Alanine aminotransferase 2 OS=Mus musculus OX=10090 GN=Gpt2 PE=1 SV=1	100	103.9	101.4	103	102.3	106.7	114.6	107.8	100	109.8	106.8		2.01662	2.00604	2.01284	2.00988	2.02816	2.05918	2.03262	2	2.0406	2.02857		0.129017		1.04195
Q9QYS9	Protein quaking OS=Mus musculus OX=10090 GN=Qki PE=1 SV=1	100	96.8	98.7	94.2	105.3	101	111.2	112.7	102.4	101	98		1.98588	1.99432	1.97405	2.02243	2.00432	2.0461	2.05192	2.0103	2.00432	1.99123		0.129123		1.05907
Q64455	Receptor-type tyrosine-protein phosphatase eta OS=Mus musculus OX=10090 GN=Ptprj PE=1 SV=2	100	61.9	80.3	91.9	68.4	81	74	85.8	98.5	92.6	89.2		1.79169	1.90472	1.96332	1.83506	1.90849	1.86923	1.93349	1.99344	1.96661	1.95036		0.129326		1.14759
Q8R3B1	1-phosphatidylinositol 4,5-bisphosphate phosphodiesterase delta-1 OS=Mus musculus OX=10090 GN=Plcd1 PE=1 SV=2	100	101.8	99.7	101.7	101.9	105.7	99.6	103.3	98.2	100.6	95.8		2.00775	1.9987	2.00732	2.00817	2.02407	1.99826	2.0141	1.99211	2.0026	1.98137		0.129677		0.973962
Q3TKT4	Transcription activator BRG1 OS=Mus musculus OX=10090 GN=Smarca4 PE=1 SV=1	100	95.2	85.2	98.3	88.1	98.3	93.5	98	98.1	99.9	100.9		1.97864	1.93044	1.99255	1.94498	1.99255	1.97081	1.99123	1.99167	1.99957	2.00389		0.129749		1.0544
P35282	Ras-related protein Rab-21 OS=Mus musculus OX=10090 GN=Rab21 PE=1 SV=4	100	102.1	102.2	105.7	105	103.8	106.4	108.5	113.3	104.6	102.6		2.00903	2.00945	2.02407	2.02119	2.0162	2.02694	2.03543	2.05423	2.01953	2.01115		0.129875		1.032
Q9JIL4	Na(+)/H(+) exchange regulatory cofactor NHE-RF3 OS=Mus musculus OX=10090 GN=Pdzk1 PE=1 SV=1	100	104.7	101	99.7	101.5	103.2	102.4	104.7	106.1	105.3	101.8		2.01995	2.00432	1.9987	2.00647	2.01368	2.0103	2.01995	2.02572	2.02243	2.00775		0.129894		1.02
P62320	Small nuclear ribonucleoprotein Sm D3 OS=Mus musculus OX=10090 GN=Snrpd3 PE=1 SV=1	100	88	92.9	90	93.2	91.8	93.6	92.5	96.8	94.1	90.7		1.94448	1.96802	1.95424	1.96942	1.96284	1.97128	1.96614	1.98588	1.97359	1.95761		0.130114		1.02588
Q99LC9	Peroxisome assembly factor 2 OS=Mus musculus OX=10090 GN=Pex6 PE=1 SV=1	100	111	105.3	107.3	101.4	103.3	103.4	97.5	102.5	104.8	102.6		2.04532	2.02243	2.0306	2.00604	2.0141	2.01452	1.989	2.01072	2.02036	2.01115		0.130167		0.966875
E9Q735	Ubiquitin conjugation factor E4 A OS=Mus musculus OX=10090 GN=Ube4a PE=1 SV=1	100	111.6	115.1	117.9	118.2	116.6	112.2	114	108.7	115.1	115		2.04766	2.06108	2.07151	2.07262	2.0667	2.04999	2.0569	2.03623	2.06108	2.0607		0.130729		0.975147
Q5SWU9	Acetyl-CoA carboxylase 1 OS=Mus musculus OX=10090 GN=Acaca PE=1 SV=1	100	110.2	111.2	110.7	113.4	109	115	109.6	111.5	114.8	121		2.04218	2.0461	2.04415	2.05461	2.03743	2.0607	2.03981	2.04727	2.05994	2.08279		0.130756		1.03138
Q99P88	Nuclear pore complex protein Nup155 OS=Mus musculus OX=10090 GN=Nup155 PE=1 SV=1	100	97.3	97	94.1	99.9	100.8	101.8	99.9	101.6	97.4	100.4		1.98811	1.98677	1.97359	1.99957	2.00346	2.00775	1.99957	2.00689	1.98856	2.00173		0.130825		1.02453
Q91VM5	RNA binding motif protein, X-linked-like-1 OS=Mus musculus OX=10090 GN=Rbmxl1 PE=2 SV=1	100	97	107.5	94.4	105.5	108.8	117.7	107.6	117.8	103.1	103.8		1.98677	2.03141	1.97497	2.02325	2.03663	2.07078	2.03181	2.07115	2.01326	2.0162		0.130966		1.07171
Q9R257	Heme-binding protein 1 OS=Mus musculus OX=10090 GN=Hebp1 PE=1 SV=2	100	65.7	74.3	72.1	80	71.7	76.4	65.6	62.5	61	68.8		1.81757	1.87099	1.85794	1.90309	1.85552	1.88309	1.8169	1.79588	1.78533	1.83759		0.130995		0.918911
Q07079	Insulin-like growth factor-binding protein 5 OS=Mus musculus OX=10090 GN=Igfbp5 PE=1 SV=1	100	83.3	93.2	92.6	99.7	87	110.1	102.1	85.3	96.3	107.1		1.92065	1.96942	1.96661	1.9987	1.93952	2.04179	2.00903	1.93095	1.98363	2.02979		0.131004		1.09895
Q9D735	Telomerase RNA component interacting RNase OS=Mus musculus OX=10090 GN=Trir PE=1 SV=1	100	107.2	96.3	97.2	103.4	91.8	115.6	111.6	102.8	98.6	102.3		2.03019	1.98363	1.98767	2.01452	1.96284	2.06296	2.04766	2.01199	1.99388	2.00988		0.131103		1.07058
Q8C142	Low density lipoprotein receptor adapter protein 1 OS=Mus musculus OX=10090 GN=Ldlrap1 PE=1 SV=3	100	92	98.4	94	99.4	99.9	108	100.8	100.2	95.3	101		1.96379	1.993	1.97313	1.99739	1.99957	2.03342	2.00346	2.00087	1.97909	2.00432		0.131139		1.04466
Q8K0G8	Epithelial splicing regulatory protein 2 OS=Mus musculus OX=10090 GN=Esrp2 PE=1 SV=1	100	92	92.8	75.9	80.6	95.7	116.1	83.6	88.9	103.7	104.6		1.96379	1.96755	1.88024	1.90634	1.98091	2.06483	1.92221	1.9489	2.01578	2.01953		0.13145		1.13707
O88428	Bifunctional 3'-phosphoadenosine 5'-phosphosulfate synthase 2 OS=Mus musculus OX=10090 GN=Papss2 PE=1 SV=2	100	97.1	94.6	95.5	108.2	101	109.8	107.7	101.5	102	100.8		1.98722	1.97589	1.98	2.03423	2.00432	2.0406	2.03222	2.00647	2.0086	2.00346		0.131607		1.05117
Q3UBX0	Transmembrane protein 109 OS=Mus musculus OX=10090 GN=Tmem109 PE=1 SV=2	100	119.1	114.8	111.7	106.7	110.9	102.7	108.5	104.8	115.4	106.9		2.07591	2.05994	2.04805	2.02816	2.04493	2.01157	2.03543	2.02036	2.06221	2.02898		0.131754		0.955788
P24270	Catalase OS=Mus musculus OX=10090 GN=Cat PE=1 SV=4	100	122.8	99.4	102.1	97	88.5	82.4	82.6	103.3	90.8	94.3		2.0892	1.99739	2.00903	1.98677	1.94694	1.91593	1.91698	2.0141	1.95809	1.97451		0.131826		0.889368
Q9CQF9	Prenylcysteine oxidase OS=Mus musculus OX=10090 GN=Pcyox1 PE=1 SV=1	100	100.8	98.6	104.1	99.7	99	103.7	103.8	102.9	101.9	100		2.00346	1.99388	2.01745	1.9987	1.99564	2.01578	2.0162	2.01242	2.00817	2		0.132317		1.02011
Q76MZ3	Serine/threonine-protein phosphatase 2A 65 kDa regulatory subunit A alpha isoform OS=Mus musculus OX=10090 GN=Ppp2r1a PE=1 SV=3	100	96.8	99.4	103.2	99.1	99.6	99.2	102.4	101.9	102.6	102		1.98588	1.99739	2.01368	1.99607	1.99826	1.99651	2.0103	2.00817	2.01115	2.0086		0.132518		1.02008
P52480-2	Isoform M1 of Pyruvate kinase PKM OS=Mus musculus OX=10090 GN=Pkm	100	93.8	81.7	84.9	84.9	85.9	88.1	97.4	84.2	91.1	99.8		1.9722	1.91222	1.92891	1.92891	1.93399	1.94498	1.98856	1.92531	1.95952	1.99913		0.132542		1.06818
Q61586	Glycerol-3-phosphate acyltransferase 1, mitochondrial OS=Mus musculus OX=10090 GN=Gpam PE=1 SV=2	100	100.6	115.7	106.9	116.8	111	108.1	106.7	105.1	102.9	100.2		2.0026	2.06333	2.02898	2.06744	2.04532	2.03383	2.02816	2.0216	2.01242	2.00087		0.133229		0.949183
P26040	Ezrin OS=Mus musculus OX=10090 GN=Ezr PE=1 SV=3	100	97.3	100.8	99.1	100.3	102.5	100	102.4	103.5	102.2	100.8		1.98811	2.00346	1.99607	2.0013	2.01072	2	2.0103	2.01494	2.00945	2.00346		0.133513		1.0178
Q8R550	SH3 domain-containing kinase-binding protein 1 OS=Mus musculus OX=10090 GN=Sh3kbp1 PE=1 SV=1	100	77.4	116.9	92.7	85.7	65	129.3	85.7	108.5	96.2	109.2		1.88874	2.06781	1.96708	1.93298	1.81291	2.1116	1.93298	2.03543	1.98318	2.03822		0.133774		1.20836
Q9Z2C4	Myotubularin-related protein 1 OS=Mus musculus OX=10090 GN=Mtmr1 PE=1 SV=1	100	98.9	104	108.1	106.9	102.8	110.4	111.9	104.4	104.6	107.9		1.9952	2.01703	2.03383	2.02898	2.01199	2.04297	2.04883	2.0187	2.01953	2.03302		0.133802		1.03553
P50171	(3R)-3-hydroxyacyl-CoA dehydrogenase OS=Mus musculus OX=10090 GN=Hsd17b8 PE=1 SV=2	100	105.5	104.7	104.7	108.4	107.3	102.1	103.9	102.4	107.5	104.6		2.02325	2.01995	2.01995	2.03503	2.0306	2.00903	2.01662	2.0103	2.03141	2.01953		0.134039		0.980965
Q62422	Osteoclast-stimulating factor 1 OS=Mus musculus OX=10090 GN=Ostf1 PE=1 SV=2	100	101.9	101.4	102.3	102.6	97.1	107.1	107.1	102.4	99.2	104.8		2.00817	2.00604	2.00988	2.01115	1.98722	2.02979	2.02979	2.0103	1.99651	2.02036		0.134059		1.03028
Q9QZN4	F-box only protein 6 OS=Mus musculus OX=10090 GN=Fbxo6 PE=1 SV=1	100	90.2	101.1	104.3	108.1	105.7	110.3	91.5	89.7	85.1	89.2		1.95521	2.00475	2.01828	2.03383	2.02407	2.04258	1.96142	1.95279	1.92993	1.95036		0.134269		0.914409
Q61112	45 kDa calcium-binding protein OS=Mus musculus OX=10090 GN=Sdf4 PE=1 SV=1	100	89.5	78	82.1	82.9	92.6	97.4	101.1	87	81.5	95.9		1.95182	1.89209	1.91434	1.91855	1.96661	1.98856	2.00475	1.93952	1.91116	1.98182		0.134274		1.08892
Q64433	10 kDa heat shock protein, mitochondrial OS=Mus musculus OX=10090 GN=Hspe1 PE=1 SV=2	100	104.7	100.4	94.1	98.1	101.2	104.1	89.7	77.3	90.1	97.3		2.01995	2.00173	1.97359	1.99167	2.00518	2.01745	1.95279	1.88818	1.95472	1.98811		0.134457		0.919759
P45952	Medium-chain specific acyl-CoA dehydrogenase, mitochondrial OS=Mus musculus OX=10090 GN=Acadm PE=1 SV=1	100	126.2	92.6	98.1	90.2	92.2	90.4	88.5	91.2	92.9	80.5		2.10106	1.96661	1.99167	1.95521	1.96473	1.95617	1.94694	1.95999	1.96802	1.9058		0.134508		0.888244
Q9CQ40	39S ribosomal protein L49, mitochondrial OS=Mus musculus OX=10090 GN=Mrpl49 PE=1 SV=1	100	100.6	97.7	97.4	93.2	94.5	98.9	94.9	84	86	93.9		2.0026	1.98989	1.98856	1.96942	1.97543	1.9952	1.97727	1.92428	1.9345	1.97267		0.13473		0.946835
O55100	Synaptogyrin-1 OS=Mus musculus OX=10090 GN=Syngr1 PE=1 SV=2	100	92.9	88.8	102.8	95.1	99.3	99	98.7	98.5	106.1	99.9		1.96802	1.94841	2.01199	1.97818	1.99695	1.99564	1.99432	1.99344	2.02572	1.99957		0.134751		1.04865
Q99KB8	Hydroxyacylglutathione hydrolase, mitochondrial OS=Mus musculus OX=10090 GN=Hagh PE=1 SV=2	100	103.3	105.5	105.6	101.3	106.6	100.6	101.6	100.1	106.9	99.7		2.0141	2.02325	2.02366	2.00561	2.02776	2.0026	2.00689	2.00043	2.02898	1.9987		0.13491		0.974344
Q9D2R0	Acetoacetyl-CoA synthetase OS=Mus musculus OX=10090 GN=Aacs PE=1 SV=1	100	105.8	103.5	108.9	93.1	87.5	78.1	84.1	100.3	95.7	92.5		2.02449	2.01494	2.03703	1.96895	1.94201	1.89265	1.9248	2.0013	1.98091	1.96614		0.134944		0.903569
Q8K0E3	Sodium/myo-inositol cotransporter 2 OS=Mus musculus OX=10090 GN=Slc5a11 PE=1 SV=1	100	116.9	112.2	118.1	120	119.4	127.2	126.7	118.8	116	119.8		2.06781	2.04999	2.07225	2.07918	2.077	2.10449	2.10278	2.07482	2.06446	2.07846		0.135908		1.03733
Q8CFX1	GDH/6PGL endoplasmic bifunctional protein OS=Mus musculus OX=10090 GN=H6pd PE=1 SV=2	100	95.6	98.7	102.2	99.7	98.4	97.8	95.4	94.6	99.1	96.6		1.98046	1.99432	2.00945	1.9987	1.993	1.99034	1.97955	1.97589	1.99607	1.98498		0.135954		0.977558
Q8R2K1	Fucose mutarotase OS=Mus musculus OX=10090 GN=Fuom PE=1 SV=1	100	90.6	99.3	97.4	103.1	104.3	108	103.8	101.3	102.6	101.6		1.95713	1.99695	1.98856	2.01326	2.01828	2.03342	2.0162	2.00561	2.01115	2.00689		0.136283		1.04568
Q8CFI7	DNA-directed RNA polymerase II subunit RPB2 OS=Mus musculus OX=10090 GN=Polr2b PE=1 SV=2	100	98.1	101.3	100.1	100.9	94.9	105.1	104.9	97.8	99.9	103.1		1.99167	2.00561	2.00043	2.00389	1.97727	2.0216	2.02078	1.99034	1.99957	2.01326		0.136291		1.03129
Q9D855	Cytochrome b-c1 complex subunit 7 OS=Mus musculus OX=10090 GN=Uqcrb PE=1 SV=3	100	98.2	91.1	88.5	89.9	93.8	93.1	88.7	85.4	82.2	90.8		1.99211	1.95952	1.94694	1.95376	1.9722	1.96895	1.94792	1.93146	1.91487	1.95809		0.136385		0.953846
Q8VBX6	Multiple PDZ domain protein OS=Mus musculus OX=10090 GN=Mpdz PE=1 SV=2	100	123.4	122.4	136.2	148.9	113.1	113.5	186	145.2	143.4	191.4		2.09132	2.08778	2.13418	2.17289	2.05346	2.055	2.26951	2.16197	2.15655	2.28194		0.136406		1.2104
O88952	Protein lin-7 homolog C OS=Mus musculus OX=10090 GN=Lin7c PE=1 SV=2	100	108.3	104.1	100.5	106.3	103.2	106.1	103.7	95.9	97.1	100.3		2.03463	2.01745	2.00217	2.02653	2.01368	2.02572	2.01578	1.98182	1.98722	2.0013		0.136426		0.963055
P10852	4F2 cell-surface antigen heavy chain OS=Mus musculus OX=10090 GN=Slc3a2 PE=1 SV=1	100	90.7	101.6	104.1	113.1	109.9	112.1	115.6	117.1	98.4	130.1		1.95761	2.00689	2.01745	2.05346	2.041	2.04961	2.06296	2.06856	1.993	2.11428		0.13645		1.10377
Q9CW46	Ribonucleoprotein PTB-binding 1 OS=Mus musculus OX=10090 GN=Raver1 PE=1 SV=2	100	102.7	104	107.2	109.8	108.9	108.4	108.1	112.3	108.3	108.6		2.01157	2.01703	2.03019	2.0406	2.03703	2.03503	2.03383	2.05038	2.03463	2.03583		0.136461		1.0246
P06801	NADP-dependent malic enzyme OS=Mus musculus OX=10090 GN=Me1 PE=1 SV=2	100	107.3	100.8	103.1	97.5	93.2	86.7	88.2	97.4	100.7	98.1		2.0306	2.00346	2.01326	1.989	1.96942	1.93802	1.94547	1.98856	2.00303	1.99167		0.136656		0.938633
Q8BR90	UPF0600 protein C5orf51 homolog OS=Mus musculus OX=10090 PE=1 SV=1	100	87.6	101.4	96.9	99.4	104.2	106.4	103.2	102.1	102	100.9		1.9425	2.00604	1.98632	1.99739	2.01787	2.02694	2.01368	2.00903	2.0086	2.00389		0.136709		1.05128
P70318	Nucleolysin TIAR OS=Mus musculus OX=10090 GN=Tial1 PE=1 SV=1	100	94.4	99.8	97.6	100.3	105.7	104.2	103.8	100.5	106.7	100.6		1.97497	1.99913	1.98945	2.0013	2.02407	2.01787	2.0162	2.00217	2.02816	2.0026		0.136897		1.03616
Q64512	Tyrosine-protein phosphatase non-receptor type 13 OS=Mus musculus OX=10090 GN=Ptpn13 PE=1 SV=2	100	99.9	111.9	123	118.4	129.8	131.4	121.8	121.1	130.1	124.4		1.99957	2.04883	2.08991	2.07335	2.11327	2.1186	2.08565	2.08314	2.11428	2.09482		0.13714		1.07856
Q69ZA1	Cyclin-dependent kinase 13 OS=Mus musculus OX=10090 GN=Cdk13 PE=1 SV=3	100	87.4	82.8	88.8	117.1	80	94.7	120.3	140.9	94.1	95.6		1.94151	1.91803	1.94841	2.06856	1.90309	1.97635	2.08027	2.14891	1.97359	1.98046		0.13721		1.19623
Q9CX86	Heterogeneous nuclear ribonucleoprotein A0 OS=Mus musculus OX=10090 GN=Hnrnpa0 PE=1 SV=1	100	96.5	97.1	91.3	101.8	100.5	105.6	103	105.6	96.2	98.7		1.98453	1.98722	1.96047	2.00775	2.00217	2.02366	2.01284	2.02366	1.98318	1.99432		0.137255		1.04495
A6H6E2	Multimerin-2 OS=Mus musculus OX=10090 GN=Mmrn2 PE=1 SV=1	100	109.3	108.3	101.8	107.8	106.3	109.8	105.8	100.1	97.5	98		2.03862	2.03463	2.00775	2.03262	2.02653	2.0406	2.02449	2.00043	1.989	1.99123		0.13752		0.958201
Q9CR68	Cytochrome b-c1 complex subunit Rieske, mitochondrial OS=Mus musculus OX=10090 GN=Uqcrfs1 PE=1 SV=1	100	59	57.5	59.8	58.7	61.8	59.4	58	70.6	62.4	66.3		1.77085	1.75967	1.7767	1.76864	1.79099	1.77379	1.76343	1.8488	1.79518	1.82151		0.137693		1.06705
P34914	Bifunctional epoxide hydrolase 2 OS=Mus musculus OX=10090 GN=Ephx2 PE=1 SV=2	100	117.5	107.4	111.7	101.6	101.6	97	93.8	106.3	106.2	103.7		2.07004	2.031	2.04805	2.00689	2.00689	1.98677	1.9722	2.02653	2.02612	2.01578		0.137696		0.939237
Q9DB34	Charged multivesicular body protein 2a OS=Mus musculus OX=10090 GN=Chmp2a PE=1 SV=1	100	101.7	100.4	100.8	101.6	98.5	98.4	105.8	119.6	102.5	106		2.00732	2.00173	2.00346	2.00689	1.99344	1.993	2.02449	2.07773	2.01072	2.02531		0.137898		1.05825
Q9D2R8	28S ribosomal protein S33, mitochondrial OS=Mus musculus OX=10090 GN=Mrps33 PE=1 SV=1	100	100.7	106.5	101.9	106.3	99.5	104.8	103.1	92.2	93.3	97.7		2.00303	2.02735	2.00817	2.02653	1.99782	2.02036	2.01326	1.96473	1.96988	1.98989		0.137964		0.953777
Q61074	Protein phosphatase 1G OS=Mus musculus OX=10090 GN=Ppm1g PE=1 SV=3	100	93.7	101	96.8	100	96.4	105.1	106.7	97.5	98.9	98.6		1.97174	2.00432	1.98588	2	1.98408	2.0216	2.02816	1.989	1.9952	1.99388		0.138076		1.03874
Q8VCI5	Peroxisomal biogenesis factor 19 OS=Mus musculus OX=10090 GN=Pex19 PE=1 SV=1	100	108.6	106.8	108.5	107.7	100.9	107.6	104.3	98	102.4	102.6		2.03583	2.02857	2.03543	2.03222	2.00389	2.03181	2.01828	1.99123	2.0103	2.01115		0.138102		0.966948
A2AGT5	Cytoskeleton-associated protein 5 OS=Mus musculus OX=10090 GN=Ckap5 PE=1 SV=1	100	95.6	99.1	103.6	103.2	100.1	98.9	107.6	105.5	101.7	105.7		1.98046	1.99607	2.01536	2.01368	2.00043	1.9952	2.03181	2.02325	2.00732	2.02407		0.138261		1.03549
Q3TIV5	Zinc finger CCCH domain-containing protein 15 OS=Mus musculus OX=10090 GN=Zc3h15 PE=1 SV=2	100	105.2	103.8	110.9	107.9	102.8	110.3	111.2	105.8	109	108.5		2.02202	2.0162	2.04493	2.03302	2.01199	2.04258	2.0461	2.02449	2.03743	2.03543		0.13831		1.02676
Q920Q8	Influenza virus NS1A-binding protein homolog OS=Mus musculus OX=10090 GN=Ivns1abp PE=1 SV=2	100	93.5	96.1	101.2	95.7	91.8	101.8	100.7	93.8	102.8	97.9		1.97081	1.98272	2.00518	1.98091	1.96284	2.00775	2.00303	1.9722	2.01199	1.99078		0.138531		1.0391
O70579	Peroxisomal membrane protein PMP34 OS=Mus musculus OX=10090 GN=Slc25a17 PE=1 SV=1	100	113.3	98	109.2	96	89.7	95.7	89.4	93.8	97.7	91.4		2.05423	1.99123	2.03822	1.98227	1.95279	1.98091	1.95134	1.9722	1.98989	1.96095		0.13854		0.924536
Q8BRT1	CLIP-associating protein 2 OS=Mus musculus OX=10090 GN=Clasp2 PE=1 SV=1	100	94.4	94.8	95.9	101.8	93	97.2	105.3	101	96	98.6		1.97497	1.97681	1.98182	2.00775	1.96848	1.98767	2.02243	2.00432	1.98227	1.99388		0.138846		1.03792
Q922E4	Ethanolamine-phosphate cytidylyltransferase OS=Mus musculus OX=10090 GN=Pcyt2 PE=1 SV=1	100	99.2	100.4	105.2	103.7	100.3	111.3	102.9	99.9	108.2	105.4		1.99651	2.00173	2.02202	2.01578	2.0013	2.0465	2.01242	1.99957	2.03423	2.02284		0.138863		1.03715
Q9EPK6	Nucleotide exchange factor SIL1 OS=Mus musculus OX=10090 GN=Sil1 PE=1 SV=2	100	105	99.7	104.6	98.1	97.2	109.3	101.7	102.5	102.4	106.7		2.02119	1.9987	2.01953	1.99167	1.98767	2.03862	2.00732	2.01072	2.0103	2.02816		0.139412		1.03567
Q9DC60	UbiA prenyltransferase domain-containing protein 1 OS=Mus musculus OX=10090 GN=Ubiad1 PE=2 SV=1	100	120.5	98.9	103	95.1	93.4	91.6	95.5	90.6	89.1	101.5		2.08099	1.9952	2.01284	1.97818	1.97035	1.9619	1.98	1.95713	1.94988	2.00647		0.13979		0.916618
P61080	Ubiquitin-conjugating enzyme E2 D1 OS=Mus musculus OX=10090 GN=Ube2d1 PE=1 SV=1	100	86.7	98.7	105	100	101.2	104.5	103.9	102	102.5	105		1.93802	1.99432	2.02119	2	2.00518	2.01912	2.01662	2.0086	2.01072	2.02119		0.140314		1.0535
Q9D7I5	Phospholysine phosphohistidine inorganic pyrophosphate phosphatase OS=Mus musculus OX=10090 GN=Lhpp PE=1 SV=1	100	70.2	82.4	90.9	81	85.6	80.8	96.8	90.9	83.5	99.3		1.84634	1.91593	1.95856	1.90849	1.93247	1.90741	1.98588	1.95856	1.92169	1.99695		0.140525		1.10046
Q61687	Transcriptional regulator ATRX OS=Mus musculus OX=10090 GN=Atrx PE=1 SV=3	100	96.3	95.1	95.8	99	91.6	111.7	103.2	100.8	93.5	96.1		1.98363	1.97818	1.98137	1.99564	1.9619	2.04805	2.01368	2.00346	1.97081	1.98272		0.141112		1.05756
Q9R1R2	Tripartite motif-containing protein 3 OS=Mus musculus OX=10090 GN=Trim3 PE=1 SV=1	100	93.9	78.5	94.4	97.7	88.3	111.3	105.7	99	87.2	94.5		1.97267	1.89487	1.97497	1.98989	1.94596	2.0465	2.02407	1.99564	1.94052	1.97543		0.141156		1.09916
P02089	Hemoglobin subunit beta-2 OS=Mus musculus OX=10090 GN=Hbb-b2 PE=1 SV=2	100	105.4	119.2	94.4	103.3	89.2	105.4	182.8	183	102.7	101.6		2.02284	2.07628	1.97497	2.0141	1.95036	2.02284	2.26198	2.26245	2.01157	2.00689		0.141447		1.32063
Q99JY0	Trifunctional enzyme subunit beta, mitochondrial OS=Mus musculus OX=10090 GN=Hadhb PE=1 SV=1	100	92.8	86.1	88.1	92	92.3	97.7	93.3	91.1	93.9	90.4		1.96755	1.935	1.94498	1.96379	1.9652	1.98989	1.96988	1.95952	1.97267	1.95617		0.141513		1.03346
P47802	Metaxin-1 OS=Mus musculus OX=10090 GN=Mtx1 PE=1 SV=1	100	109.1	100.2	101.7	102.8	102.2	100.9	98.9	98.3	100.8	103		2.03782	2.00087	2.00732	2.01199	2.00945	2.00389	1.9952	1.99255	2.00346	2.01284		0.141635		0.972674
Q61103	Zinc finger protein ubi-d4 OS=Mus musculus OX=10090 GN=Dpf2 PE=1 SV=1	100	100.6	100.4	99.3	102	100.7	101.9	104	105.1	98.1	108.2		2.0026	2.00173	1.99695	2.0086	2.00303	2.00817	2.01703	2.0216	1.99167	2.03423		0.141676		1.02843
Q9CYN9	Renin receptor OS=Mus musculus OX=10090 GN=Atp6ap2 PE=1 SV=2	100	82.6	107.2	90.2	109.1	109.2	96.1	97.6	73.9	81.9	89		1.91698	2.03019	1.95521	2.03782	2.03822	1.98272	1.98945	1.86864	1.91328	1.94939		0.141827		0.879992
Q91XE8	Transmembrane protein 205 OS=Mus musculus OX=10090 GN=Tmem205 PE=1 SV=1	100	109	105.5	108	106.6	95.1	99.1	94.3	97.7	103.8	103.5		2.03743	2.02325	2.03342	2.02776	1.97818	1.99607	1.97451	1.98989	2.0162	2.01494		0.141876		0.950782
Q8R2N1	Aquaporin-3 OS=Mus musculus OX=10090 GN=Aqp3 PE=1 SV=1	100	118.5	99.9	110.1	106.4	119.4	119.8	131.7	106.9	124.3	116.9		2.07372	1.99957	2.04179	2.02694	2.077	2.07846	2.11959	2.02898	2.09447	2.06781		0.142123		1.08172
Q99K67	Alpha-aminoadipic semialdehyde synthase, mitochondrial OS=Mus musculus OX=10090 GN=Aass PE=1 SV=1	100	95.6	101.1	103.6	105.2	100.6	98.1	92.6	96.1	90.1	104.9		1.98046	2.00475	2.01536	2.02202	2.0026	1.99167	1.96661	1.98272	1.95472	2.02078		0.14265		0.951986
A6H630	Damage-control phosphatase ARMT1 OS=Mus musculus OX=10090 GN=Armt1 PE=1 SV=1	100	94.3	93.5	105.9	100.4	90.5	93.1	96	85.8	95.2	85.4		1.97451	1.97081	2.0249	2.00173	1.95665	1.96895	1.98227	1.93349	1.97864	1.93146		0.142697		0.93995
Q9DCU9	4-hydroxy-2-oxoglutarate aldolase, mitochondrial OS=Mus musculus OX=10090 GN=Hoga1 PE=1 SV=1	100	116.8	121.1	117.7	116.8	124.5	110	111.9	96.7	120.5	120.1		2.06744	2.08314	2.07078	2.06744	2.09517	2.04139	2.04883	1.98543	2.08099	2.07954		0.143114		0.93684
Q8R404	MICOS complex subunit MIC13 OS=Mus musculus OX=10090 GN=Micos13 PE=1 SV=1	100	112.3	101.9	99.5	98.7	101.9	102.1	96.8	93.6	101.3	97.3		2.05038	2.00817	1.99782	1.99432	2.00817	2.00903	1.98588	1.97128	2.00561	1.98811		0.143136		0.95489
Q9D1I5	Methylmalonyl-CoA epimerase, mitochondrial OS=Mus musculus OX=10090 GN=Mcee PE=1 SV=1	100	100	105.9	107.9	111.5	109.9	122.5	109.6	107	113	110.1		2	2.0249	2.03302	2.04727	2.041	2.08814	2.03981	2.02938	2.05308	2.04179		0.143143		1.05045
Q91Y97	Fructose-bisphosphate aldolase B OS=Mus musculus OX=10090 GN=Aldob PE=1 SV=3	100	88.5	97.4	102.2	99.9	104.8	90.4	94.7	98.5	88.2	93.5		1.94694	1.98856	2.00945	1.99957	2.02036	1.95617	1.97635	1.99344	1.94547	1.97081		0.143487		0.944196
Q9DBS5	Kinesin light chain 4 OS=Mus musculus OX=10090 GN=Klc4 PE=1 SV=1	100	95.3	98.9	98.9	99.9	98.1	103.2	98.7	104.4	97.7	99.5		1.97909	1.9952	1.9952	1.99957	1.99167	2.01368	1.99432	2.0187	1.98989	1.99782		0.143858		1.02525
A2AIV2	Protein virilizer homolog OS=Mus musculus OX=10090 GN=Virma PE=1 SV=1	100	108.6	119.8	143.5	158.5	128	120.2	121.7	111.9	115.2	115.7		2.03583	2.07846	2.15685	2.20003	2.10721	2.0799	2.08529	2.04883	2.06145	2.06333		0.1441		0.888062
Q3UD01	Ataxin-7-like protein 3B OS=Mus musculus OX=10090 GN=Atxn7l3b PE=1 SV=1	100	80.7	96.6	92.2	105.5	96.6	106	114	98.8	95.2	99.8		1.90687	1.98498	1.96473	2.02325	1.98498	2.02531	2.0569	1.99476	1.97864	1.99913		0.144236		1.08948
Q9EP89	Serine beta-lactamase-like protein LACTB, mitochondrial OS=Mus musculus OX=10090 GN=Lactb PE=1 SV=1	100	104	103.7	106.6	105.1	105.1	100.5	102	104.6	105.6	103.4		2.01703	2.01578	2.02776	2.0216	2.0216	2.00217	2.0086	2.01953	2.02366	2.01452		0.144995		0.983985
P26350	Prothymosin alpha OS=Mus musculus OX=10090 GN=Ptma PE=1 SV=2	100	70.9	82.9	99.6	85.8	87	91.7	91.7	97.2	85	110.3		1.85065	1.91855	1.99826	1.93349	1.93952	1.96237	1.96237	1.98767	1.92942	2.04258		0.145233		1.11661
Q91X97	Neurocalcin-delta OS=Mus musculus OX=10090 GN=Ncald PE=1 SV=4	100	89.5	87.3	95.1	97.1	81.5	107.6	100.3	89.2	93.8	93.7		1.95182	1.94101	1.97818	1.98722	1.91116	2.03181	2.0013	1.95036	1.9722	1.97174		0.14572		1.07569
Q64525	Histone H2B type 2-B OS=Mus musculus OX=10090 GN=Hist2h2bb PE=1 SV=3	100	55.1	52.4	50.1	52.3	56.7	54.2	51.4	73.9	58	61.3		1.74115	1.71933	1.69984	1.7185	1.75358	1.734	1.71096	1.86864	1.76343	1.78746		0.145725		1.12078
P18760	Cofilin-1 OS=Mus musculus OX=10090 GN=Cfl1 PE=1 SV=3	100	96.1	97.4	96.8	97.1	97.9	98.6	99.9	95.5	99.3	106.2		1.98272	1.98856	1.98588	1.98722	1.99078	1.99388	1.99957	1.98	1.99695	2.02612		0.146254		1.02926
Q02053	Ubiquitin-like modifier-activating enzyme 1 OS=Mus musculus OX=10090 GN=Uba1 PE=1 SV=1	100	90.7	98.2	98.3	99.5	97.2	101.2	102	95.9	99.9	100.3		1.95761	1.99211	1.99255	1.99782	1.98767	2.00518	2.0086	1.98182	1.99957	2.0013		0.146298		1.03182
Q6PAR5	GTPase-activating protein and VPS9 domain-containing protein 1 OS=Mus musculus OX=10090 GN=Gapvd1 PE=1 SV=2	100	96.8	101.9	105.6	109.4	101.5	107.2	114.5	104.6	109.9	102.7		1.98588	2.00817	2.02366	2.03902	2.00647	2.03019	2.05881	2.01953	2.041	2.01157		0.146587		1.046
Q8K310	Matrin-3 OS=Mus musculus OX=10090 GN=Matr3 PE=1 SV=1	100	101.9	102.3	97.7	104.3	102.4	107.6	104.8	106.6	101	102.1		2.00817	2.00988	1.98989	2.01828	2.0103	2.03181	2.02036	2.02776	2.00432	2.00903		0.146616		1.02654
P52825	Carnitine O-palmitoyltransferase 2, mitochondrial OS=Mus musculus OX=10090 GN=Cpt2 PE=1 SV=2	100	113.8	101	107	106.7	102.2	103.9	97.8	105.3	100.6	102.2		2.05614	2.00432	2.02938	2.02816	2.00945	2.01662	1.99034	2.02243	2.0026	2.00945		0.146692		0.960618
Q9D710	Thioredoxin-related transmembrane protein 2 OS=Mus musculus OX=10090 GN=Tmx2 PE=1 SV=1	100	114.9	106.7	116	106.1	104.9	112.8	118	108.5	117.9	115		2.06032	2.02816	2.06446	2.02572	2.02078	2.05231	2.07188	2.03543	2.07151	2.0607		0.146967		1.04302
Q6ZWV3	60S ribosomal protein L10 OS=Mus musculus OX=10090 GN=Rpl10 PE=1 SV=3	100	103.5	102.6	106.5	100.1	101.3	101.8	103.7	109	105.7	107.2		2.01494	2.01115	2.02735	2.00043	2.00561	2.00775	2.01578	2.03743	2.02407	2.03019		0.147235		1.02607
O55033	Cytoplasmic protein NCK2 OS=Mus musculus OX=10090 GN=Nck2 PE=1 SV=1	100	96.3	92.9	91.5	94.8	91.2	98.3	98.2	91.6	94.8	96.6		1.98363	1.96802	1.96142	1.97681	1.95999	1.99255	1.99211	1.9619	1.97681	1.98498		0.147275		1.02743
Q3TXS7	26S proteasome non-ATPase regulatory subunit 1 OS=Mus musculus OX=10090 GN=Psmd1 PE=1 SV=1	100	97.1	100.4	103.9	100.6	98.9	101.3	101.9	100.8	104.3	102.8		1.98722	2.00173	2.01662	2.0026	1.9952	2.00561	2.00817	2.00346	2.01828	2.01199		0.147499		1.02036
P35293	Ras-related protein Rab-18 OS=Mus musculus OX=10090 GN=Rab18 PE=1 SV=2	100	99.5	96.4	102.3	95.6	94.9	99.1	99.3	111.6	99	101.6		1.99782	1.98408	2.00988	1.98046	1.97727	1.99607	1.99695	2.04766	1.99564	2.00689		0.147589		1.04481
O88413	Tubby-related protein 3 OS=Mus musculus OX=10090 GN=Tulp3 PE=1 SV=1	100	107.5	108.9	104.2	106.7	105.6	107.8	104	101	102.2	106.1		2.03141	2.03703	2.01787	2.02816	2.02366	2.03262	2.01703	2.00432	2.00945	2.02572		0.147803		0.977857
Q8BGE6	Cysteine protease ATG4B OS=Mus musculus OX=10090 GN=Atg4b PE=1 SV=2	100	79.1	84.7	89.7	84.2	87.6	88.9	87.8	89.4	84.2	95.5		1.89818	1.92788	1.95279	1.92531	1.9425	1.9489	1.94349	1.95134	1.92531	1.98		0.147837		1.0482
Q9D517	1-acyl-sn-glycerol-3-phosphate acyltransferase gamma OS=Mus musculus OX=10090 GN=Agpat3 PE=1 SV=2	100	115.5	102.8	115.4	104.5	103.9	104.1	103	100.9	106.7	103.1		2.06258	2.01199	2.06221	2.01912	2.01662	2.01745	2.01284	2.00389	2.02816	2.01326		0.147948		0.955174
Q3T9X0	Solute carrier family 2, facilitated glucose transporter member 9 OS=Mus musculus OX=10090 GN=Slc2a9 PE=1 SV=1	100	89	102.2	99.6	115.1	107.1	122.2	113.4	103.2	104.6	113.7		1.94939	2.00945	1.99826	2.06108	2.02979	2.08707	2.05461	2.01368	2.01953	2.05576		0.14797		1.08596
E9QAT4	Protein transport protein Sec16A OS=Mus musculus OX=10090 GN=Sec16a PE=1 SV=1	100	103.1	106.7	106.5	107.3	107.6	101.9	107.1	102.8	98.4	106.6		2.01326	2.02816	2.02735	2.0306	2.03181	2.00817	2.02979	2.01199	1.993	2.02776		0.147993		0.972892
O35448	Lysosomal thioesterase PPT2 OS=Mus musculus OX=10090 GN=Ppt2 PE=1 SV=1	100	99.9	101	115	101.5	90.6	98.6	88.3	92.5	93.8	99.5		1.99957	2.00432	2.0607	2.00647	1.95713	1.99388	1.94596	1.96614	1.9722	1.99782		0.148123		0.930512
Q9R0H0-2	Isoform 2 of Peroxisomal acyl-coenzyme A oxidase 1 OS=Mus musculus OX=10090 GN=Acox1	100	99.1	104.7	102.9	101.3	102.4	104.6	97.7	102.2	93.1	92.1		1.99607	2.01995	2.01242	2.00561	2.0103	2.01953	1.98989	2.00945	1.96895	1.96426		0.148737		0.959444
Q9R0M5	Thiamin pyrophosphokinase 1 OS=Mus musculus OX=10090 GN=Tpk1 PE=1 SV=1	100	105.1	106.4	110.3	105.6	103.1	102.2	103.7	98.4	107.9	103		2.0216	2.02694	2.04258	2.02366	2.01326	2.00945	2.01578	1.993	2.03302	2.01284		0.148942		0.971159
Q9CRD2	ER membrane protein complex subunit 2 OS=Mus musculus OX=10090 GN=Emc2 PE=1 SV=1	100	105.3	100.1	105.5	104.4	103.9	104.2	108.2	107.7	104.3	105.2		2.02243	2.00043	2.02325	2.0187	2.01662	2.01787	2.03423	2.03222	2.01828	2.02202		0.149143		1.02003
Q60854	Serpin B6 OS=Mus musculus OX=10090 GN=Serpinb6 PE=1 SV=1	100	78.4	80.2	85.3	84.2	82.4	93.7	88.2	80.3	87.5	82.3		1.89432	1.90417	1.93095	1.92531	1.91593	1.97174	1.94547	1.90472	1.94201	1.9154		0.149213		1.05238
Q5DTV4	Probable ribonuclease ZC3H12C OS=Mus musculus OX=10090 GN=Zc3h12c PE=1 SV=2	100	130.1	151.5	146.2	151.3	138.4	143	142.2	128.3	134.7	125.6		2.11428	2.18041	2.16495	2.17984	2.14114	2.15534	2.1529	2.10823	2.12937	2.09899		0.149515		0.939094
Q8R2L5	28S ribosomal protein S18c, mitochondrial OS=Mus musculus OX=10090 GN=Mrps18c PE=1 SV=1	100	133.5	111.8	117.8	119.3	123.8	120.9	114.5	119.1	110.1	102		2.12548	2.04844	2.07115	2.07664	2.09272	2.08243	2.05881	2.07591	2.04179	2.0086		0.149611		0.934675
P11627	Neural cell adhesion molecule L1 OS=Mus musculus OX=10090 GN=L1cam PE=1 SV=1	100	98.1	85	93.5	88.3	89.2	94.6	108.2	91.9	95.8	92.7		1.99167	1.92942	1.97081	1.94596	1.95036	1.97589	2.03423	1.96332	1.98137	1.96708		0.149656		1.06408
P0DN34	NADH dehydrogenase [ubiquinone] 1 beta subcomplex subunit 1 OS=Mus musculus OX=10090 GN=Ndufb1 PE=1 SV=1	100	109.1	104.3	99.4	105.3	99	109	97.5	88.8	96.2	96.3		2.03782	2.01828	1.99739	2.02243	1.99564	2.03743	1.989	1.94841	1.98318	1.98363		0.149896		0.943338
Q8CI71	Syndetin OS=Mus musculus OX=10090 GN=Vps50 PE=1 SV=2	100	87.4	93.1	94	96.2	92.2	96.5	97.5	92.9	95.4	94		1.94151	1.96895	1.97313	1.98318	1.96473	1.98453	1.989	1.96802	1.97955	1.97313		0.149942		1.02895
P68510	14-3-3 protein eta OS=Mus musculus OX=10090 GN=Ywhah PE=1 SV=2	100	91.1	87.9	94.6	89.4	90.9	92.3	94	90.6	93.3	93.8		1.95952	1.94399	1.97589	1.95134	1.95856	1.9652	1.97313	1.95713	1.96988	1.9722		0.150296		1.02225
Q5SWY8	Sodium/glucose cotransporter 5 OS=Mus musculus OX=10090 GN=Slc5a10 PE=1 SV=1	100	123	91.4	122.5	104.9	106.2	109.2	104.2	83.5	102.4	83.5		2.08991	1.96095	2.08814	2.02078	2.02612	2.03822	2.01787	1.92169	2.0103	1.92169		0.150322		0.881022
P47968	Ribose-5-phosphate isomerase OS=Mus musculus OX=10090 GN=Rpia PE=1 SV=2	100	102.8	116.6	113.6	137.8	123.3	131.8	150.6	120.1	123.6	128.7		2.01199	2.0667	2.05538	2.13925	2.09096	2.11992	2.17782	2.07954	2.09202	2.10958		0.150419		1.10217
Q99KC8	von Willebrand factor A domain-containing protein 5A OS=Mus musculus OX=10090 GN=Vwa5a PE=1 SV=2	100	92.8	95.9	99	98.1	93.3	101.7	101.2	97.2	99.7	94.2		1.96755	1.98182	1.99564	1.99167	1.96988	2.00732	2.00518	1.98767	1.9987	1.97405		0.150511		1.0311
Q9CQH7	Transcription factor BTF3 homolog 4 OS=Mus musculus OX=10090 GN=Btf3l4 PE=1 SV=1	100	95.5	98.8	95.4	98.3	94.4	97.3	98.4	99.9	100.5	95.9		1.98	1.99476	1.97955	1.99255	1.97497	1.98811	1.993	1.99957	2.00217	1.98182		0.150863		1.0199
P24638	Lysosomal acid phosphatase OS=Mus musculus OX=10090 GN=Acp2 PE=1 SV=2	100	95.2	108.1	95.7	97.5	99.4	98.8	97.1	93.6	89.9	94.5		1.97864	2.03383	1.98091	1.989	1.99739	1.99476	1.98722	1.97128	1.95376	1.97543		0.150934		0.955636
Q9CWF2	Tubulin beta-2B chain OS=Mus musculus OX=10090 GN=Tubb2b PE=1 SV=1	100	84.9	87.7	86.1	91.9	90.7	97	95.9	90.9	91.8	85.4		1.92891	1.943	1.935	1.96332	1.95761	1.98677	1.98182	1.95856	1.96284	1.93146		0.150987		1.04464
Q9D7B6	Isobutyryl-CoA dehydrogenase, mitochondrial OS=Mus musculus OX=10090 GN=Acad8 PE=1 SV=2	100	99.4	96.6	100	100.5	97.6	95.1	98.3	96.2	98.7	97.8		1.99739	1.98498	2	2.00217	1.98945	1.97818	1.99255	1.98318	1.99432	1.99034		0.151231		0.983809
Q78JN3	Enoyl-CoA delta isomerase 3, peroxisomal OS=Mus musculus OX=10090 GN=Eci3 PE=1 SV=1	100	130.8	112	119.7	105.9	100.1	97.5	96.1	112.8	107.5	105.3		2.11661	2.04922	2.07809	2.0249	2.00043	1.989	1.98272	2.05231	2.03141	2.02243		0.151761		0.913281
Q9JLC3	Methionine-R-sulfoxide reductase B1 OS=Mus musculus OX=10090 GN=Msrb1 PE=1 SV=3	100	107.5	116.2	126	114	118.2	112.6	109.5	113.3	108.1	113		2.03141	2.06521	2.10037	2.0569	2.07262	2.05154	2.03941	2.05423	2.03383	2.05308		0.151804		0.95635
Q9DC29	ATP-binding cassette sub-family B member 6 OS=Mus musculus OX=10090 GN=Abcb6 PE=1 SV=1	100	100	106.7	108.4	106.2	103.5	106.9	101.7	98.4	101.9	99.5		2	2.02816	2.03503	2.02612	2.01494	2.02898	2.00732	1.993	2.00817	1.99782		0.151884		0.96875
P11404	Fatty acid-binding protein, heart OS=Mus musculus OX=10090 GN=Fabp3 PE=1 SV=5	100	80.1	92	91.1	96.8	103.9	101.9	106.1	90.9	106	97.6		1.90363	1.96379	1.95952	1.98588	2.01662	2.00817	2.02572	1.95856	2.02531	1.98945		0.151899		1.08321
Q8BK67	Protein RCC2 OS=Mus musculus OX=10090 GN=Rcc2 PE=1 SV=1	100	117.6	107.4	108.8	110.9	104.9	108.5	108.5	106.4	103.9	103.2		2.07041	2.031	2.03663	2.04493	2.02078	2.03543	2.03543	2.02694	2.01662	2.01368		0.151957		0.965247
Q91W92	Cdc42 effector protein 1 OS=Mus musculus OX=10090 GN=Cdc42ep1 PE=1 SV=1	100	102.1	102.8	90.9	98.7	94.6	110.3	104.4	116.7	102.8	92.4		2.00903	2.01199	1.95856	1.99432	1.97589	2.04258	2.0187	2.06707	2.01199	1.96567		0.151982		1.07667
Q9CY62	E3 ubiquitin-protein ligase RNF181 OS=Mus musculus OX=10090 GN=Rnf181 PE=1 SV=1	100	98.8	100.4	109.5	94.8	94.9	94.7	90.6	93.8	98.8	96.8		1.99476	2.00173	2.03941	1.97681	1.97727	1.97635	1.95713	1.9722	1.99476	1.98588		0.152068		0.952448
Q9WV38	Solute carrier family 2, facilitated glucose transporter member 5 OS=Mus musculus OX=10090 GN=Slc2a5 PE=1 SV=2	100	106.6	97.8	116	99.9	108.1	104.1	109.6	88.9	93.7	93		2.02776	1.99034	2.06446	1.99957	2.03383	2.01745	2.03981	1.9489	1.97174	1.96848		0.15234		0.926003
Q91YE6	Importin-9 OS=Mus musculus OX=10090 GN=Ipo9 PE=1 SV=3	100	87.1	91.2	89.4	91.6	91.1	96.9	94.1	90.1	90.7	90.8		1.94002	1.95999	1.95134	1.9619	1.95952	1.98632	1.97359	1.95472	1.95761	1.95809		0.152528		1.02709
P56382	ATP synthase subunit epsilon, mitochondrial OS=Mus musculus OX=10090 GN=Atp5f1e PE=1 SV=2	100	134.4	120.6	115	116.2	127.6	112.8	112.8	110.8	120.5	122.7		2.1284	2.08135	2.0607	2.06521	2.10585	2.05231	2.05231	2.04454	2.08099	2.08884		0.153036		0.944282
Q91WG0	Acylcarnitine hydrolase OS=Mus musculus OX=10090 GN=Ces2c PE=1 SV=1	100	106.6	116.5	121.8	101	96	92.5	86.6	104	104.4	105.6		2.02776	2.06633	2.08565	2.00432	1.98227	1.96614	1.93752	2.01703	2.0187	2.02366		0.153334		0.909946
P21300	Aldo-keto reductase family 1 member B7 OS=Mus musculus OX=10090 GN=Akr1b7 PE=1 SV=4	100	87.4	100.5	99.4	105.7	97	104.5	102.9	104.4	102.3	100.5		1.94151	2.00217	1.99739	2.02407	1.98677	2.01912	2.01242	2.0187	2.00988	2.00217		0.153553		1.0502
Q99KG5	Lipolysis-stimulated lipoprotein receptor OS=Mus musculus OX=10090 GN=Lsr PE=1 SV=1	100	110.4	106.7	106.5	115.5	107.3	108.4	115.6	119.3	110.7	112.4		2.04297	2.02816	2.02735	2.06258	2.0306	2.03503	2.06296	2.07664	2.04415	2.05077		0.153689		1.0366
Q71FD5	E3 ubiquitin-protein ligase ZNRF2 OS=Mus musculus OX=10090 GN=Znrf2 PE=1 SV=1	100	111.8	109.4	107.5	103.2	102.2	108.7	105.2	95	95.5	103.9		2.04844	2.03902	2.03141	2.01368	2.00945	2.03623	2.02202	1.97772	1.98	2.01662		0.153706		0.951694
P11031	Activated RNA polymerase II transcriptional coactivator p15 OS=Mus musculus OX=10090 GN=Sub1 PE=1 SV=3	100	87.5	92.6	87.1	94.2	96.5	96.6	96.7	94.8	92	93.9		1.94201	1.96661	1.94002	1.97405	1.98453	1.98498	1.98543	1.97681	1.96379	1.97267		0.153721		1.03516
O35988	Syndecan-4 OS=Mus musculus OX=10090 GN=Sdc4 PE=1 SV=1	100	98.4	100.6	99.3	102.5	91.7	116.5	107.5	103.1	92.4	108.2		1.993	2.0026	1.99695	2.01072	1.96237	2.06633	2.03141	2.01326	1.96567	2.03423		0.154099		1.07147
Q9QUI0	Transforming protein RhoA OS=Mus musculus OX=10090 GN=Rhoa PE=1 SV=1	100	102.1	99.8	105.4	107.9	102.3	103.5	106.2	115.1	104.5	107.6		2.00903	1.99913	2.02284	2.03302	2.00988	2.01494	2.02612	2.06108	2.01912	2.03181		0.154396		1.03749
Q9R0C0	Biogenesis of lysosome-related organelles complex 1 subunit 6 OS=Mus musculus OX=10090 GN=Bloc1s6 PE=1 SV=1	100	71	84.7	68.1	72.4	74.8	89.5	65.1	81.5	89.7	94.6		1.85126	1.92788	1.83315	1.85974	1.8739	1.95182	1.81358	1.91116	1.95279	1.97589		0.154738		1.13315
Q91YD9	Neural Wiskott-Aldrich syndrome protein OS=Mus musculus OX=10090 GN=Wasl PE=1 SV=1	100	105.5	102.1	106.3	104.2	99.2	108.6	110.8	108.2	102.5	103.4		2.02325	2.00903	2.02653	2.01787	1.99651	2.03583	2.04454	2.03423	2.01072	2.01452		0.154833		1.03132
P35230	Regenerating islet-derived protein 3-beta OS=Mus musculus OX=10090 GN=Reg3b PE=1 SV=1	100	153.2	65.3	128.1	125.7	56	52.4	54.6	71	113.6	56		2.18526	1.81491	2.10755	2.09934	1.74819	1.71933	1.73719	1.85126	2.05538	1.74819		0.155359		0.657959
Q8BWT1	3-ketoacyl-CoA thiolase, mitochondrial OS=Mus musculus OX=10090 GN=Acaa2 PE=1 SV=3	100	82.5	90.7	94.7	95.7	90.9	98.5	93	111.4	87.6	100.5		1.91645	1.95761	1.97635	1.98091	1.95856	1.99344	1.96848	2.04689	1.9425	2.00217		0.155368		1.08031
Q99LE6	ATP-binding cassette sub-family F member 2 OS=Mus musculus OX=10090 GN=Abcf2 PE=1 SV=1	100	102	104.7	103.5	104.5	104.2	106.9	108.6	104.1	102.8	105.4		2.0086	2.01995	2.01494	2.01912	2.01787	2.02898	2.03583	2.01745	2.01199	2.02284		0.155384		1.01715
Q62159	Rho-related GTP-binding protein RhoC OS=Mus musculus OX=10090 GN=Rhoc PE=1 SV=2	100	101.8	107.9	117.8	127.1	116.6	120.9	126.8	148.8	109.9	124.6		2.00775	2.03302	2.07115	2.10415	2.0667	2.08243	2.10312	2.1726	2.041	2.09552		0.155405		1.10469
Q80UJ7	Rab3 GTPase-activating protein catalytic subunit OS=Mus musculus OX=10090 GN=Rab3gap1 PE=1 SV=4	100	96.1	100	95.9	98	95.9	99.3	103.6	98.1	99	96.8		1.98272	2	1.98182	1.99123	1.98182	1.99695	2.01536	1.99167	1.99564	1.98588		0.155993		1.02243
Q810A7	ATP-dependent RNA helicase DDX42 OS=Mus musculus OX=10090 GN=Ddx42 PE=1 SV=3	100	97	100.6	102.4	104.6	101.2	108.9	107.2	101.5	103.1	100.9		1.98677	2.0026	2.0103	2.01953	2.00518	2.03703	2.03019	2.00647	2.01326	2.00389		0.156199		1.03124
P56960	Exosome component 10 OS=Mus musculus OX=10090 GN=Exosc10 PE=1 SV=2	100	110.7	105.5	98.2	112.6	112.9	111.3	101.3	97	101.1	100.3		2.04415	2.02325	1.99211	2.05154	2.05269	2.0465	2.00561	1.98677	2.00475	2.0013		0.156216		0.946472
Q3UNX5	Acyl-coenzyme A synthetase ACSM3, mitochondrial OS=Mus musculus OX=10090 GN=Acsm3 PE=1 SV=2	100	130.5	115.7	107	97.7	105.4	83	90.7	102.4	119.3	98.1		2.11561	2.06333	2.02938	1.98989	2.02284	1.91908	1.95761	2.0103	2.07664	1.99167		0.156327		0.887111
Q9D6Z1	Nucleolar protein 56 OS=Mus musculus OX=10090 GN=Nop56 PE=1 SV=2	100	96.1	96.5	96.4	96.5	95.7	103.9	98.3	98.1	95.4	96.8		1.98272	1.98453	1.98408	1.98453	1.98091	2.01662	1.99255	1.99167	1.97955	1.98588		0.156333		1.02348
Q9CXD6	Mitochondrial calcium uniporter regulator 1 OS=Mus musculus OX=10090 GN=Mcur1 PE=1 SV=1	100	99.1	98.1	102.5	101.8	101.9	98.5	100.4	90.8	101.3	96.1		1.99607	1.99167	2.01072	2.00775	2.00817	1.99344	2.00173	1.95809	2.00561	1.98272		0.156699		0.96762
Q6ZPT1	Kelch-like protein 9 OS=Mus musculus OX=10090 GN=Klhl9 PE=2 SV=2	100	80.8	96.1	90.8	91.5	92.4	100.8	91.1	90.9	96.1	98.1		1.90741	1.98272	1.95809	1.96142	1.96567	2.00346	1.95952	1.95856	1.98272	1.99167		0.156795		1.05624
Q9R0B9	Procollagen-lysine,2-oxoglutarate 5-dioxygenase 2 OS=Mus musculus OX=10090 GN=Plod2 PE=1 SV=2	100	108.6	156.6	209.6	128.2	87.3	159.7	302.6	198.5	169	125.9		2.03583	2.19479	2.32139	2.10789	1.94101	2.2033	2.48087	2.29776	2.22789	2.10003		0.157636		1.38447
Q9JHW4	Selenocysteine-specific elongation factor OS=Mus musculus OX=10090 GN=Eefsec PE=1 SV=2	100	95.4	101	99.2	100.2	99.8	101.4	102.7	101	98.8	100.8		1.97955	2.00432	1.99651	2.00087	1.99913	2.00604	2.01157	2.00432	1.99476	2.00346		0.157747		1.01836
Q8BTI8	Serine/arginine repetitive matrix protein 2 OS=Mus musculus OX=10090 GN=Srrm2 PE=1 SV=3	100	94	100	95	102.9	98.9	107.2	104.5	99.2	97.5	101.1		1.97313	2	1.97772	2.01242	1.9952	2.03019	2.01912	1.99651	1.989	2.00475		0.157976		1.0381
Q9DBZ5	Eukaryotic translation initiation factor 3 subunit K OS=Mus musculus OX=10090 GN=Eif3k PE=1 SV=1	100	100.1	102.1	107.8	107.2	102.1	107.1	105.3	105.4	107.1	106.6		2.00043	2.00903	2.03262	2.03019	2.00903	2.02979	2.02243	2.02284	2.02979	2.02776		0.158389		1.02349
Q9D7N3	28S ribosomal protein S9, mitochondrial OS=Mus musculus OX=10090 GN=Mrps9 PE=1 SV=3	100	104.2	102.2	106	105	102.4	106.1	102.5	97.3	101.8	99.2		2.01787	2.00945	2.02531	2.02119	2.0103	2.02572	2.01072	1.98811	2.00775	1.99651		0.158723		0.975183
Q8CEI1	BolA-like protein 3 OS=Mus musculus OX=10090 GN=Bola3 PE=1 SV=1	100	86	87.3	92.6	92.2	84.9	90.4	84.4	74.1	82.3	87		1.9345	1.94101	1.96661	1.96473	1.92891	1.95617	1.92634	1.86982	1.9154	1.93952		0.158967		0.944018
P11438	Lysosome-associated membrane glycoprotein 1 OS=Mus musculus OX=10090 GN=Lamp1 PE=1 SV=2	100	89.7	95.6	96.2	97.4	93.6	97.5	97.2	96.6	97.9	94.7		1.95279	1.98046	1.98318	1.98856	1.97128	1.989	1.98767	1.98498	1.99078	1.97635		0.159183		1.02413
Q8C5L3	CCR4-NOT transcription complex subunit 2 OS=Mus musculus OX=10090 GN=Cnot2 PE=1 SV=2	100	105.9	101.5	99.3	101.4	102.5	113.4	108.3	110.1	101.8	99.3		2.0249	2.00647	1.99695	2.00604	2.01072	2.05461	2.03463	2.04179	2.00775	1.99695		0.159235		1.04367
P52503	NADH dehydrogenase [ubiquinone] iron-sulfur protein 6, mitochondrial OS=Mus musculus OX=10090 GN=Ndufs6 PE=1 SV=2	100	88.5	97.2	104	99.8	94.5	89.8	93.4	74.3	98.8	89.4		1.94694	1.98767	2.01703	1.99913	1.97543	1.95328	1.97035	1.87099	1.99476	1.95134		0.15925		0.920868
Q9ESN6	Tripartite motif-containing protein 2 OS=Mus musculus OX=10090 GN=Trim2 PE=1 SV=1	100	65.6	71	69.9	72.1	66.4	81.8	74.1	71.5	65.2	76.3		1.8169	1.85126	1.84448	1.85794	1.82217	1.91275	1.86982	1.85431	1.81425	1.88252		0.159288		1.06928
Q8R3E3	WD repeat domain phosphoinositide-interacting protein 1 OS=Mus musculus OX=10090 GN=Wipi1 PE=1 SV=1	100	106.7	117.3	120.1	120.3	114.2	112.5	116.3	108.6	109.8	108.3		2.02816	2.0693	2.07954	2.08027	2.05767	2.05115	2.06558	2.03583	2.0406	2.03463		0.159408		0.960076
P30416	Peptidyl-prolyl cis-trans isomerase FKBP4 OS=Mus musculus OX=10090 GN=Fkbp4 PE=1 SV=5	100	107.5	102.8	117.6	101.3	101.7	106.5	109.7	110.1	117.3	114.4		2.03141	2.01199	2.07041	2.00561	2.00732	2.02735	2.04021	2.04179	2.0693	2.05843		0.159426		1.05105
Q91V64	Isochorismatase domain-containing protein 1 OS=Mus musculus OX=10090 GN=Isoc1 PE=1 SV=1	100	91.1	95.6	98.5	100.9	95.6	103.3	101.3	94.6	101.8	98.3		1.95952	1.98046	1.99344	2.00389	1.98046	2.0141	2.00561	1.97589	2.00775	1.99255		0.159609		1.03654
Q62318	Transcription intermediary factor 1-beta OS=Mus musculus OX=10090 GN=Trim28 PE=1 SV=3	100	93.4	95.3	92.5	101.3	99.1	101.2	99.7	98.7	97.4	98.4		1.97035	1.97909	1.96614	2.00561	1.99607	2.00518	1.9987	1.99432	1.98856	1.993		0.159655		1.02865
Q9JKY5	Huntingtin-interacting protein 1-related protein OS=Mus musculus OX=10090 GN=Hip1r PE=1 SV=2	100	97.8	91.4	99.6	99.9	100.9	100	106.1	99.2	99.7	101.1		1.99034	1.96095	1.99826	1.99957	2.00389	2	2.02572	1.99651	1.9987	2.00475		0.159991		1.0337
Q8VCN9	Tubulin-specific chaperone C OS=Mus musculus OX=10090 GN=Tbcc PE=1 SV=1	100	98.1	103.2	99.7	113.2	106.9	109.6	115.4	104.5	105.1	112.8		1.99167	2.01368	1.9987	2.05385	2.02898	2.03981	2.06221	2.01912	2.0216	2.05231		0.160013		1.05047
Q3UNW5	Transcription factor CP2-like protein 1 OS=Mus musculus OX=10090 GN=Tfcp2l1 PE=1 SV=2	100	90.4	94.1	95.2	90.7	95	86	91.9	83.5	86.6	97.2		1.95617	1.97359	1.97864	1.95761	1.97772	1.9345	1.96332	1.92169	1.93752	1.98767		0.160074		0.956596
P13707	Glycerol-3-phosphate dehydrogenase [NAD(+)], cytoplasmic OS=Mus musculus OX=10090 GN=Gpd1 PE=1 SV=3	100	100.9	103.2	109.9	101	105.1	101.4	96.1	100.7	103.8	101.9		2.00389	2.01368	2.041	2.00432	2.0216	2.00604	1.98272	2.00303	2.0162	2.00817		0.160559		0.968852
Q91V01	Lysophospholipid acyltransferase 5 OS=Mus musculus OX=10090 GN=Lpcat3 PE=1 SV=1	100	101.6	95.6	104.6	102.2	91.3	97.5	92.9	92	94.3	97.4		2.00689	1.98046	2.01953	2.00945	1.96047	1.989	1.96802	1.96379	1.97451	1.98856		0.16093		0.957198
Q9Z2G6	Protein sel-1 homolog 1 OS=Mus musculus OX=10090 GN=Sel1l PE=1 SV=2	100	101.3	103.8	103.3	107.9	100.3	101.5	100	98.1	97.3	105.1		2.00561	2.0162	2.0141	2.03302	2.0013	2.00647	2	1.99167	1.98811	2.0216		0.161081		0.971738
Q80WG5	Volume-regulated anion channel subunit LRRC8A OS=Mus musculus OX=10090 GN=Lrrc8a PE=1 SV=1	100	92.3	95.2	95.4	89	97.2	91.8	98.4	106.3	99.3	95.1		1.9652	1.97864	1.97955	1.94939	1.98767	1.96284	1.993	2.02653	1.99695	1.97818		0.161198		1.04647
Q8BJU0	Small glutamine-rich tetratricopeptide repeat-containing protein alpha OS=Mus musculus OX=10090 GN=Sgta PE=1 SV=2	100	97.6	95.9	100.9	99.5	95.3	106.8	102.9	97.6	96.1	103.1		1.98945	1.98182	2.00389	1.99782	1.97909	2.02857	2.01242	1.98945	1.98272	2.01326		0.161291		1.03536
Q91VF2	Histamine N-methyltransferase OS=Mus musculus OX=10090 GN=Hnmt PE=1 SV=1	100	91.3	98.1	99	104.7	94.9	102.5	109.7	94.1	100.7	110		1.96047	1.99167	1.99564	2.01995	1.97727	2.01072	2.04021	1.97359	2.00303	2.04139		0.161359		1.05943
Q9CXZ1	NADH dehydrogenase [ubiquinone] iron-sulfur protein 4, mitochondrial OS=Mus musculus OX=10090 GN=Ndufs4 PE=1 SV=3	100	106.2	96.2	101.9	102.1	103.7	99.5	100.1	98.8	97.5	100.6		2.02612	1.98318	2.00817	2.00903	2.01578	1.99782	2.00043	1.99476	1.989	2.0026		0.161548		0.973339
Q9D832	DnaJ homolog subfamily B member 4 OS=Mus musculus OX=10090 GN=Dnajb4 PE=1 SV=1	100	93.8	92	92.8	92.9	94.6	95.7	98.2	93.8	93	93.5		1.9722	1.96379	1.96755	1.96802	1.97589	1.98091	1.99211	1.9722	1.96848	1.97081		0.162356		1.01738
A6H5Y3	Methionine synthase OS=Mus musculus OX=10090 GN=Mtr PE=1 SV=1	100	82.1	83.4	81.7	82	80.3	86.1	79.5	75.7	76.9	76.9		1.91434	1.92117	1.91222	1.91381	1.90472	1.935	1.90037	1.8791	1.88593	1.88593		0.162414		0.964835
P06281	Renin-1 OS=Mus musculus OX=10090 GN=Ren1 PE=1 SV=1	100	98.1	95.1	107.6	98.6	92.9	105.7	92.3	151.9	104.8	115.6		1.99167	1.97818	2.03181	1.99388	1.96802	2.02407	1.9652	2.18156	2.02036	2.06296		0.16264		1.15844
Q91YL2	E3 ubiquitin-protein ligase RNF126 OS=Mus musculus OX=10090 GN=Rnf126 PE=1 SV=1	100	110.3	107.5	101.9	107.2	88.8	116.3	116.5	108.7	108.8	102.2		2.04258	2.03141	2.00817	2.03019	1.94841	2.06558	2.06633	2.03623	2.03663	2.00945		0.162669		1.07136
Q9D3N8	Growth hormone-regulated TBC protein 1 OS=Mus musculus OX=10090 GN=Grtp1 PE=1 SV=1	100	101.9	96.1	105.7	106.9	94.4	107.1	113.6	105.5	97.3	110.4		2.00817	1.98272	2.02407	2.02898	1.97497	2.02979	2.05538	2.02325	1.98811	2.04297		0.163075		1.05723
P55937	Golgin subfamily A member 3 OS=Mus musculus OX=10090 GN=Golga3 PE=1 SV=3	100	95.2	100.5	107.1	102.3	98.7	109.6	107.9	103.9	100.8	101.6		1.97864	2.00217	2.02979	2.00988	1.99432	2.03981	2.03302	2.01662	2.00346	2.00689		0.163282		1.0397
O70585	Dystrobrevin beta OS=Mus musculus OX=10090 GN=Dtnb PE=1 SV=3	100	108.8	109.3	98.7	103.9	107.1	107.9	107.1	107	110.2	113.2		2.03663	2.03862	1.99432	2.01662	2.02979	2.03302	2.02979	2.02938	2.04218	2.05385		0.163446		1.03335
Q8VCH6	Delta(24)-sterol reductase OS=Mus musculus OX=10090 GN=Dhcr24 PE=1 SV=1	100	93.5	104.3	114.4	111.8	107.7	100.6	114.9	124.6	114.2	120.5		1.97081	2.01828	2.05843	2.04844	2.03222	2.0026	2.06032	2.09552	2.05767	2.08099		0.163568		1.08106
Q9Z1R2	Large proline-rich protein BAG6 OS=Mus musculus OX=10090 GN=Bag6 PE=1 SV=1	100	102.5	102.9	101.8	104.5	98.9	109.2	105.4	106.2	101.6	101.5		2.01072	2.01242	2.00775	2.01912	1.9952	2.03822	2.02284	2.02612	2.00689	2.00647		0.1636		1.02605
O35226	26S proteasome non-ATPase regulatory subunit 4 OS=Mus musculus OX=10090 GN=Psmd4 PE=1 SV=1	100	72	79.7	92.7	79.6	71.8	102.8	86	74.6	82.1	102.3		1.85733	1.90146	1.96708	1.90091	1.85612	2.01199	1.9345	1.87274	1.91434	2.00988		0.163677		1.13138
Q6PGC1	ATP-dependent RNA helicase DHX29 OS=Mus musculus OX=10090 GN=Dhx29 PE=1 SV=1	100	120.1	119.1	120	147.8	116.5	115.6	113.1	115.7	122.3	111.9		2.07954	2.07591	2.07918	2.16967	2.06633	2.06296	2.05346	2.06333	2.08743	2.04883		0.163759		0.927987
Q9QZD8	Mitochondrial dicarboxylate carrier OS=Mus musculus OX=10090 GN=Slc25a10 PE=1 SV=2	100	95.3	103	107.8	100.2	103.6	90.4	93.1	98.2	103.2	100.8		1.97909	2.01284	2.03262	2.00087	2.01536	1.95617	1.96895	1.99211	2.01368	2.00346		0.163862		0.95254
P08228	Superoxide dismutase [Cu-Zn] OS=Mus musculus OX=10090 GN=Sod1 PE=1 SV=2	100	101.7	102	95.1	93.9	99.6	96.3	98.3	94.7	96.1	88.1		2.00732	2.0086	1.97818	1.97267	1.99826	1.98363	1.99255	1.97635	1.98272	1.94498		0.163925		0.961812
P59016	Vacuolar protein sorting-associated protein 33B OS=Mus musculus OX=10090 GN=Vps33b PE=1 SV=1	100	94.9	105.9	99.1	104.3	104.7	103.9	112.3	107.2	100.9	106.2		1.97727	2.0249	1.99607	2.01828	2.01995	2.01662	2.05038	2.03019	2.00389	2.02612		0.163999		1.04244
Q9CZU3	Exosome RNA helicase MTR4 OS=Mus musculus OX=10090 GN=Mtrex PE=1 SV=1	100	104	96.8	97.6	102.2	95.6	105.7	104.6	100.8	100.4	100		2.01703	1.98588	1.98945	2.00945	1.98046	2.02407	2.01953	2.00346	2.00173	2		0.164079		1.03083
P70255	Nuclear factor 1 C-type OS=Mus musculus OX=10090 GN=Nfic PE=1 SV=1	100	94.7	105.8	100.3	98.8	103.2	101	115	104.2	105.5	101.2		1.97635	2.02449	2.0013	1.99476	2.01368	2.00432	2.0607	2.01787	2.02325	2.00518		0.164297		1.04793
Q60596	DNA repair protein XRCC1 OS=Mus musculus OX=10090 GN=Xrcc1 PE=1 SV=2	100	122.5	121.1	106.4	106.7	98	110.7	91.4	82.7	101.9	111.8		2.08814	2.08314	2.02694	2.02816	1.99123	2.04415	1.96095	1.91751	2.00817	2.04844		0.164449		0.898684
Q8CIM7	Cytochrome P450 2D26 OS=Mus musculus OX=10090 GN=Cyp2d26 PE=1 SV=1	100	70.5	81.8	81.9	98.9	88.3	109.6	103.4	94.1	80.3	87.8		1.84819	1.91275	1.91328	1.9952	1.94596	2.03981	2.01452	1.97359	1.90472	1.94349		0.16452		1.12767
A2AWP8	Rho guanine nucleotide exchange factor 10-like protein OS=Mus musculus OX=10090 GN=Arhgef10l PE=1 SV=1	100	102.3	112.2	101.2	122.6	112.8	116.9	120.8	115.3	120.4	110.4		2.00988	2.04999	2.00518	2.08849	2.05231	2.06781	2.08207	2.06183	2.08063	2.04297		0.164735		1.05934
P26443	Glutamate dehydrogenase 1, mitochondrial OS=Mus musculus OX=10090 GN=Glud1 PE=1 SV=1	100	85.3	92.7	100.4	92.5	93.4	88.9	87.1	89.8	86.7	91.9		1.93095	1.96708	2.00173	1.96614	1.97035	1.9489	1.94002	1.95328	1.93802	1.96332		0.164784		0.95714
Q9WTZ1	RING-box protein 2 OS=Mus musculus OX=10090 GN=Rnf7 PE=1 SV=1	100	122.7	123.9	133.6	130.8	114.4	120.9	119.3	115.4	125.6	113.3		2.08884	2.09307	2.12581	2.11661	2.05843	2.08243	2.07664	2.06221	2.09899	2.05423		0.164819		0.950592
Q02105	Complement C1q subcomponent subunit C OS=Mus musculus OX=10090 GN=C1qc PE=1 SV=2	100	100.7	130.1	106.2	115.9	101	108	99.5	96.6	99.6	105.3		2.00303	2.11428	2.02612	2.06408	2.00432	2.03342	1.99782	1.98498	1.99826	2.02243		0.165001		0.918938
O54988	STE20-like serine/threonine-protein kinase OS=Mus musculus OX=10090 GN=Slk PE=1 SV=2	100	96.5	97.7	104.3	100.7	100.4	102.1	107.8	105.8	98.8	101.2		1.98453	1.98989	2.01828	2.00303	2.00173	2.00903	2.03262	2.02449	1.99476	2.00518		0.165114		1.03223
Q8CB77	Elongin-A OS=Mus musculus OX=10090 GN=Eloa PE=1 SV=3	100	132.2	127.8	79.8	78.7	101.3	92.1	75.5	64.2	65.6	113		2.12123	2.10653	1.902	1.89597	2.00561	1.96426	1.87795	1.80754	1.8169	2.05308		0.165118		0.789534
Q9CX30	Protein YIF1B OS=Mus musculus OX=10090 GN=Yif1b PE=1 SV=2	100	90.4	118.5	85.5	108.4	90.4	98.8	108.2	115	110.5	110.5		1.95617	2.07372	1.93197	2.03503	1.95617	1.99476	2.03423	2.0607	2.04336	2.04336		0.165228		1.10097
O70378	ER membrane protein complex subunit 8 OS=Mus musculus OX=10090 GN=Emc8 PE=1 SV=1	100	97.1	97.2	100.7	99.1	96.3	98.5	96.6	88.5	95.5	96.6		1.98722	1.98767	2.00303	1.99607	1.98363	1.99344	1.98498	1.94694	1.98	1.98498		0.165287		0.970024
Q8BGC3	Monocarboxylate transporter 12 OS=Mus musculus OX=10090 GN=Slc16a12 PE=1 SV=1	100	104	104.3	100.8	106.8	109.5	112.7	107.5	107.6	109.5	103.8		2.01703	2.01828	2.00346	2.02857	2.03941	2.05192	2.03141	2.03181	2.03941	2.0162		0.165337		1.02988
Q61160	FAS-associated death domain protein OS=Mus musculus OX=10090 GN=Fadd PE=1 SV=1	100	89.7	93.1	95.8	97.4	97.2	105.9	97.2	94.9	94.7	99.7		1.95279	1.96895	1.98137	1.98856	1.98767	2.0249	1.98767	1.97727	1.97635	1.9987		0.165527		1.04057
P26041	Moesin OS=Mus musculus OX=10090 GN=Msn PE=1 SV=3	100	94.8	86.2	89.9	90.1	93.7	98.3	96.5	91.1	93.3	91.4		1.97681	1.93551	1.95376	1.95472	1.97174	1.99255	1.98453	1.95952	1.96988	1.96095		0.165528		1.03497
P05063	Fructose-bisphosphate aldolase C OS=Mus musculus OX=10090 GN=Aldoc PE=1 SV=4	100	84.4	72.7	84.6	74.5	74.5	87.7	91.2	76.3	83.2	80.4		1.92634	1.86153	1.92737	1.87216	1.87216	1.943	1.95999	1.88252	1.92012	1.90526		0.165629		1.07192
P23249	Putative helicase MOV-10 OS=Mus musculus OX=10090 GN=Mov10 PE=1 SV=2	100	105.1	106.7	107.9	105.3	105.5	101.8	103.6	105.8	105.7	106.1		2.0216	2.02816	2.03302	2.02243	2.02325	2.00775	2.01536	2.02449	2.02407	2.02572		0.166004		0.985862
Q04750	DNA topoisomerase 1 OS=Mus musculus OX=10090 GN=Top1 PE=1 SV=2	100	110.4	106.8	108.7	106.8	107	112	111.5	112.1	105.9	108.9		2.04297	2.02857	2.03623	2.02857	2.02938	2.04922	2.04727	2.04961	2.0249	2.03703		0.166023		1.01983
P28271	Cytoplasmic aconitate hydratase OS=Mus musculus OX=10090 GN=Aco1 PE=1 SV=3	100	93.5	101	102.8	99.4	98.6	95.8	96.3	95.9	97	97.8		1.97081	2.00432	2.01199	1.99739	1.99388	1.98137	1.98363	1.98182	1.98677	1.99034		0.166035		0.974763
Q7TN29	Stromal membrane-associated protein 2 OS=Mus musculus OX=10090 GN=Smap2 PE=1 SV=1	100	96	102.6	100	104.6	104.2	105.1	106.2	110	98	108.3		1.98227	2.01115	2	2.01953	2.01787	2.0216	2.02612	2.04139	1.99123	2.03463		0.166375		1.03981
Q8VC69	Solute carrier family 22 member 6 OS=Mus musculus OX=10090 GN=Slc22a6 PE=1 SV=1	100	125.5	126.4	126.6	115.4	129.1	119	111.6	123.5	124	119.6		2.09864	2.10175	2.10243	2.06221	2.11093	2.07555	2.04766	2.09167	2.09342	2.07773		0.166377		0.95939
P59113	Fermitin family homolog 1 OS=Mus musculus OX=10090 GN=Fermt1 PE=1 SV=4	100	90.8	88.3	88.8	96.2	86.2	98.9	100	91.9	87.4	94		1.95809	1.94596	1.94841	1.98318	1.93551	1.9952	2	1.96332	1.94151	1.97313		0.166792		1.04863
P28843	Dipeptidyl peptidase 4 OS=Mus musculus OX=10090 GN=Dpp4 PE=1 SV=3	100	45.4	39.2	37.7	44.2	43.1	41.9	40.6	35.4	40.3	36.3		1.65706	1.59329	1.57634	1.64542	1.63448	1.62221	1.60853	1.549	1.60531	1.55991		0.166811		0.927958
Q8CEC0	Nuclear pore complex protein Nup88 OS=Mus musculus OX=10090 GN=Nup88 PE=1 SV=1	100	99.3	106.9	104.7	105.9	96.3	107.4	113.9	101.2	105.4	107.3		1.99695	2.02898	2.01995	2.0249	1.98363	2.031	2.05652	2.00518	2.02284	2.0306		0.166815		1.04307
Q9Z1Q9	Valine--tRNA ligase OS=Mus musculus OX=10090 GN=Vars1 PE=1 SV=1	100	93.3	95.3	98.7	96.6	94.4	96.2	98.8	97.5	97.4	96.3		1.96988	1.97909	1.99432	1.98498	1.97497	1.98318	1.99476	1.989	1.98856	1.98363		0.166821		1.01652
Q924T2	28S ribosomal protein S2, mitochondrial OS=Mus musculus OX=10090 GN=Mrps2 PE=1 SV=1	100	100.9	103.8	106.1	110	107.8	99.6	106.3	102.8	100.7	104.1		2.00389	2.0162	2.02572	2.04139	2.03262	1.99826	2.02653	2.01199	2.00303	2.01745		0.166854		0.971434
Q8BGH2	Sorting and assembly machinery component 50 homolog OS=Mus musculus OX=10090 GN=Samm50 PE=1 SV=1	100	98.9	96.9	100.2	99.5	100.7	97.3	100.2	92.9	98.8	96.3		1.9952	1.98632	2.00087	1.99782	2.00303	1.98811	2.00087	1.96802	1.99476	1.98363		0.167217		0.978436
Q5SWT3	Solute carrier family 25 member 35 OS=Mus musculus OX=10090 GN=Slc25a35 PE=1 SV=2	100	98.4	97.2	97.1	98.9	98.3	104.1	109.2	98.6	99.1	96.5		1.993	1.98767	1.98722	1.9952	1.99255	2.01745	2.03822	1.99388	1.99607	1.98453		0.167234		1.03593
Q02956	Protein kinase C zeta type OS=Mus musculus OX=10090 GN=Prkcz PE=1 SV=2	100	106.7	116.3	131.3	119.7	124.4	125.5	129.2	128.8	123.4	123.7		2.02816	2.06558	2.11826	2.07809	2.09482	2.09864	2.11126	2.10992	2.09132	2.09237		0.167997		1.05381
Q9R062	Glycogenin-1 OS=Mus musculus OX=10090 GN=Gyg1 PE=1 SV=3	100	98.8	102.5	106.3	100	100.1	105.6	106.2	103.5	100.1	105.4		1.99476	2.01072	2.02653	2	2.00043	2.02366	2.02612	2.01494	2.00043	2.02284		0.168063		1.0258
Q3B7Z2	Oxysterol-binding protein 1 OS=Mus musculus OX=10090 GN=Osbp PE=1 SV=3	100	97.8	95.8	98.4	99.8	96.1	100.4	104.6	96.2	100.7	98.1		1.99034	1.98137	1.993	1.99913	1.98272	2.00173	2.01953	1.98318	2.00303	1.99167		0.168191		1.0248
O54941	SWI/SNF-related matrix-associated actin-dependent regulator of chromatin subfamily E member 1 OS=Mus musculus OX=10090 GN=Smarce1 PE=1 SV=1	100	104.4	102.6	100.7	107	97.4	105.8	105.1	107.5	102.8	104.5		2.0187	2.01115	2.00303	2.02938	1.98856	2.02449	2.0216	2.03141	2.01199	2.01912		0.168229		1.02656
Q9EQI8	39S ribosomal protein L46, mitochondrial OS=Mus musculus OX=10090 GN=Mrpl46 PE=1 SV=1	100	104.2	105.6	109.4	108.8	110.8	106.9	104.7	100.1	108.5	104.3		2.01787	2.02366	2.03902	2.03663	2.04454	2.02898	2.01995	2.00043	2.03543	2.01828		0.168292		0.97346
Q8R1U1	Conserved oligomeric Golgi complex subunit 4 OS=Mus musculus OX=10090 GN=Cog4 PE=1 SV=1	100	96.2	103.1	96	103.1	97.6	106.1	104.5	97.8	100.9	103.1		1.98318	2.01326	1.98227	2.01326	1.98945	2.02572	2.01912	1.99034	2.00389	2.01326		0.168479		1.03306
Q6ZWU9	40S ribosomal protein S27 OS=Mus musculus OX=10090 GN=Rps27 PE=1 SV=3	100	94.5	90	96.6	94.6	94.1	94.3	96.7	97.4	93.4	101.2		1.97543	1.95424	1.98498	1.97589	1.97359	1.97451	1.98543	1.98856	1.97035	2.00518		0.168857		1.0281
O89079	Coatomer subunit epsilon OS=Mus musculus OX=10090 GN=Cope PE=1 SV=3	100	93.9	96.9	101.7	98	96.1	94.8	104	101	100.2	101.8		1.97267	1.98632	2.00732	1.99123	1.98272	1.97681	2.01703	2.00432	2.00087	2.00775		0.168908		1.03124
P03903	NADH-ubiquinone oxidoreductase chain 4L OS=Mus musculus OX=10090 GN=Mtnd4l PE=1 SV=2	100	110.3	121.9	142.1	146.3	129.5	119.2	132.4	101.8	124.7	105.1		2.04258	2.086	2.15259	2.16524	2.11227	2.07628	2.12189	2.00775	2.09587	2.0216		0.169757		0.897093
Q9CZP0	Ufm1-specific protease 1 OS=Mus musculus OX=10090 GN=Ufsp1 PE=1 SV=1	100	82.8	91.4	103.5	94.7	91.5	83.9	85.7	63.6	77.4	101.6		1.91803	1.96095	2.01494	1.97635	1.96142	1.92376	1.93298	1.80346	1.88874	2.00689		0.169858		0.888554
P15864	Histone H1.2 OS=Mus musculus OX=10090 GN=H1-2 PE=1 SV=2	100	70.3	70.6	68.5	76.5	79.3	72.7	76.2	109.1	72	89.2		1.84696	1.8488	1.83569	1.88366	1.89927	1.86153	1.88195	2.03782	1.85733	1.95036		0.169905		1.14786
Q9CQC6	Basic leucine zipper and W2 domain-containing protein 1 OS=Mus musculus OX=10090 GN=Bzw1 PE=1 SV=1	100	102.4	102.1	102.9	104.3	104.6	107.1	106.7	103.8	101.9	105		2.0103	2.00903	2.01242	2.01828	2.01953	2.02979	2.02816	2.0162	2.00817	2.02119		0.16996		1.01588
Q9CR67	Transmembrane protein 33 OS=Mus musculus OX=10090 GN=Tmem33 PE=1 SV=1	100	116.7	109.1	115.3	109.5	107.1	104	106.8	108.6	111.1	110.1		2.06707	2.03782	2.06183	2.03941	2.02979	2.01703	2.02857	2.03583	2.04571	2.04179		0.169983		0.969338
Q9Z315	U4/U6.U5 tri-snRNP-associated protein 1 OS=Mus musculus OX=10090 GN=Sart1 PE=1 SV=1	100	94.4	92.6	96.8	102.2	103	103	100.1	98.5	102.3	101.7		1.97497	1.96661	1.98588	2.00945	2.01284	2.01284	2.00043	1.99344	2.00988	2.00732		0.169989		1.03395
Q9WV69	Dematin OS=Mus musculus OX=10090 GN=Dmtn PE=1 SV=1	100	92.4	98.4	91.6	113.2	103.3	112.4	112.5	105.5	101.3	101.5		1.96567	1.993	1.9619	2.05385	2.0141	2.05077	2.05115	2.02325	2.00561	2.00647		0.170205		1.06875
Q9Z2Y3	Homer protein homolog 1 OS=Mus musculus OX=10090 GN=Homer1 PE=1 SV=2	100	92	70.8	97.5	101	72.4	98.3	95.7	80.4	108.5	123.1		1.96379	1.85003	1.989	2.00432	1.85974	1.99255	1.98091	1.90526	2.03543	2.09026		0.170637		1.16671
Q9ERS2	NADH dehydrogenase [ubiquinone] 1 alpha subcomplex subunit 13 OS=Mus musculus OX=10090 GN=Ndufa13 PE=1 SV=3	100	94.7	92.8	95.9	93.6	95.8	94.9	92.4	91.6	94.2	93.3		1.97635	1.96755	1.98182	1.97128	1.98137	1.97727	1.96567	1.9619	1.97405	1.96988		0.170759		0.986464
Q3UEB3-2	Isoform 2 of Poly(U)-binding-splicing factor PUF60 OS=Mus musculus OX=10090 GN=Puf60	100	95.6	97.4	102	97.4	99	103.6	99.6	101.1	96.6	103		1.98046	1.98856	2.0086	1.98856	1.99564	2.01536	1.99826	2.00475	1.98498	2.01284		0.170817		1.02544
Q8CII2	Cell division cycle protein 123 homolog OS=Mus musculus OX=10090 GN=Cdc123 PE=1 SV=2	100	89.4	98.3	102.3	99.8	91.4	97.8	101.4	97.1	100.3	108.9		1.95134	1.99255	2.00988	1.99913	1.96095	1.99034	2.00604	1.98722	2.0013	2.03703		0.171026		1.0505
Q5SSW2	Proteasome activator complex subunit 4 OS=Mus musculus OX=10090 GN=Psme4 PE=1 SV=1	100	98	103.5	95.3	98.4	91.1	99.2	95.1	87.1	93.2	89.8		1.99123	2.01494	1.97909	1.993	1.95952	1.99651	1.97818	1.94002	1.96942	1.95328		0.171246		0.954966
Q6KCD5	Nipped-B-like protein OS=Mus musculus OX=10090 GN=Nipbl PE=1 SV=1	100	112	76.1	89.7	101.4	122.7	127.9	87.8	119.3	116.6	154.5		2.04922	1.88138	1.95279	2.00604	2.08884	2.10687	1.94349	2.07664	2.0667	2.18893		0.171253		1.20761
Q8VCB3	Glycogen [starch] synthase, liver OS=Mus musculus OX=10090 GN=Gys2 PE=1 SV=2	100	123.3	141.9	143.6	119.7	154	140	131.2	116.2	108.4	122.2		2.09096	2.15198	2.15715	2.07809	2.18752	2.14613	2.11793	2.06521	2.03503	2.08707		0.171276		0.905495
Q03141	MAP/microtubule affinity-regulating kinase 3 OS=Mus musculus OX=10090 GN=Mark3 PE=1 SV=2	100	88.6	88.9	100.5	101.6	111.7	78.7	87.6	81.5	104.2	93.1		1.94743	1.9489	2.00217	2.00689	2.04805	1.89597	1.9425	1.91116	2.01787	1.96895		0.171689		0.905964
B2RUJ5	Amyloid-beta A4 precursor protein-binding family A member 1 OS=Mus musculus OX=10090 GN=Apba1 PE=1 SV=2	100	119	124	124.6	124.6	120.5	133.4	120.5	85.7	109.4	104.4		2.07555	2.09342	2.09552	2.09552	2.08099	2.12516	2.08099	1.93298	2.03902	2.0187		0.171907		0.903215
Q60870	Receptor expression-enhancing protein 5 OS=Mus musculus OX=10090 GN=Reep5 PE=1 SV=1	100	126	107.1	111.7	107	100.7	110.5	105.3	100.9	102.7	97.9		2.10037	2.02979	2.04805	2.02938	2.00303	2.04336	2.02243	2.00389	2.01157	1.99078		0.172581		0.93629
Q9DC71	28S ribosomal protein S15, mitochondrial OS=Mus musculus OX=10090 GN=Mrps15 PE=1 SV=2	100	97.1	96.4	101.5	103.3	97	95.4	100.3	90.9	96.6	96.7		1.98722	1.98408	2.00647	2.0141	1.98677	1.97955	2.0013	1.95856	1.98498	1.98543		0.17265		0.968908
P30412	Peptidyl-prolyl cis-trans isomerase C OS=Mus musculus OX=10090 GN=Ppic PE=1 SV=1	100	113.2	85.7	92.7	94.6	88.2	93.5	88.5	84.6	87.7	81.9		2.05385	1.93298	1.96708	1.97589	1.94547	1.97081	1.94694	1.92737	1.943	1.91328		0.17289		0.919477
Q8K296	Myotubularin-related protein 3 OS=Mus musculus OX=10090 GN=Mtmr3 PE=1 SV=2	100	94.3	108.7	94.8	97.2	94.2	94.3	108.3	106.2	107.7	101		1.97451	2.03623	1.97681	1.98767	1.97405	1.97451	2.03463	2.02612	2.03222	2.00432		0.173031		1.05785
Q05421	Cytochrome P450 2E1 OS=Mus musculus OX=10090 GN=Cyp2e1 PE=1 SV=1	100	129.7	108.2	112	107.6	107.4	93.2	97.9	111.8	105.4	114		2.11294	2.03423	2.04922	2.03181	2.031	1.96942	1.99078	2.04844	2.02284	2.0569		0.173384		0.924588
B2RXR6	Serine/threonine-protein phosphatase 6 regulatory ankyrin repeat subunit B OS=Mus musculus OX=10090 GN=Ankrd44 PE=1 SV=1	100	127.3	96.2	111.3	121.1	119.8	120.2	94.2	102.8	101.9	104.3		2.10483	1.98318	2.0465	2.08314	2.07846	2.0799	1.97405	2.01199	2.00817	2.01828		0.173422		0.909154
Q8C165	N-fatty-acyl-amino acid synthase/hydrolase PM20D1 OS=Mus musculus OX=10090 GN=Pm20d1 PE=1 SV=1	100	108.6	99.4	96.5	99.8	96.7	90	94.3	97.4	97.5	100.7		2.03583	1.99739	1.98453	1.99913	1.98543	1.95424	1.97451	1.98856	1.989	2.00303		0.173903		0.957884
P69744	Transient receptor potential cation channel subfamily V member 5 OS=Mus musculus OX=10090 GN=Trpv5 PE=1 SV=2	100	109.8	153.3	131.2	128.2	130.5	131.9	121.6	98.7	125.9	104.3		2.0406	2.18554	2.11793	2.10789	2.11561	2.12024	2.08493	1.99432	2.10003	2.01828		0.173905		0.891884
Q9D2Z8	Kinesin-like protein KIF12 OS=Mus musculus OX=10090 GN=Kif12 PE=1 SV=1	100	100.7	104.5	109.5	92.5	100.7	103.6	104.4	108	115.9	103.1		2.00303	2.01912	2.03941	1.96614	2.00303	2.01536	2.0187	2.03342	2.06408	2.01326		0.174321		1.05336
Q6ZPU9	KIF-binding protein OS=Mus musculus OX=10090 GN=Kifbp PE=1 SV=2	100	72.4	71.3	89.8	78.9	80.5	79.1	82.4	82.8	86.1	89.8		1.85974	1.85309	1.95328	1.89708	1.9058	1.89818	1.91593	1.91803	1.935	1.95328		0.174362		1.06948
Q8VEH6	COBW domain-containing protein 1 OS=Mus musculus OX=10090 GN=Cbwd1 PE=1 SV=1	100	90.2	76.5	89.5	102.2	97.7	137.9	83.9	116.6	86	120.6		1.95521	1.88366	1.95182	2.00945	1.98989	2.13956	1.92376	2.0667	1.9345	2.08135		0.174564		1.19491
Q99NB1	Acetyl-coenzyme A synthetase 2-like, mitochondrial OS=Mus musculus OX=10090 GN=Acss1 PE=1 SV=1	100	85	104.8	103.9	107.2	108	113.5	111.9	105.8	105.2	107.7		1.92942	2.02036	2.01662	2.03019	2.03342	2.055	2.04883	2.02449	2.02202	2.03222		0.174653		1.06917
Q9D4V0	Ethanolamine kinase 1 OS=Mus musculus OX=10090 GN=Etnk1 PE=1 SV=2	100	80.9	86.1	93.4	90.5	91.2	109.6	78.7	94.7	99.6	105.9		1.90795	1.935	1.97035	1.95665	1.95999	2.03981	1.89597	1.97635	1.99826	2.0249		0.174892		1.10495
P63005	Platelet-activating factor acetylhydrolase IB subunit beta OS=Mus musculus OX=10090 GN=Pafah1b1 PE=1 SV=2	100	90.7	93.4	96.6	97.1	93.1	96.4	98.5	93.9	95.8	96.7		1.95761	1.97035	1.98498	1.98722	1.96895	1.98408	1.99344	1.97267	1.98137	1.98543		0.174914		1.02209
Q99L43	Phosphatidate cytidylyltransferase 2 OS=Mus musculus OX=10090 GN=Cds2 PE=1 SV=1	100	104.5	100.8	107.8	108.6	102	103.1	107.9	109.7	107.6	110.2		2.01912	2.00346	2.03262	2.03583	2.0086	2.01326	2.03302	2.04021	2.03181	2.04218		0.174969		1.02826
Q9ERU3	Zinc finger protein 22 OS=Mus musculus OX=10090 GN=Znf22 PE=1 SV=2	100	98.4	103.3	97.8	106.8	102.4	109	107.4	106	103.7	99.8		1.993	2.0141	1.99034	2.02857	2.0103	2.03743	2.031	2.02531	2.01578	1.99913		0.175125		1.03381
Q8R3Q6	Protein MIX23 OS=Mus musculus OX=10090 GN=Mix23 PE=1 SV=1	100	97.6	99.3	98.1	99.3	104.1	98.1	97.1	90.4	100.5	97.1		1.98945	1.99695	1.99167	1.99695	2.01745	1.99167	1.98722	1.95617	2.00217	1.98722		0.175151		0.969502
Q8R4N0	Citramalyl-CoA lyase, mitochondrial OS=Mus musculus OX=10090 GN=Clybl PE=1 SV=2	100	101.5	97.1	101.1	99.9	98.9	96.6	94.4	98.2	100	99.6		2.00647	1.98722	2.00475	1.99957	1.9952	1.98498	1.97497	1.99211	2	1.99826		0.175409		0.980542
Q65CL1	Catenin alpha-3 OS=Mus musculus OX=10090 GN=Ctnna3 PE=1 SV=2	100	107.3	99.2	100.5	107.7	101.4	98	104.3	90.3	103.1	97.7		2.0306	1.99651	2.00217	2.03222	2.00604	1.99123	2.01828	1.95569	2.01326	1.98989		0.175812		0.956016
Q9Z1R3	Apolipoprotein M OS=Mus musculus OX=10090 GN=Apom PE=1 SV=1	100	96.4	128.4	103.4	108.5	100.8	118	121.1	112.9	109.3	117.4		1.98408	2.10857	2.01452	2.03543	2.00346	2.07188	2.08314	2.05269	2.03862	2.06967		0.175891		1.07665
P60603	Reactive oxygen species modulator 1 OS=Mus musculus OX=10090 GN=Romo1 PE=2 SV=1	100	100.2	105.5	109.1	105.8	107.6	101.7	104.2	93.2	107.6	100.4		2.00087	2.02325	2.03782	2.02449	2.03181	2.00732	2.01787	1.96942	2.03181	2.00173		0.176346		0.960053
Q9JKY0	CCR4-NOT transcription complex subunit 9 OS=Mus musculus OX=10090 GN=Cnot9 PE=1 SV=1	100	96.5	89	99.7	93.9	97.7	84	98.3	90.4	82.8	95.2		1.98453	1.94939	1.9987	1.97267	1.98989	1.92428	1.99255	1.95617	1.91803	1.97864		0.176348		0.94526
P16331	Phenylalanine-4-hydroxylase OS=Mus musculus OX=10090 GN=Pah PE=1 SV=4	100	88.4	109.7	110.2	108.4	113.8	106.2	109.9	116.9	116.2	121.6		1.94645	2.04021	2.04218	2.03503	2.05614	2.02612	2.041	2.06781	2.06521	2.08493		0.17684		1.07597
Q9JLJ5	Elongation of very long chain fatty acids protein 1 OS=Mus musculus OX=10090 GN=Elovl1 PE=1 SV=1	100	112.8	107.8	112.9	108	108.5	107.9	111.5	102.3	106.8	107.6		2.05231	2.03262	2.05269	2.03342	2.03543	2.03302	2.04727	2.00988	2.02857	2.03181		0.176905		0.974727
P26149	3 beta-hydroxysteroid dehydrogenase/Delta 5-->4-isomerase type 2 OS=Mus musculus OX=10090 GN=Hsd3b2 PE=1 SV=4	100	126	132.7	130.6	121.8	123.8	122.8	130.2	135	145.4	132.7		2.10037	2.12287	2.11594	2.08565	2.09272	2.0892	2.11461	2.13033	2.16256	2.12287		0.177185		1.04914
P16110	Galectin-3 OS=Mus musculus OX=10090 GN=Lgals3 PE=1 SV=3	100	97.6	86.7	87.9	87.2	87	98.7	100.3	88.2	87.5	96.9		1.98945	1.93802	1.94399	1.94052	1.93952	1.99432	2.0013	1.94547	1.94201	1.98632		0.177284		1.05645
P62748	Hippocalcin-like protein 1 OS=Mus musculus OX=10090 GN=Hpcal1 PE=1 SV=2	100	97.4	93.8	96.4	98.2	94.3	102.9	102.7	97.4	94	97.4		1.98856	1.9722	1.98408	1.99211	1.97451	2.01242	2.01157	1.98856	1.97313	1.98856		0.177317		1.02979
Q80XC3	USP6 N-terminal-like protein OS=Mus musculus OX=10090 GN=Usp6nl PE=1 SV=2	100	95.2	108.4	102.9	105.2	112.1	113.2	111.2	108.7	101.3	123.3		1.97864	2.03503	2.01242	2.02202	2.04961	2.05385	2.0461	2.03623	2.00561	2.09096		0.177752		1.06472
Q9EP53	Hamartin OS=Mus musculus OX=10090 GN=Tsc1 PE=1 SV=1	100	104.5	135.1	156.1	127	131.5	116.1	121.9	102.7	116.3	126.5		2.01912	2.13066	2.1934	2.1038	2.11893	2.06483	2.086	2.01157	2.06558	2.10209		0.177754		0.891929
Q9DCX2	ATP synthase subunit d, mitochondrial OS=Mus musculus OX=10090 GN=Atp5pd PE=1 SV=3	100	83.9	83.9	84.4	83.8	86.8	87.3	83.1	86	85.9	88.1		1.92376	1.92376	1.92634	1.92324	1.93852	1.94101	1.9196	1.9345	1.93399	1.94498		0.17786		1.01798
Q3UYI5	Ral guanine nucleotide dissociation stimulator-like 3 OS=Mus musculus OX=10090 GN=Rgl3 PE=1 SV=2	100	111	118.1	109.5	107.2	114.4	119.7	89	110.3	103.3	97.8		2.04532	2.07225	2.03941	2.03019	2.05843	2.07809	1.94939	2.04258	2.0141	1.99034		0.17804		0.928418
Q04690	Neurofibromin OS=Mus musculus OX=10090 GN=Nf1 PE=1 SV=1	100	115.8	112.2	113.6	118	123.9	114.8	115.9	112.4	111.9	112.3		2.06371	2.04999	2.05538	2.07188	2.09307	2.05994	2.06408	2.05077	2.04883	2.05038		0.17807		0.972237
Q9CPW3	39S ribosomal protein L54, mitochondrial OS=Mus musculus OX=10090 GN=Mrpl54 PE=1 SV=1	100	100.9	85.9	95.1	97	92.7	88.6	89.1	86.1	89.8	95.8		2.00389	1.93399	1.97818	1.98677	1.96708	1.94743	1.94988	1.935	1.95328	1.98137		0.178102		0.952926
P19973	Lymphocyte-specific protein 1 OS=Mus musculus OX=10090 GN=Lsp1 PE=1 SV=2	100	83.5	86	94.8	86.4	84.9	93.1	88.8	83.9	95.9	97		1.92169	1.9345	1.97681	1.93651	1.92891	1.96895	1.94841	1.92376	1.98182	1.98677		0.178513		1.05303
O70274	Protein tyrosine phosphatase type IVA 2 OS=Mus musculus OX=10090 GN=Ptp4a2 PE=1 SV=1	100	101.4	97.6	97.4	101.1	99.5	103.6	112.6	91.8	112	107.1		2.00604	1.98945	1.98856	2.00475	1.99782	2.01536	2.05154	1.96284	2.04922	2.02979		0.178557		1.06056
Q8JZQ2	AFG3-like protein 2 OS=Mus musculus OX=10090 GN=Afg3l2 PE=1 SV=1	100	102.5	102.9	104.7	103.5	102.6	103.3	104	100.4	101.9	97.2		2.01072	2.01242	2.01995	2.01494	2.01115	2.0141	2.01703	2.00173	2.00817	1.98767		0.17891		0.98179
Q9DCD0	6-phosphogluconate dehydrogenase, decarboxylating OS=Mus musculus OX=10090 GN=Pgd PE=1 SV=3	100	89.4	96.5	101.6	101.3	96.4	93.4	100.6	114.7	101.7	105.4		1.95134	1.98453	2.00689	2.00561	1.98408	1.97035	2.0026	2.05956	2.00732	2.02284		0.178913		1.06307
Q3UYC0	Protein phosphatase 1H OS=Mus musculus OX=10090 GN=Ppm1h PE=1 SV=1	100	109.2	105.8	102.9	107.3	111.1	105.2	108.5	120.8	113.3	110.5		2.03822	2.02449	2.01242	2.0306	2.04571	2.02202	2.03543	2.08207	2.05423	2.04336		0.179015		1.04102
Q924M7	Mannose-6-phosphate isomerase OS=Mus musculus OX=10090 GN=Mpi PE=1 SV=1	100	90.6	93.7	98.8	99	97.5	101.8	102.3	92.6	100.3	100.7		1.95713	1.97174	1.99476	1.99564	1.989	2.00775	2.00988	1.96661	2.0013	2.00303		0.179022		1.03774
Q6P5G6	UBX domain-containing protein 7 OS=Mus musculus OX=10090 GN=Ubxn7 PE=1 SV=2	100	98.1	120.1	104.9	110.9	109.4	117.7	93.1	91.3	96.4	102.5		1.99167	2.07954	2.02078	2.04493	2.03902	2.07078	1.96895	1.96047	1.98408	2.01072		0.179084		0.921973
Q9CQV5	28S ribosomal protein S24, mitochondrial OS=Mus musculus OX=10090 GN=Mrps24 PE=1 SV=1	100	101.2	98.2	103.4	108.8	101.4	104.5	100.4	88.3	98.4	97.8		2.00518	1.99211	2.01452	2.03663	2.00604	2.01912	2.00173	1.94596	1.993	1.99034		0.1792		0.953996
Q9D554	Splicing factor 3A subunit 3 OS=Mus musculus OX=10090 GN=Sf3a3 PE=1 SV=2	100	96.9	99.9	108.5	103.6	97.9	103.5	115.6	113.8	104.1	98.5		1.98632	1.99957	2.03543	2.01536	1.99078	2.01494	2.06296	2.05614	2.01745	1.99344		0.179377		1.05663
Q9CWL8	Beta-catenin-like protein 1 OS=Mus musculus OX=10090 GN=Ctnnbl1 PE=1 SV=1	100	92	93.8	98.9	98.5	93.1	93.2	96.6	89.7	92.5	90.6		1.96379	1.9722	1.9952	1.99344	1.96895	1.96942	1.98498	1.95279	1.96614	1.95713		0.179629		0.971237
Q7TQG1	Pleckstrin homology domain-containing family A member 6 OS=Mus musculus OX=10090 GN=Plekha6 PE=1 SV=1	100	104.2	104.8	102.9	108.4	104.3	112.8	108.1	105.6	105.5	105.1		2.01787	2.02036	2.01242	2.03503	2.01828	2.05231	2.03383	2.02366	2.02325	2.0216		0.179883		1.02383
Q68FL4-2	Isoform 2 of Putative adenosylhomocysteinase 3 OS=Mus musculus OX=10090 GN=Ahcyl2	100	111.6	121.2	120.6	127.6	113	168.4	121.3	124.4	127.5	119.7		2.04766	2.0835	2.08135	2.10585	2.05308	2.22634	2.08386	2.09482	2.10551	2.07809		0.179936		1.1133
O70404	Vesicle-associated membrane protein 8 OS=Mus musculus OX=10090 GN=Vamp8 PE=1 SV=1	100	98.8	101.8	101.1	106.3	99.5	101.2	100.5	99.8	96.5	98		1.99476	2.00775	2.00475	2.02653	1.99782	2.00518	2.00217	1.99913	1.98453	1.99123		0.180127		0.97734
Q9EPB5	Serine hydrolase-like protein OS=Mus musculus OX=10090 GN=Serhl PE=1 SV=1	100	92.8	93.5	97.1	96.2	92.5	89.9	91.5	92.6	96	92.1		1.96755	1.97081	1.98722	1.98318	1.96614	1.95376	1.96142	1.96661	1.98227	1.96426		0.180497		0.978818
Q921I2	Kelch domain-containing protein 4 OS=Mus musculus OX=10090 GN=Klhdc4 PE=2 SV=2	100	107.9	97.7	107.1	106	100.9	111.8	114.6	102.5	111.9	102.7		2.03302	1.98989	2.02979	2.02531	2.00389	2.04844	2.05918	2.01072	2.04883	2.01157		0.180525		1.046
Q02496	Mucin-1 OS=Mus musculus OX=10090 GN=Muc1 PE=1 SV=2	100	103.7	94.9	92.2	89.7	96.9	104	109	94.7	108.5	92.4		2.01578	1.97727	1.96473	1.95279	1.98632	2.01703	2.03743	1.97635	2.03543	1.96567		0.180625		1.06535
Q99M51	Cytoplasmic protein NCK1 OS=Mus musculus OX=10090 GN=Nck1 PE=1 SV=1	100	103.9	97.3	100.7	108.3	102.2	103.1	106.5	106.8	104.9	105.1		2.01662	1.98811	2.00303	2.03463	2.00945	2.01326	2.02735	2.02857	2.02078	2.0216		0.180726		1.02732
B2RSH2	Guanine nucleotide-binding protein G(i) subunit alpha-1 OS=Mus musculus OX=10090 GN=Gnai1 PE=1 SV=1	100	104.2	98.5	99.7	97.7	96.6	99.1	98.8	94.8	96.2	96.5		2.01787	1.99344	1.9987	1.98989	1.98498	1.99607	1.99476	1.97681	1.98318	1.98453		0.180818		0.97725
Q8BG60	Thioredoxin-interacting protein OS=Mus musculus OX=10090 GN=Txnip PE=1 SV=1	100	82.4	81.6	102.2	85.3	85.5	76.9	90.2	79.1	76.3	82.3		1.91593	1.91169	2.00945	1.93095	1.93197	1.88593	1.95521	1.89818	1.88252	1.9154		0.180929		0.926316
Q91UZ5	Inositol monophosphatase 2 OS=Mus musculus OX=10090 GN=Impa2 PE=1 SV=1	100	82.1	87	98.8	97.4	92.2	86	103.4	116.7	97.6	97.4		1.91434	1.93952	1.99476	1.98856	1.96473	1.9345	2.01452	2.06707	1.98945	1.98856		0.181314		1.0953
Q68FD5	Clathrin heavy chain 1 OS=Mus musculus OX=10090 GN=Cltc PE=1 SV=3	100	88.8	93.6	91.3	91.9	94.3	91.7	91.3	95.5	95.5	96.6		1.94841	1.97128	1.96047	1.96332	1.97451	1.96237	1.96047	1.98	1.98	1.98498		0.181637		1.02327
A2AKG8	Focadhesin OS=Mus musculus OX=10090 GN=Focad PE=1 SV=1	100	83	119	85.5	106.8	91.7	93.8	79.6	96.1	74.2	83.9		1.91908	2.07555	1.93197	2.02857	1.96237	1.9722	1.90091	1.98272	1.8704	1.92376		0.181639		0.879835
Q9JI10	Serine/threonine-protein kinase 3 OS=Mus musculus OX=10090 GN=Stk3 PE=1 SV=1	100	73.8	75.9	85.4	89.1	81	91.9	93.3	92.2	73.2	91.2		1.86806	1.88024	1.93146	1.94988	1.90849	1.96332	1.96988	1.96473	1.86451	1.95999		0.181888		1.09033
Q922H2	[Pyruvate dehydrogenase (acetyl-transferring)] kinase isozyme 3, mitochondrial OS=Mus musculus OX=10090 GN=Pdk3 PE=1 SV=1	100	94.9	92.6	93.2	87.5	86.8	87.1	86.3	91.3	90.7	84		1.97727	1.96661	1.96942	1.94201	1.93852	1.94002	1.93601	1.96047	1.95761	1.92428		0.182128		0.965714
Q99LB2	Dehydrogenase/reductase SDR family member 4 OS=Mus musculus OX=10090 GN=Dhrs4 PE=1 SV=3	100	122	104.5	108.5	97.5	96.2	89.8	85.1	101.2	105.2	103		2.08636	2.01912	2.03543	1.989	1.98318	1.95328	1.92993	2.00518	2.02202	2.01284		0.182261		0.91602
Q9QXZ6	Solute carrier organic anion transporter family member 1A1 OS=Mus musculus OX=10090 GN=Slco1a1 PE=1 SV=1	100	112.7	140	131.7	113.3	124.2	90.6	105.5	106.5	125.5	129.8		2.05192	2.14613	2.11959	2.05423	2.09412	1.95713	2.02325	2.02735	2.09864	2.11327		0.182289		0.89709
Q0KL02	Triple functional domain protein OS=Mus musculus OX=10090 GN=Trio PE=1 SV=3	100	128.6	103.1	134.4	133.4	101.1	90.7	102.2	92.7	115.7	125.7		2.10924	2.01326	2.1284	2.12516	2.00475	1.95761	2.00945	1.96708	2.06333	2.09934		0.182311		0.877456
Q01147-1	Isoform 2 of Cyclic AMP-responsive element-binding protein 1 OS=Mus musculus OX=10090 GN=Creb1	100	162.9	145.4	177.7	160.2	178	138.8	155.4	161.4	165	145.6		2.21192	2.16256	2.24969	2.20466	2.25042	2.14239	2.19145	2.2079	2.21748	2.16316		0.182363		0.929629
Q62419	Endophilin-A2 OS=Mus musculus OX=10090 GN=Sh3gl1 PE=1 SV=1	100	94.7	87.3	89.1	92.1	90.1	94.8	92.3	98.3	87	105.6		1.97635	1.94101	1.94988	1.96426	1.95472	1.97681	1.9652	1.99255	1.93952	2.02366		0.182485		1.05449
Q7TSH9	Zinc finger protein 184 OS=Mus musculus OX=10090 GN=Zfp184 PE=2 SV=1	100	98.2	100.8	101.9	105.9	100.8	102.8	112.2	110.2	105.2	98.1		1.99211	2.00346	2.00817	2.0249	2.00346	2.01199	2.04999	2.04218	2.02202	1.99167		0.182821		1.04117
Q6TEK5	Vitamin K epoxide reductase complex subunit 1-like protein 1 OS=Mus musculus OX=10090 GN=Vkorc1l1 PE=1 SV=1	100	111.1	107.8	110.3	110.7	110.9	108.9	110.8	106.5	110.3	105.7		2.04571	2.03262	2.04258	2.04415	2.04493	2.03703	2.04454	2.02735	2.04258	2.02407		0.18287		0.984386
Q8BQM4	HEAT repeat-containing protein 3 OS=Mus musculus OX=10090 GN=Heatr3 PE=1 SV=1	100	94.9	123.8	127.5	84.2	116.2	143.8	128.5	107.5	110.2	138.8		1.97727	2.09272	2.10551	1.92531	2.06521	2.15776	2.1089	2.03141	2.04218	2.14239		0.183134		1.15038
P56399	Ubiquitin carboxyl-terminal hydrolase 5 OS=Mus musculus OX=10090 GN=Usp5 PE=1 SV=1	100	91.1	104.1	97.9	102	99.2	104	105.4	100.3	100.9	101.4		1.95952	2.01745	1.99078	2.0086	1.99651	2.01703	2.02284	2.0013	2.00389	2.00604		0.183471		1.03581
Q9QZQ8	Core histone macro-H2A.1 OS=Mus musculus OX=10090 GN=Macroh2a1 PE=1 SV=3	100	95.1	100	93.5	104.4	99.7	111.4	107.3	105.9	91.7	105.6		1.97818	2	1.97081	2.0187	1.9987	2.04689	2.0306	2.0249	1.96237	2.02366		0.183533		1.05927
P00687	Alpha-amylase 1 OS=Mus musculus OX=10090 GN=Amy1 PE=1 SV=2	100	87.6	124.6	107	104.9	127.9	101.7	105.6	102	94.9	85.7		1.9425	2.09552	2.02938	2.02078	2.10687	2.00732	2.02366	2.0086	1.97727	1.93298		0.183806		0.8875
P62071	Ras-related protein R-Ras2 OS=Mus musculus OX=10090 GN=Rras2 PE=1 SV=1	100	88.6	89.5	90.5	96.7	91.2	92	92.1	85.3	86.7	85.2		1.94743	1.95182	1.95665	1.98543	1.95999	1.96379	1.96426	1.93095	1.93802	1.93044		0.183841		0.966703
Q8K0V2	DCN1-like protein 3 OS=Mus musculus OX=10090 GN=Dcun1d3 PE=2 SV=1	100	94.3	96	111.3	105.3	98.6	122.8	129.6	120.6	109.6	87		1.97451	1.98227	2.0465	2.02243	1.99388	2.0892	2.11261	2.08135	2.03981	1.93952		0.183859		1.12681
P51855	Glutathione synthetase OS=Mus musculus OX=10090 GN=Gss PE=1 SV=1	100	99.1	95.6	101.3	94.1	95.4	92.1	91.5	91.7	100.1	95		1.99607	1.98046	2.00561	1.97359	1.97955	1.96426	1.96142	1.96237	2.00043	1.97772		0.18398		0.968898
Q6P3D0	U8 snoRNA-decapping enzyme OS=Mus musculus OX=10090 GN=Nudt16 PE=1 SV=1	100	90.7	77.5	77	102.8	88.4	97.5	98.3	102.1	80.8	103.4		1.95761	1.8893	1.88649	2.01199	1.94645	1.989	1.99255	2.00903	1.90741	2.01452		0.184436		1.10472
O09005	Sphingolipid delta(4)-desaturase DES1 OS=Mus musculus OX=10090 GN=Degs1 PE=1 SV=1	100	96.4	74.1	101.9	92.7	92.6	90.9	91.3	105.4	104.1	113.9		1.98408	1.86982	2.00817	1.96708	1.96661	1.95856	1.96047	2.02284	2.01745	2.05652		0.184494		1.10465
Q8BK03	Mitoguardin 2 OS=Mus musculus OX=10090 GN=Miga2 PE=1 SV=1	100	124.5	126.9	136.7	149.7	150	140.7	160.2	147.3	141.2	144.4		2.09517	2.10346	2.13577	2.17522	2.17609	2.14829	2.20466	2.1682	2.14983	2.15957		0.185044		1.06688
Q922Z0	D-aspartate oxidase OS=Mus musculus OX=10090 GN=Ddo PE=1 SV=1	100	120.2	101.4	112.2	99.2	93.5	91.7	93.9	102	100.9	99.8		2.0799	2.00604	2.04999	1.99651	1.97081	1.96237	1.97267	2.0086	2.00389	1.99913		0.185204		0.927445
P16406	Glutamyl aminopeptidase OS=Mus musculus OX=10090 GN=Enpep PE=1 SV=1	100	104.8	107	106.2	112.4	115.6	107.9	107.9	105.4	101.2	106.2		2.02036	2.02938	2.02612	2.05077	2.06296	2.03302	2.03302	2.02284	2.00518	2.02612		0.185332		0.968132
Q07813	Apoptosis regulator BAX OS=Mus musculus OX=10090 GN=Bax PE=1 SV=1	100	77.7	80.1	82	83.4	80.4	98.1	88.9	78.6	77.3	90.4		1.89042	1.90363	1.91381	1.92117	1.90526	1.99167	1.9489	1.89542	1.88818	1.95617		0.185716		1.07359
Q8BMG7	Rab3 GTPase-activating protein non-catalytic subunit OS=Mus musculus OX=10090 GN=Rab3gap2 PE=1 SV=2	100	90.8	101.5	100.9	96.8	97.8	97.3	103.1	107.4	102.2	97.4		1.95809	2.00647	2.00389	1.98588	1.99034	1.98811	2.01326	2.031	2.00945	1.98856		0.185912		1.04018
Q61704	Inter-alpha-trypsin inhibitor heavy chain H3 OS=Mus musculus OX=10090 GN=Itih3 PE=1 SV=3	100	80.7	99.8	82.2	91.6	100.8	110.8	101.5	91.3	94.4	95.8		1.90687	1.99913	1.91487	1.9619	2.00346	2.04454	2.00647	1.96047	1.97497	1.98137		0.185939		1.08504
Q9Z1N5	Spliceosome RNA helicase Ddx39b OS=Mus musculus OX=10090 GN=Ddx39b PE=1 SV=1	100	88.8	92.6	92.2	94.1	93.9	96.1	94.2	93.7	92.4	93.4		1.94841	1.96661	1.96473	1.97359	1.97267	1.98272	1.97405	1.97174	1.96567	1.97035		0.186287		1.01776
Q9CQJ8	NADH dehydrogenase [ubiquinone] 1 beta subcomplex subunit 9 OS=Mus musculus OX=10090 GN=Ndufb9 PE=1 SV=3	100	103.9	98.7	104.9	101	101.5	103	100.3	92.9	101.5	97		2.01662	1.99432	2.02078	2.00432	2.00647	2.01284	2.0013	1.96802	2.00647	1.98677		0.186373		0.97
Q8CCJ3	E3 UFM1-protein ligase 1 OS=Mus musculus OX=10090 GN=Ufl1 PE=1 SV=2	100	108	106.2	109.9	108.6	101.8	107	107.2	103.6	101.6	101.3		2.03342	2.02612	2.041	2.03583	2.00775	2.02938	2.03019	2.01536	2.00689	2.00561		0.186431		0.974181
Q3UVG3	Protein FAM91A1 OS=Mus musculus OX=10090 GN=Fam91a1 PE=1 SV=1	100	81.2	94.2	91.7	93.2	87	98.5	98.6	89.7	92.4	90.5		1.90956	1.97405	1.96237	1.96942	1.93952	1.99344	1.99388	1.95279	1.96567	1.95665		0.186546		1.05008
Q8BNW9	Kelch repeat and BTB domain-containing protein 11 OS=Mus musculus OX=10090 GN=Kbtbd11 PE=1 SV=3	100	110.1	108.8	110.1	113.9	111.8	114.3	109.4	101.6	105.7	107.5		2.04179	2.03663	2.04179	2.05652	2.04844	2.05805	2.03902	2.00689	2.02407	2.03141		0.186603		0.970795
O09174	Alpha-methylacyl-CoA racemase OS=Mus musculus OX=10090 GN=Amacr PE=1 SV=4	100	116.3	109.6	109.2	100.7	94.5	88.5	87.6	104.1	107.6	101.7		2.06558	2.03981	2.03822	2.00303	1.97543	1.94694	1.9425	2.01745	2.03181	2.00732		0.186685		0.923062
Q8BZX4-2	Isoform 2 of Splicing regulatory glutamine/lysine-rich protein 1 OS=Mus musculus OX=10090 GN=Srek1	100	90.5	94.2	100.7	97.6	101	99.9	105.9	100.1	97	99		1.95665	1.97405	2.00303	1.98945	2.00432	1.99957	2.0249	2.00043	1.98677	1.99564		0.1868		1.03698
P49586	Choline-phosphate cytidylyltransferase A OS=Mus musculus OX=10090 GN=Pcyt1a PE=1 SV=1	100	91.1	99.1	97	101.8	102.9	98.2	105.5	102.4	102.3	100.9		1.95952	1.99607	1.98677	2.00775	2.01242	1.99211	2.02325	2.0103	2.00988	2.00389		0.187091		1.03537
A2RSY6	TRMT1-like protein OS=Mus musculus OX=10090 GN=Trmt1l PE=1 SV=1	100	98.3	104.7	105.3	110.1	93.7	109.1	111	100	111.7	106.2		1.99255	2.01995	2.02243	2.04179	1.97174	2.03782	2.04532	2	2.04805	2.02612		0.187182		1.05058
Q9CWU2	Palmitoyltransferase ZDHHC13 OS=Mus musculus OX=10090 GN=Zdhhc13 PE=1 SV=2	100	209.5	214.1	251.8	304.9	249.8	238.3	235.3	194.2	202	221.5		2.32118	2.33062	2.40106	2.48416	2.39759	2.37712	2.37162	2.28825	2.30535	2.34537		0.187828		0.887164
Q9DB60	Prostamide/prostaglandin F synthase OS=Mus musculus OX=10090 GN=Prxl2b PE=1 SV=1	100	89.5	101.7	89	99.7	106.3	106.5	107.9	102.4	100.9	96.8		1.95182	2.00732	1.94939	1.9987	2.02653	2.02735	2.03302	2.0103	2.00389	1.98588		0.187893		1.05821
P84089	Enhancer of rudimentary homolog OS=Mus musculus OX=10090 GN=Erh PE=1 SV=1	100	83.2	87	84.3	88.2	87.5	86.5	86.9	90.6	87.6	87.3		1.92012	1.93952	1.92583	1.94547	1.94201	1.93702	1.93902	1.95713	1.9425	1.94101		0.188001		1.02022
Q9EPU4	Cleavage and polyadenylation specificity factor subunit 1 OS=Mus musculus OX=10090 GN=Cpsf1 PE=1 SV=1	100	99.1	100.7	102.2	103.6	101	104.9	108.9	101.2	103.7	100.2		1.99607	2.00303	2.00945	2.01536	2.00432	2.02078	2.03703	2.00518	2.01578	2.00087		0.188027		1.02428
Q9D8P4	39S ribosomal protein L17, mitochondrial OS=Mus musculus OX=10090 GN=Mrpl17 PE=1 SV=1	100	107.6	102.6	106.9	109.1	113.7	102.5	105.1	101.6	107.3	107.7		2.03181	2.01115	2.02898	2.03782	2.05576	2.01072	2.0216	2.00689	2.0306	2.03222		0.188148		0.970921
P50518	V-type proton ATPase subunit E 1 OS=Mus musculus OX=10090 GN=Atp6v1e1 PE=1 SV=2	100	97	105.1	101.3	106.4	107.4	106	106.3	109.6	102.8	108.8		1.98677	2.0216	2.00561	2.02694	2.031	2.02531	2.02653	2.03981	2.01199	2.03663		0.188167		1.03152
O35298	Acyloxyacyl hydrolase OS=Mus musculus OX=10090 GN=Aoah PE=1 SV=1	100	95.6	110.7	113.4	114.5	111.5	101.3	107	106.7	101.4	101.1		1.98046	2.04415	2.05461	2.05881	2.04727	2.00561	2.02938	2.02816	2.00604	2.00475		0.188207		0.948323
Q91WB4	Pleckstrin homology domain-containing family F member 2 OS=Mus musculus OX=10090 GN=Plekhf2 PE=1 SV=1	100	97	108.4	94.9	105.1	108.9	107.4	105.7	104.3	112.3	107.5		1.98677	2.03503	1.97727	2.0216	2.03703	2.031	2.02407	2.01828	2.05038	2.03141		0.18848		1.04453
Q9DBS1	Transmembrane protein 43 OS=Mus musculus OX=10090 GN=Tmem43 PE=1 SV=1	100	92.8	89.6	94.9	93	90.9	98.7	99.4	92.5	93.5	91		1.96755	1.95231	1.97727	1.96848	1.95856	1.99432	1.99739	1.96614	1.97081	1.95904		0.188729		1.03014
P30681	High mobility group protein B2 OS=Mus musculus OX=10090 GN=Hmgb2 PE=1 SV=3	100	98.5	98.5	100.4	108.7	102.3	102.8	109	113.5	100.8	103.6		1.99344	1.99344	2.00173	2.03623	2.00988	2.01199	2.03743	2.055	2.00346	2.01536		0.188776		1.0419
P55264	Adenosine kinase OS=Mus musculus OX=10090 GN=Adk PE=1 SV=2	100	80.3	92.2	89.4	101.4	99.4	104.9	100.9	93.2	92.6	104.3		1.90472	1.96473	1.95134	2.00604	1.99739	2.02078	2.00389	1.96942	1.96661	2.01828		0.189009		1.07175
P63001	Ras-related C3 botulinum toxin substrate 1 OS=Mus musculus OX=10090 GN=Rac1 PE=1 SV=1	100	101.6	107.1	106.9	109.3	109.8	104.3	110.5	112.5	113.6	109.6		2.00689	2.02979	2.02898	2.03862	2.0406	2.01828	2.04336	2.05115	2.05538	2.03981		0.189258		1.02955
P14206	40S ribosomal protein SA OS=Mus musculus OX=10090 GN=Rpsa PE=1 SV=4	100	96.4	97.6	98.9	93.7	95.8	95.4	97.2	99.5	99.1	100		1.98408	1.98945	1.9952	1.97174	1.98137	1.97955	1.98767	1.99782	1.99607	2		0.189276		1.01824
Q9CWX9	Probable ATP-dependent RNA helicase DDX47 OS=Mus musculus OX=10090 GN=Ddx47 PE=2 SV=2	100	85.8	97.5	85.8	88.7	91	96.7	107.6	84	97.8	94.4		1.93349	1.989	1.93349	1.94792	1.95904	1.98543	2.03181	1.92428	1.99034	1.97497		0.189644		1.07063
Q8R4H2	Rho guanine nucleotide exchange factor 12 OS=Mus musculus OX=10090 GN=Arhgef12 PE=1 SV=2	100	94	95.2	101	102.4	97.2	103	107.3	96	98.9	102.7		1.97313	1.97864	2.00432	2.0103	1.98767	2.01284	2.0306	1.98227	1.9952	2.01157		0.189645		1.03695
P61620	Protein transport protein Sec61 subunit alpha isoform 1 OS=Mus musculus OX=10090 GN=Sec61a1 PE=1 SV=2	100	102.1	94.8	99.9	95.2	93.5	94.5	91.2	90.1	98.4	95.4		2.00903	1.97681	1.99957	1.97864	1.97081	1.97543	1.95999	1.95472	1.993	1.97955		0.189888		0.96725
Q9DB29	Isoamyl acetate-hydrolyzing esterase 1 homolog OS=Mus musculus OX=10090 GN=Iah1 PE=1 SV=1	100	88	91.9	95.1	91.9	94.9	96.3	90.5	98.3	94.1	95.9		1.94448	1.96332	1.97818	1.96332	1.97727	1.98363	1.95665	1.99255	1.97359	1.98182		0.189909		1.0288
Q9CQE3	28S ribosomal protein S17, mitochondrial OS=Mus musculus OX=10090 GN=Mrps17 PE=1 SV=1	100	96.4	96.4	103.6	100.7	104.5	98	98.7	91.4	98.9	98.4		1.98408	1.98408	2.01536	2.00303	2.01912	1.99123	1.99432	1.96095	1.9952	1.993		0.189938		0.967703
P58501	PAX3- and PAX7-binding protein 1 OS=Mus musculus OX=10090 GN=Paxbp1 PE=1 SV=3	100	87.3	97.7	102.3	101.5	104.5	102.9	107.8	100.3	105.3	101.2		1.94101	1.98989	2.00988	2.00647	2.01912	2.01242	2.03262	2.0013	2.02243	2.00518		0.190088		1.04906
Q6A0A2	La-related protein 4B OS=Mus musculus OX=10090 GN=Larp4b PE=1 SV=2	100	90.5	95	102.3	100.9	102.6	100.3	98	110.1	99.1	109		1.95665	1.97772	2.00988	2.00389	2.01115	2.0013	1.99123	2.04179	1.99607	2.03743		0.190344		1.05129
O54950	5'-AMP-activated protein kinase subunit gamma-1 OS=Mus musculus OX=10090 GN=Prkag1 PE=1 SV=2	100	88.5	98.2	96.2	100.3	96.2	104.8	100.8	98	94.2	100.8		1.94694	1.99211	1.98318	2.0013	1.98318	2.02036	2.00346	1.99123	1.97405	2.00346		0.190487		1.04005
Q3UFF7	Lysophospholipase-like protein 1 OS=Mus musculus OX=10090 GN=Lyplal1 PE=1 SV=3	100	103	103.8	110	114	107.1	117.2	115.4	111.4	108	106.5		2.01284	2.0162	2.04139	2.0569	2.02979	2.06893	2.06221	2.04689	2.03342	2.02735		0.190498		1.0383
Q9R0Y5	Adenylate kinase isoenzyme 1 OS=Mus musculus OX=10090 GN=Ak1 PE=1 SV=1	100	77.6	85.2	89.8	92.2	84.6	89.8	100.8	84.2	92.6	88.6		1.88986	1.93044	1.95328	1.96473	1.92737	1.95328	2.00346	1.92531	1.96661	1.94743		0.190559		1.06195
P17563	Methanethiol oxidase OS=Mus musculus OX=10090 GN=Selenbp1 PE=1 SV=2	100	79.5	92.6	93.2	92	95	87.4	92.4	104	96.1	103.5		1.90037	1.96661	1.96942	1.96379	1.97772	1.94151	1.96567	2.01703	1.98272	2.01494		0.190598		1.06876
Q8BJ05	Zinc finger CCCH domain-containing protein 14 OS=Mus musculus OX=10090 GN=Zc3h14 PE=1 SV=1	100	113.6	109.4	104.8	106.5	99.1	115.2	97.9	102.9	92.1	90.7		2.05538	2.03902	2.02036	2.02735	1.99607	2.06145	1.99078	2.01242	1.96426	1.95761		0.190663		0.935133
Q8R1T1	Charged multivesicular body protein 7 OS=Mus musculus OX=10090 GN=Chmp7 PE=1 SV=1	100	92.3	98.7	99.6	98.2	93.2	93.8	100.6	110.8	97.8	101.9		1.9652	1.99432	1.99826	1.99211	1.96942	1.9722	2.0026	2.04454	1.99034	2.00817		0.19068		1.04751
Q8R411	Myc target protein 1 OS=Mus musculus OX=10090 GN=Myct1 PE=1 SV=1	100	91.9	90.3	85.9	91.1	83.7	86.8	84.3	81.7	89.4	85.9		1.96332	1.95569	1.93399	1.95952	1.92273	1.93852	1.92583	1.91222	1.95134	1.93399		0.190728		0.966584
Q3TGF2	Protein FAM107B OS=Mus musculus OX=10090 GN=Fam107b PE=1 SV=2	100	84.5	89	94	97.1	91.4	93.4	101.4	93.3	89.4	102		1.92686	1.94939	1.97313	1.98722	1.96095	1.97035	2.00604	1.96988	1.95134	2.0086		0.191011		1.05154
Q9CPY1	39S ribosomal protein L51, mitochondrial OS=Mus musculus OX=10090 GN=Mrpl51 PE=1 SV=1	100	91.6	95.4	93	100.3	93.9	92.6	92.4	89	92.4	95.1		1.9619	1.97955	1.96848	2.0013	1.97267	1.96661	1.96567	1.94939	1.96567	1.97818		0.191227		0.973218
Q8BIG7	Catechol O-methyltransferase domain-containing protein 1 OS=Mus musculus OX=10090 GN=Comtd1 PE=1 SV=1	100	108.8	112.4	114.8	113.4	118.3	117.4	121.5	113.8	118.3	112.6		2.03663	2.05077	2.05994	2.05461	2.07298	2.06967	2.08458	2.05614	2.07298	2.05154		0.191299		1.02801
P43277	Histone H1.3 OS=Mus musculus OX=10090 GN=H1-3 PE=1 SV=2	100	115.9	108.7	103.8	115.9	112.2	115.6	123.9	132.5	103.9	119.2		2.06408	2.03623	2.0162	2.06408	2.04999	2.06296	2.09307	2.12222	2.01662	2.07628		0.19145		1.06936
O70161	Phosphatidylinositol 4-phosphate 5-kinase type-1 gamma OS=Mus musculus OX=10090 GN=Pip5k1c PE=1 SV=2	100	98	101.7	111.3	114.4	103.9	111.7	111.1	106.4	108.9	114.6		1.99123	2.00732	2.0465	2.05843	2.01662	2.04805	2.04571	2.02694	2.03703	2.05918		0.191508		1.04421
P11087	Collagen alpha-1(I) chain OS=Mus musculus OX=10090 GN=Col1a1 PE=1 SV=4	100	111.2	35.6	22.6	60.7	42.5	107	60.2	178.5	48.4	55.1		2.0461	1.55145	1.35411	1.78319	1.62839	2.02938	1.7796	2.25164	1.68485	1.74115		0.191581		1.64784
Q9WV92-5	Isoform 5 of Band 4.1-like protein 3 OS=Mus musculus OX=10090 GN=Epb41l3	100	80.7	96.1	92.5	99.9	97	118.6	105.1	109.5	87.5	93.4		1.90687	1.98272	1.96614	1.99957	1.98677	2.07408	2.0216	2.03941	1.94201	1.97035		0.191827		1.10275
Q64310	Surfeit locus protein 4 OS=Mus musculus OX=10090 GN=Surf4 PE=1 SV=1	100	108.3	102.1	104.7	99.8	95.8	100.3	95.6	97.6	99.8	100.6		2.03463	2.00903	2.01995	1.99913	1.98137	2.0013	1.98046	1.98945	1.99913	2.0026		0.191834		0.967104
Q6P3Z3	Peroxynitrite isomerase THAP4 OS=Mus musculus OX=10090 GN=Thap4 PE=1 SV=1	100	71.3	83.8	81.9	87.7	77.6	102.9	98.3	67.8	98.8	89.2		1.85309	1.92324	1.91328	1.943	1.88986	2.01242	1.99255	1.83123	1.99476	1.95036		0.191924		1.13597
Q99LC5	Electron transfer flavoprotein subunit alpha, mitochondrial OS=Mus musculus OX=10090 GN=Etfa PE=1 SV=2	100	104.7	101.6	102.1	103.1	105	102.3	99.5	94.2	103.7	103.3		2.01995	2.00689	2.00903	2.01326	2.02119	2.00988	1.99782	1.97405	2.01578	2.0141		0.192328		0.973863
P97872	Flavin-containing monooxygenase 5 OS=Mus musculus OX=10090 GN=Fmo5 PE=1 SV=4	100	136.8	127.7	123.9	122	110.6	102	116.8	118.3	121.2	121.9		2.13609	2.10619	2.09307	2.08636	2.04376	2.0086	2.06744	2.07298	2.0835	2.086		0.192455		0.9343
P55096	ATP-binding cassette sub-family D member 3 OS=Mus musculus OX=10090 GN=Abcd3 PE=1 SV=2	100	128.3	98.3	109.1	93.5	88.2	94.4	78.8	98	97.7	92		2.10823	1.99255	2.03782	1.97081	1.94547	1.97497	1.89653	1.99123	1.98989	1.96379		0.192859		0.8908
Q08879	Fibulin-1 OS=Mus musculus OX=10090 GN=Fbln1 PE=1 SV=2	100	142.1	104	128.7	158.2	120.3	134.1	111.9	89.5	116.5	116.2		2.15259	2.01703	2.10958	2.19921	2.08027	2.12743	2.04883	1.95182	2.06633	2.06521		0.192897		0.869738
Q8BHG1	Nardilysin OS=Mus musculus OX=10090 GN=Nrdc PE=1 SV=1	100	98.4	104.6	105.1	104	101.7	107.6	108.2	103	101.6	106.2		1.993	2.01953	2.0216	2.01703	2.00732	2.03181	2.03423	2.01284	2.00689	2.02612		0.19326		1.02491
Q9DCJ9	N-acetylneuraminate lyase OS=Mus musculus OX=10090 GN=Npl PE=1 SV=1	100	82.8	111.6	97.6	117.2	114.1	123.4	111.1	107.5	111	121.4		1.91803	2.04766	1.98945	2.06893	2.05729	2.09132	2.04571	2.03141	2.04532	2.08422		0.193351		1.09765
Q9D6Y9	1,4-alpha-glucan-branching enzyme OS=Mus musculus OX=10090 GN=Gbe1 PE=1 SV=1	100	96.1	98.9	105.4	102.1	101.6	103.8	99.7	94.3	95.6	92.9		1.98272	1.9952	2.02284	2.00903	2.00689	2.0162	1.9987	1.97451	1.98046	1.96802		0.193355		0.96469
Q9QYI3	DnaJ homolog subfamily C member 7 OS=Mus musculus OX=10090 GN=Dnajc7 PE=1 SV=2	100	94.6	100.8	101.9	108.7	96.9	103.4	102.3	106	109.1	101.5		1.97589	2.00346	2.00817	2.03623	1.98632	2.01452	2.00988	2.02531	2.03782	2.00647		0.193381		1.03858
Q9CQI6	Coactosin-like protein OS=Mus musculus OX=10090 GN=Cotl1 PE=1 SV=3	100	69.5	84.9	86.4	91.2	89.3	89.3	89.3	90.9	87.6	93		1.84198	1.92891	1.93651	1.95999	1.95085	1.95085	1.95085	1.95856	1.9425	1.96848		0.193765		1.06836
Q62384	Zinc finger protein ZPR1 OS=Mus musculus OX=10090 GN=Zpr1 PE=1 SV=1	100	88.8	85.4	85.9	84.2	86.3	95.8	93.5	85.3	89.2	84		1.94841	1.93146	1.93399	1.92531	1.93601	1.98137	1.97081	1.93095	1.95036	1.92428		0.194266		1.03994
Q9D6T0	Nitric oxide synthase-interacting protein OS=Mus musculus OX=10090 GN=Nosip PE=1 SV=1	100	89.5	93.5	91.7	101	92.2	93.3	84.8	92.6	86.9	92		1.95182	1.97081	1.96237	2.00432	1.96473	1.96988	1.9284	1.96661	1.93902	1.96379		0.194644		0.960889
Q3U2V3	8-oxo-dGDP phosphatase NUDT18 OS=Mus musculus OX=10090 GN=Nudt18 PE=1 SV=1	100	93.8	69.9	71.2	86.3	75.9	65.6	76.7	53.1	67.3	85.1		1.9722	1.84448	1.85248	1.93601	1.88024	1.8169	1.8848	1.72509	1.82802	1.92993		0.194819		0.87585
Q7M753	Pantothenate kinase 2, mitochondrial OS=Mus musculus OX=10090 GN=Pank2 PE=1 SV=1	100	103.1	78.3	84.3	102.4	93	109.3	94.2	122.3	99.6	89.4		2.01326	1.89376	1.92583	2.0103	1.96848	2.03862	1.97405	2.08743	1.99826	1.95134		0.194861		1.11646
Q8K1C9	Leucine-rich repeat-containing protein 41 OS=Mus musculus OX=10090 GN=Lrrc41 PE=1 SV=3	100	172.1	158.4	154.5	229.6	157.3	174	160.9	128.6	155.4	143.6		2.23578	2.19976	2.18893	2.36097	2.19673	2.24055	2.20656	2.10924	2.19145	2.15715		0.194861		0.874527
Q8BFZ3	Beta-actin-like protein 2 OS=Mus musculus OX=10090 GN=Actbl2 PE=1 SV=1	100	104.4	125.8	217.1	109	100	133.9	240.5	172.5	174.6	120		2.0187	2.09968	2.33666	2.03743	2	2.12678	2.38112	2.23679	2.24204	2.07918		0.195016		1.28219
Q9DCT5	Stromal cell-derived factor 2 OS=Mus musculus OX=10090 GN=Sdf2 PE=1 SV=1	100	112.9	116	107	107.2	105	104.9	109	102.2	104.2	109.9		2.05269	2.06446	2.02938	2.03019	2.02119	2.02078	2.03743	2.00945	2.01787	2.041		0.195237		0.967342
E9PYK3	Protein mono-ADP-ribosyltransferase PARP4 OS=Mus musculus OX=10090 GN=Parp4 PE=1 SV=1	100	99.9	109.5	114.4	108	116.1	125	114	111.6	115.6	109.3		1.99957	2.03941	2.05843	2.03342	2.06483	2.09691	2.0569	2.04766	2.06296	2.03862		0.195254		1.05037
Q8CHK3	Lysophospholipid acyltransferase 7 OS=Mus musculus OX=10090 GN=Mboat7 PE=1 SV=1	100	101.6	101	113.7	105	100.7	96.7	99.8	94	105	104		2.00689	2.00432	2.05576	2.02119	2.00303	1.98543	1.99913	1.97313	2.02119	2.01703		0.19554		0.956897
O35678	Monoglyceride lipase OS=Mus musculus OX=10090 GN=Mgll PE=1 SV=1	100	99.4	104.3	111.3	107.3	108.7	105.6	124.6	153.5	109.3	103.9		1.99739	2.01828	2.0465	2.0306	2.03623	2.02366	2.09552	2.18611	2.03862	2.01662		0.195698		1.12411
P62746	Rho-related GTP-binding protein RhoB OS=Mus musculus OX=10090 GN=Rhob PE=1 SV=1	100	107.7	93.9	105.2	106.5	110.4	102.2	105.9	96.6	97.9	96.5		2.03222	1.97267	2.02202	2.02735	2.04297	2.00945	2.0249	1.98498	1.99078	1.98453		0.195876		0.953027
Q689Z5	Protein strawberry notch homolog 1 OS=Mus musculus OX=10090 GN=Sbno1 PE=1 SV=2	100	126.2	122.7	124.6	131.7	122.1	132.6	147.6	144.3	115.5	131		2.10106	2.08884	2.09552	2.11959	2.08672	2.12254	2.16909	2.15927	2.06258	2.11727		0.195887		1.06966
E9PW05	Zinc finger protein 54 OS=Mus musculus OX=10090 GN=Zfp54 PE=2 SV=1	100	97.6	95.4	95.3	102.6	97.3	99.9	105.2	98.6	99.6	97.8		1.98945	1.97955	1.97909	2.01115	1.98811	1.99957	2.02202	1.99388	1.99826	1.99034		0.196126		1.02642
Q9QZS0	Collagen alpha-3(IV) chain OS=Mus musculus OX=10090 GN=Col4a3 PE=1 SV=2	100	102.2	88.1	106.7	119	98.3	142.1	120.2	265.1	103.9	92.2		2.00945	1.94498	2.02816	2.07555	1.99255	2.15259	2.0799	2.42341	2.01662	1.96473		0.196154		1.40677
Q3U595	UPF0545 protein C22orf39 homolog OS=Mus musculus OX=10090 PE=3 SV=1	100	93.1	97.2	92.4	106.7	85.5	85.3	107.3	85.1	77.9	76.7		1.96895	1.98767	1.96567	2.02816	1.93197	1.93095	2.0306	1.92993	1.89154	1.8848		0.196204		0.910297
Q8BQZ4	Ral GTPase-activating protein subunit beta OS=Mus musculus OX=10090 GN=Ralgapb PE=1 SV=2	100	106.6	108.4	113.7	114.5	114.2	110.8	122.5	118.7	117.3	109.3		2.02776	2.03503	2.05576	2.05881	2.05767	2.04454	2.08814	2.07445	2.0693	2.03862		0.196541		1.03803
Q9CQW2	ADP-ribosylation factor-like protein 8B OS=Mus musculus OX=10090 GN=Arl8b PE=1 SV=1	100	87.8	90	95.9	104	96.7	98.1	99.7	102	96.4	98.7		1.94349	1.95424	1.98182	2.01703	1.98543	1.99167	1.9987	2.0086	1.98408	1.99432		0.196549		1.04321
Q6Y7W8	GRB10-interacting GYF protein 2 OS=Mus musculus OX=10090 GN=Gigyf2 PE=1 SV=2	100	102.8	104.8	102.6	103.6	103.3	105.3	110.9	104.4	101.6	105.9		2.01199	2.02036	2.01115	2.01536	2.0141	2.02243	2.04493	2.0187	2.00689	2.0249		0.196984		1.02127
P47754	F-actin-capping protein subunit alpha-2 OS=Mus musculus OX=10090 GN=Capza2 PE=1 SV=3	100	98	103.7	104.3	104.3	103.2	102.6	107.7	104.7	103.2	106		1.99123	2.01578	2.01828	2.01828	2.01368	2.01115	2.03222	2.01995	2.01368	2.02531		0.197292		1.02084
P51174	Long-chain specific acyl-CoA dehydrogenase, mitochondrial OS=Mus musculus OX=10090 GN=Acadl PE=1 SV=2	100	99.8	88.5	95.7	89.8	89.6	84.5	85.9	89.1	96.3	86.8		1.99913	1.94694	1.98091	1.95328	1.95231	1.92686	1.93399	1.94988	1.98363	1.93852		0.197583		0.955114
Q8BWW4	La-related protein 4 OS=Mus musculus OX=10090 GN=Larp4 PE=1 SV=2	100	102.3	101	104.7	104.4	95.3	109.4	105.1	109.4	97.8	105.5		2.00988	2.00432	2.01995	2.0187	1.97909	2.03902	2.0216	2.03902	1.99034	2.02325		0.197644		1.03841
P47740	Aldehyde dehydrogenase family 3 member A2 OS=Mus musculus OX=10090 GN=Aldh3a2 PE=1 SV=2	100	117.3	106.5	111.2	107.9	104.6	105.9	96.6	106.9	108.7	107.4		2.0693	2.02735	2.0461	2.03302	2.01953	2.0249	1.98498	2.02898	2.03623	2.031		0.197712		0.959817
Q8VCV9	Sodium-dependent glucose transporter 1A OS=Mus musculus OX=10090 GN=Mfsd4b1 PE=2 SV=2	100	116.5	102.3	105	104.9	110.6	105.6	103.4	87.1	112	96.7		2.06633	2.00988	2.02119	2.02078	2.04376	2.02366	2.01452	1.94002	2.04922	1.98543		0.197916		0.936028
B1AXH1	NHS-like protein 2 OS=Mus musculus OX=10090 GN=Nhsl2 PE=1 SV=2	100	104	105.5	106.4	107.9	99.4	107.5	114.6	103.9	102.9	116.1		2.01703	2.02325	2.02694	2.03302	1.99739	2.03141	2.05918	2.01662	2.01242	2.06483		0.198332		1.04167
P62137	Serine/threonine-protein phosphatase PP1-alpha catalytic subunit OS=Mus musculus OX=10090 GN=Ppp1ca PE=1 SV=1	100	101.9	98.5	98.9	103.3	104.6	103.4	103.2	102.6	108.8	101.4		2.00817	1.99344	1.9952	2.0141	2.01953	2.01452	2.01368	2.01115	2.03663	2.00604		0.198585		1.02405
Q9WVR4	Fragile X mental retardation syndrome-related protein 2 OS=Mus musculus OX=10090 GN=Fxr2 PE=1 SV=1	100	91.1	99.4	99.6	95.9	99.3	102.6	107.1	99.2	97.1	97		1.95952	1.99739	1.99826	1.98182	1.99695	2.01115	2.02979	1.99651	1.98722	1.98677		0.199038		1.03647
Q8BK08	Transmembrane protein 11, mitochondrial OS=Mus musculus OX=10090 GN=Tmem11 PE=1 SV=1	100	106.1	99.8	104.4	99.6	99.2	97.2	99.5	95.5	104.8	97.2		2.02572	1.99913	2.0187	1.99826	1.99651	1.98767	1.99782	1.98	2.02036	1.98767		0.199403		0.970733
Q6ZWR6	Nesprin-1 OS=Mus musculus OX=10090 GN=Syne1 PE=1 SV=2	100	73.8	85.1	80.7	85.2	72.2	90.3	83.2	81.5	80.2	84.2		1.86806	1.92993	1.90687	1.93044	1.85854	1.95569	1.92012	1.91116	1.90417	1.92531		0.200426		1.05642
P11680	Properdin OS=Mus musculus OX=10090 GN=Cfp PE=1 SV=2	100	130.9	172.1	133.9	141.9	146.7	156	127.3	124.4	112.4	136.3		2.11694	2.23578	2.12678	2.15198	2.16643	2.19312	2.10483	2.09482	2.05077	2.1345		0.201022		0.904755
P58252	Elongation factor 2 OS=Mus musculus OX=10090 GN=Eef2 PE=1 SV=2	100	105.2	99.8	107.6	94.8	96.5	101.5	102.1	104.8	107.7	106.6		2.02202	1.99913	2.03181	1.97681	1.98453	2.00647	2.00903	2.02036	2.03222	2.02776		0.201325		1.03731
Q9DAW9	Calponin-3 OS=Mus musculus OX=10090 GN=Cnn3 PE=1 SV=1	100	113.2	105	94.5	97.6	92.9	129.4	111.8	115.6	96.3	99.3		2.05385	2.02119	1.97543	1.98945	1.96802	2.11193	2.04844	2.06296	1.98363	1.99695		0.201629		1.09777
P51660	Peroxisomal multifunctional enzyme type 2 OS=Mus musculus OX=10090 GN=Hsd17b4 PE=1 SV=3	100	117.6	91.8	96.4	91.6	84.5	85.9	79.6	95.7	87.8	90.4		2.07041	1.96284	1.98408	1.9619	1.92686	1.93399	1.90091	1.98091	1.94349	1.95617		0.202666		0.911807
P41731	CD63 antigen OS=Mus musculus OX=10090 GN=Cd63 PE=1 SV=2	100	87.2	95.3	86.7	96.6	99.1	97.5	94.7	96.3	97.5	96.6		1.94052	1.97909	1.93802	1.98498	1.99607	1.989	1.97635	1.98363	1.989	1.98498		0.203352		1.03807
Q9QZC7	Pleckstrin homology domain-containing family B member 2 OS=Mus musculus OX=10090 GN=Plekhb2 PE=1 SV=1	100	145.9	144.7	152.9	150.4	147.4	144.8	153.9	149.1	169.3	154.6		2.16406	2.16047	2.18441	2.17725	2.1685	2.16077	2.18724	2.17348	2.22866	2.18921		0.203543		1.04101
Q99N92	39S ribosomal protein L27, mitochondrial OS=Mus musculus OX=10090 GN=Mrpl27 PE=1 SV=1	100	106.7	98.6	100.6	105.5	103.4	105.3	98.2	94.2	96.7	103		2.02816	1.99388	2.0026	2.02325	2.01452	2.02243	1.99211	1.97405	1.98543	2.01284		0.204322		0.9662
P21107	Tropomyosin alpha-3 chain OS=Mus musculus OX=10090 GN=Tpm3 PE=1 SV=3	100	80.9	85.3	79	90.7	77.4	93	86.9	87.7	79.3	89		1.90795	1.93095	1.89763	1.95761	1.88874	1.96848	1.93902	1.943	1.89927	1.94939		0.204392		1.05468
Q91WR3	Activating signal cointegrator 1 complex subunit 2 OS=Mus musculus OX=10090 GN=Ascc2 PE=1 SV=1	100	106.4	118	104	115.1	99.3	123.3	110.5	111.2	107	126.5		2.02694	2.07188	2.01703	2.06108	1.99695	2.09096	2.04336	2.0461	2.02938	2.10209		0.204466		1.06577
P47879	Insulin-like growth factor-binding protein 4 OS=Mus musculus OX=10090 GN=Igfbp4 PE=1 SV=2	100	63.8	68.9	72.6	69.2	78.2	74.8	66.5	90.6	73.1	80.1		1.80482	1.83822	1.86094	1.84011	1.89321	1.8739	1.82282	1.95713	1.86392	1.90363		0.20454		1.09186
Q00724	Retinol-binding protein 4 OS=Mus musculus OX=10090 GN=Rbp4 PE=1 SV=2	100	96.8	104.1	109.2	115.4	115.2	113.5	101.1	102.8	97.9	88		1.98588	2.01745	2.03822	2.06221	2.06145	2.055	2.00475	2.01199	1.99078	1.94448		0.204669		0.93083
Q9CWX2	Complex I intermediate-associated protein 30, mitochondrial OS=Mus musculus OX=10090 GN=Ndufaf1 PE=1 SV=2	100	103.8	106	105.6	106.1	101.9	103.4	106	102.1	102.5	101.7		2.0162	2.02531	2.02366	2.02572	2.00817	2.01452	2.02531	2.00903	2.01072	2.00732		0.204998		0.985288
Q8K183	Pyridoxal kinase OS=Mus musculus OX=10090 GN=Pdxk PE=1 SV=1	100	87.1	95.8	98.8	102.9	95.5	105.5	103.3	97.9	97.6	97.2		1.94002	1.98137	1.99476	2.01242	1.98	2.02325	2.0141	1.99078	1.98945	1.98767		0.205399		1.04457
Q9DCV7	Keratin, type II cytoskeletal 7 OS=Mus musculus OX=10090 GN=Krt7 PE=1 SV=1	100	92.8	88.3	89.8	90.6	89.1	95.6	97.2	89.9	87.6	93.9		1.96755	1.94596	1.95328	1.95713	1.94988	1.98046	1.98767	1.95376	1.9425	1.97267		0.205675		1.03018
Q9CZP5	Mitochondrial chaperone BCS1 OS=Mus musculus OX=10090 GN=Bcs1l PE=1 SV=1	100	95.2	93.1	96.7	96.4	92.2	96.5	91.5	85.6	95.1	90.4		1.97864	1.96895	1.98543	1.98408	1.96473	1.98453	1.96142	1.93247	1.97818	1.95617		0.205746		0.969383
O35658	Complement component 1 Q subcomponent-binding protein, mitochondrial OS=Mus musculus OX=10090 GN=C1qbp PE=1 SV=1	100	91.3	91.1	102.9	98.8	94	104	97.7	102.6	91.6	106.4		1.96047	1.95952	2.01242	1.99476	1.97313	2.01703	1.98989	2.01115	1.9619	2.02694		0.20602		1.05062
P17809	Solute carrier family 2, facilitated glucose transporter member 1 OS=Mus musculus OX=10090 GN=Slc2a1 PE=1 SV=4	100	95.5	70.1	86.8	73.4	72.9	79.5	113.6	82.4	109.4	77.2		1.98	1.84572	1.93852	1.8657	1.86273	1.90037	2.05538	1.91593	2.03902	1.88762		0.206072		1.15902
Q8VEA4	Mitochondrial intermembrane space import and assembly protein 40 OS=Mus musculus OX=10090 GN=Chchd4 PE=1 SV=1	100	104.6	107	112.7	110.7	111.9	113.4	113.8	117.1	111	107.2		2.01953	2.02938	2.05192	2.04415	2.04883	2.05461	2.05614	2.06856	2.04532	2.03019		0.206278		1.02852
Q8CJ40	Rootletin OS=Mus musculus OX=10090 GN=Crocc PE=1 SV=2	100	68.2	86.1	95	88.2	71.3	114.3	99.7	95.1	70.5	92.4		1.83378	1.935	1.97772	1.94547	1.85309	2.05805	1.9987	1.97818	1.84819	1.96567		0.206301		1.1546
Q9JK23	Proteasome assembly chaperone 1 OS=Mus musculus OX=10090 GN=Psmg1 PE=1 SV=1	100	113.6	103.8	105.7	110.3	103.2	108.1	110.4	109.5	109.8	113.7		2.05538	2.0162	2.02407	2.04258	2.01368	2.03383	2.04297	2.03941	2.0406	2.05576		0.206482		1.02777
Q9Z260	Claudin-8 OS=Mus musculus OX=10090 GN=Cldn8 PE=1 SV=1	100	107.1	105.7	101.2	106.3	108.2	103.6	118.4	114.8	112.9	102.5		2.02979	2.02407	2.00518	2.02653	2.03423	2.01536	2.07335	2.05994	2.05269	2.01072		0.206564		1.04484
O35566	CD151 antigen OS=Mus musculus OX=10090 GN=Cd151 PE=1 SV=2	100	124.1	112.5	112.6	115.7	116.6	114.6	116.8	110.7	111.8	111.1		2.09377	2.05115	2.05154	2.06333	2.0667	2.05918	2.06744	2.04415	2.04844	2.04571		0.206577		0.971625
Q9Z103	Activity-dependent neuroprotector homeobox protein OS=Mus musculus OX=10090 GN=Adnp PE=1 SV=2	100	96.5	98.5	106.9	95.5	107.4	117.7	134.1	102.8	93.2	108.9		1.98453	1.99344	2.02898	1.98	2.031	2.07078	2.12743	2.01199	1.96942	2.03703		0.206708		1.10281
Q6NSQ9	Glucose-6-phosphatase 3 OS=Mus musculus OX=10090 GN=G6pc3 PE=1 SV=1	100	121.2	123.4	127.2	118.3	124.8	118.9	119.7	116	126	119		2.0835	2.09132	2.10449	2.07298	2.09621	2.07518	2.07809	2.06446	2.10037	2.07555		0.206967		0.975118
B2RXC1	Trafficking protein particle complex subunit 11 OS=Mus musculus OX=10090 GN=Trappc11 PE=1 SV=1	100	110.8	110.5	114	115.3	116.8	110.6	124.4	118.2	115.7	116.1		2.04454	2.04336	2.0569	2.06183	2.06744	2.04376	2.09482	2.07262	2.06333	2.06483		0.207177		1.03102
P0C8K7	Small integral membrane protein 1 OS=Mus musculus OX=10090 GN=Smim1 PE=1 SV=1	100	90.4	100	95.2	94.5	104.9	96.9	99.7	108.8	95.3	118.9		1.95617	2	1.97864	1.97543	2.02078	1.98632	1.9987	2.03663	1.97909	2.07518		0.207383		1.07134
Q921L8	Polypeptide N-acetylgalactosaminyltransferase 11 OS=Mus musculus OX=10090 GN=Galnt11 PE=1 SV=1	100	110.2	97.3	106.3	98	97	110.6	112.2	100.2	114.6	99.7		2.04218	1.98811	2.02653	1.99123	1.98677	2.04376	2.04999	2.00087	2.05918	1.9987		0.207913		1.05601
P56375	Acylphosphatase-2 OS=Mus musculus OX=10090 GN=Acyp2 PE=1 SV=2	100	95	94.8	88.7	100.1	86.3	97.9	90.9	74.2	81.2	88.5		1.97772	1.97681	1.94792	2.00043	1.93601	1.99078	1.95856	1.8704	1.90956	1.94694		0.207962		0.930738
P63101	14-3-3 protein zeta/delta OS=Mus musculus OX=10090 GN=Ywhaz PE=1 SV=1	100	96	98.9	99.2	99.5	98.3	99	97.5	98.7	102.1	103.3		1.98227	1.9952	1.99651	1.99782	1.99255	1.99564	1.989	1.99432	2.00903	2.0141		0.20811		1.01769
Q60751	Insulin-like growth factor 1 receptor OS=Mus musculus OX=10090 GN=Igf1r PE=1 SV=3	100	110.8	111.1	109.5	115	116.6	122.7	118.9	113.9	109	117.1		2.04454	2.04571	2.03941	2.0607	2.0667	2.08884	2.07518	2.05652	2.03743	2.06856		0.20821		1.03304
Q8VDK1-2	Isoform 2 of Deaminated glutathione amidase OS=Mus musculus OX=10090 GN=Nit1	100	105	110.4	109.5	110.7	110	109.5	107.9	104.1	109	104.4		2.02119	2.04297	2.03941	2.04415	2.04139	2.03941	2.03302	2.01745	2.03743	2.0187		0.208306		0.980389
Q9CSH3	Exosome complex exonuclease RRP44 OS=Mus musculus OX=10090 GN=Dis3 PE=1 SV=4	100	103.2	107.9	102.5	101.7	101.6	109.1	97.5	85.8	101.1	96.9		2.01368	2.03302	2.01072	2.00732	2.00689	2.03782	1.989	1.93349	2.00475	1.98632		0.208454		0.948733
Q9R1Q6	Transmembrane protein 176B OS=Mus musculus OX=10090 GN=Tmem176b PE=1 SV=1	100	103.7	98.8	108.4	102.1	94.1	99.6	100.2	123.7	104.2	116.1		2.01578	1.99476	2.03503	2.00903	1.97359	1.99826	2.00087	2.09237	2.01787	2.06483		0.208476		1.07237
Q8BGA8	Acyl-coenzyme A synthetase ACSM5, mitochondrial OS=Mus musculus OX=10090 GN=Acsm5 PE=1 SV=1	100	103.2	110.4	113.8	111.5	113.8	103.6	108.1	104.3	111.8	107.9		2.01368	2.04297	2.05614	2.04727	2.05614	2.01536	2.03383	2.01828	2.04844	2.03302		0.208879		0.969242
Q8BGS1	Band 4.1-like protein 5 OS=Mus musculus OX=10090 GN=Epb41l5 PE=1 SV=1	100	87.9	96.7	106.4	99.2	96.4	100.5	101.2	100.9	108.2	98.6		1.94399	1.98543	2.02694	1.99651	1.98408	2.00217	2.00518	2.00389	2.03423	1.99388		0.208957		1.04686
Q5SS90	Uncharacterized protein C7orf57 homolog OS=Mus musculus OX=10090 GN=Gm11992 PE=1 SV=1	100	92.7	100.6	94.1	101.6	94.4	101.4	92.4	90.2	82.4	93.1		1.96708	2.0026	1.97359	2.00689	1.97497	2.00604	1.96567	1.95521	1.91593	1.96895		0.209205		0.950559
Q9CQJ6	Density-regulated protein OS=Mus musculus OX=10090 GN=Denr PE=1 SV=1	100	104.7	101.9	105.6	107.2	102.6	109.6	107	104.6	105.8	104.3		2.01995	2.00817	2.02366	2.03019	2.01115	2.03981	2.02938	2.01953	2.02449	2.01828		0.209216		1.01782
Q8VC48	Peroxisome assembly protein 12 OS=Mus musculus OX=10090 GN=Pex12 PE=1 SV=1	100	125.2	122.3	122.8	112.1	116.6	110.4	117.1	113.7	123.9	110.2		2.0976	2.08743	2.0892	2.04961	2.0667	2.04297	2.06856	2.05576	2.09307	2.04218		0.209349		0.960434
Q64321	Zinc finger and BTB domain-containing protein 7B OS=Mus musculus OX=10090 GN=Zbtb7b PE=1 SV=2	100	134.9	126.1	167.4	173.8	203.2	84.2	154.9	113.8	148.2	163.1		2.13001	2.10072	2.22376	2.24005	2.30792	1.92531	2.19005	2.05614	2.17085	2.21245		0.209747		0.824683
Q9CYG7	Mitochondrial import receptor subunit TOM34 OS=Mus musculus OX=10090 GN=Tomm34 PE=1 SV=1	100	99.2	83	84.5	89.8	84.9	96.4	92.3	110.4	88.7	87.4		1.99651	1.91908	1.92686	1.95328	1.92891	1.98408	1.9652	2.04297	1.94792	1.94151		0.210091		1.07657
Q06335	Amyloid beta precursor like protein 2 OS=Mus musculus OX=10090 GN=Aplp2 PE=1 SV=4	100	109.5	121.9	127.3	118.7	114.7	117.1	112.1	108.1	117.4	113.3		2.03941	2.086	2.10483	2.07445	2.05956	2.06856	2.04961	2.03383	2.06967	2.05423		0.210395		0.959297
Q9D7M1	Glucose-induced degradation protein 8 homolog OS=Mus musculus OX=10090 GN=Gid8 PE=1 SV=1	100	95.3	103.9	105.6	107.7	107.3	112.6	111.5	107.5	102.4	106		1.97909	2.01662	2.02366	2.03222	2.0306	2.05154	2.04727	2.03141	2.0103	2.02531		0.210569		1.03886
Q3THG9	Alanyl-tRNA editing protein Aarsd1 OS=Mus musculus OX=10090 GN=Aarsd1 PE=1 SV=2	100	100.5	103.4	106.7	106.5	100.2	104.5	106.9	104.5	105.8	105.5		2.00217	2.01452	2.02816	2.02735	2.00087	2.01912	2.02898	2.01912	2.02449	2.02325		0.210717		1.01914
P97478	5-demethoxyubiquinone hydroxylase, mitochondrial OS=Mus musculus OX=10090 GN=Coq7 PE=1 SV=3	100	99.2	102.1	103.1	104.2	102.7	103.8	99.9	96.2	102.8	96.8		1.99651	2.00903	2.01326	2.01787	2.01157	2.0162	1.99957	1.98318	2.01199	1.98588		0.210953		0.976922
Q8BU31	Ras-related protein Rap-2c OS=Mus musculus OX=10090 GN=Rap2c PE=1 SV=1	100	84.1	101.5	104.9	101.3	126.9	98.6	111	135.3	116	117.7		1.9248	2.00647	2.02078	2.00561	2.10346	1.99388	2.04532	2.1313	2.06446	2.07078		0.2112		1.11548
Q925Q3	Mitochondrial sodium/calcium exchanger protein OS=Mus musculus OX=10090 GN=Slc8b1 PE=2 SV=2	100	123.3	127.6	119.1	100.5	127.9	125.7	110.5	89.3	121	90.4		2.09096	2.10585	2.07591	2.00217	2.10687	2.09934	2.04336	1.95085	2.08279	1.95617		0.21147		0.897226
P11531	Dystrophin OS=Mus musculus OX=10090 GN=Dmd PE=1 SV=3	100	103	104.5	93.9	103.3	102.8	111.5	111.9	100.4	101.1	104.2		2.01284	2.01912	1.97267	2.0141	2.01199	2.04727	2.04883	2.00173	2.00475	2.01787		0.211499		1.04256
Q8K245	UV radiation resistance-associated protein OS=Mus musculus OX=10090 GN=Uvrag PE=1 SV=2	100	96.6	89.1	92.7	94.6	96.2	103.9	107.6	89.3	107.9	90.9		1.98498	1.94988	1.96708	1.97589	1.98318	2.01662	2.03181	1.95085	2.03302	1.95856		0.21153		1.06479
O70131	Ninjurin-1 OS=Mus musculus OX=10090 GN=Ninj1 PE=1 SV=1	100	126.9	131.9	130.9	126.3	131.2	129.7	121.7	117.2	135.8	117.9		2.10346	2.12024	2.11694	2.1014	2.11793	2.11294	2.08529	2.06893	2.1329	2.07151		0.211733		0.961527
Q8VCM5	Mitochondrial ubiquitin ligase activator of NFKB 1 OS=Mus musculus OX=10090 GN=Mul1 PE=1 SV=2	100	102.9	114.9	96.9	92.6	104.6	105.5	118.8	104.6	99.7	122.3		2.01242	2.06032	1.98632	1.96661	2.01953	2.02325	2.07482	2.01953	1.9987	2.08743		0.212103		1.07619
Q8K2M0	39S ribosomal protein L38, mitochondrial OS=Mus musculus OX=10090 GN=Mrpl38 PE=1 SV=2	100	101.5	105.9	110	102.3	103.9	107.6	101.7	93.8	101.8	100.7		2.00647	2.0249	2.04139	2.00988	2.01662	2.03181	2.00732	1.9722	2.00775	2.00303		0.212119		0.965623
Q8BIF9	Zinc finger protein 787 OS=Mus musculus OX=10090 GN=Znf787 PE=2 SV=3	100	135.5	83.5	88.2	106.8	95	152.6	93.1	205.2	114	97.5		2.13194	1.92169	1.94547	2.02857	1.97772	2.18355	1.96895	2.31218	2.0569	1.989		0.212327		1.30138
Q3U3Q1	Serine/threonine-protein kinase ULK3 OS=Mus musculus OX=10090 GN=Ulk3 PE=2 SV=1	100	128	124.4	105.6	115.3	119.9	122.4	116.9	101.7	113.5	96.8		2.10721	2.09482	2.02366	2.06183	2.07882	2.08778	2.06781	2.00732	2.055	1.98588		0.21246		0.929366
Q8CI08	SLAIN motif-containing protein 2 OS=Mus musculus OX=10090 GN=Slain2 PE=1 SV=2	100	95.9	95.5	89.1	102.1	94	98.8	100.7	123.8	104.7	89.5		1.98182	1.98	1.94988	2.00903	1.97313	1.99476	2.00303	2.09272	2.01995	1.95182		0.212601		1.08582
Q9CQV7	Mitochondrial import inner membrane translocase subunit TIM14 OS=Mus musculus OX=10090 GN=Dnajc19 PE=1 SV=3	100	92.5	95.7	102.1	95.5	98.8	88.8	92.8	96.1	97.3	94.6		1.96614	1.98091	2.00903	1.98	1.99476	1.94841	1.96755	1.98272	1.98811	1.97589		0.212807		0.969047
Q62077	1-phosphatidylinositol 4,5-bisphosphate phosphodiesterase gamma-1 OS=Mus musculus OX=10090 GN=Plcg1 PE=1 SV=2	100	80.3	91.3	96.9	84.4	90.5	102.3	95.9	96.1	85.6	90.8		1.90472	1.96047	1.98632	1.92634	1.95665	2.00988	1.98182	1.98272	1.93247	1.95809		0.212846		1.06157
P35576	Glucose-6-phosphatase catalytic subunit 1 OS=Mus musculus OX=10090 GN=G6pc1 PE=1 SV=2	100	107.4	128.6	134.4	122.6	132.3	113.8	111.7	121.3	117.2	123.3		2.031	2.10924	2.1284	2.08849	2.12156	2.05614	2.04805	2.08386	2.06893	2.09096		0.212872		0.939229
Q91XA9	Acidic mammalian chitinase OS=Mus musculus OX=10090 GN=Chia PE=1 SV=2	100	62.4	110.9	89.1	155.4	155.1	78.5	91.5	80.5	86.2	90.5		1.79518	2.04493	1.94988	2.19145	2.19061	1.89487	1.96142	1.9058	1.93551	1.95665		0.212894		0.74568
P97300	Neuroplastin OS=Mus musculus OX=10090 GN=Nptn PE=1 SV=3	100	104.7	106.8	102.3	103.7	105.5	111	110.1	106.4	105.3	102.3		2.01995	2.02857	2.00988	2.01578	2.02325	2.04532	2.04179	2.02694	2.02243	2.00988		0.212943		1.02314
Q8BZZ3	NEDD4-like E3 ubiquitin-protein ligase WWP1 OS=Mus musculus OX=10090 GN=Wwp1 PE=1 SV=2	100	108.9	103.4	102.3	99.4	98.1	97.4	103	98	100.7	98.5		2.03703	2.01452	2.00988	1.99739	1.99167	1.98856	2.01284	1.99123	2.00303	1.99344		0.213059		0.971685
Q9JKX6	ADP-sugar pyrophosphatase OS=Mus musculus OX=10090 GN=Nudt5 PE=1 SV=1	100	87.4	97.8	99.5	99.7	95.5	99.4	101.4	107.1	97.4	95.3		1.94151	1.99034	1.99782	1.9987	1.98	1.99739	2.00604	2.02979	1.98856	1.97909		0.213118		1.04313
Q99P30	Peroxisomal coenzyme A diphosphatase NUDT7 OS=Mus musculus OX=10090 GN=Nudt7 PE=1 SV=2	100	122.9	112.9	112.2	108.5	95.2	106	93.2	107.7	104.5	104		2.08955	2.05269	2.04999	2.03543	1.97864	2.02531	1.96942	2.03222	2.01912	2.01703		0.213143		0.934203
O88851	Putative hydrolase RBBP9 OS=Mus musculus OX=10090 GN=Rbbp9 PE=1 SV=2	100	80	95.7	101.6	103	99.4	97.2	108.8	103.9	102.6	99.1		1.90309	1.98091	2.00689	2.01284	1.99739	1.98767	2.03663	2.01662	2.01115	1.99607		0.213502		1.0665
Q3UW53	Protein Niban 1 OS=Mus musculus OX=10090 GN=Niban1 PE=1 SV=2	100	100.7	98.8	104.9	99.7	97	108.5	107.5	95.6	104.7	103		2.00303	1.99476	2.02078	1.9987	1.98677	2.03543	2.03141	1.98046	2.01995	2.01284		0.214509		1.03632
Q62465	Synaptic vesicle membrane protein VAT-1 homolog OS=Mus musculus OX=10090 GN=Vat1 PE=1 SV=3	100	88.5	88.6	92.4	93.1	90.7	91.1	96.6	91	92.2	91.8		1.94694	1.94743	1.96567	1.96895	1.95761	1.95952	1.98498	1.95904	1.96473	1.96284		0.214676		1.02074
O35657	Sialidase-1 OS=Mus musculus OX=10090 GN=Neu1 PE=1 SV=1	100	86.6	99.5	99.1	101	100.3	91.8	92	96.8	91.2	94.2		1.93752	1.99782	1.99607	2.00432	2.0013	1.96284	1.96379	1.98588	1.95999	1.97405		0.214753		0.957862
Q3TBW2	39S ribosomal protein L10, mitochondrial OS=Mus musculus OX=10090 GN=Mrpl10 PE=1 SV=2	100	98.1	101.2	105.9	103.5	106.3	98.2	101.4	96.2	102.6	102.9		1.99167	2.00518	2.0249	2.01494	2.02653	1.99211	2.00604	1.98318	2.01115	2.01242		0.214763		0.973398
Q91X58	AN1-type zinc finger protein 2B OS=Mus musculus OX=10090 GN=Zfand2b PE=1 SV=1	100	103.7	117.5	111.6	113.2	106.4	113.3	107.8	102.6	105.1	102.1		2.01578	2.07004	2.04766	2.05385	2.02694	2.05423	2.03262	2.01115	2.0216	2.00903		0.215116		0.961079
Q9WV60	Glycogen synthase kinase-3 beta OS=Mus musculus OX=10090 GN=Gsk3b PE=1 SV=2	100	109.8	112.1	104.6	114.4	115	111.9	120.2	111.8	110.9	120.5		2.0406	2.04961	2.01953	2.05843	2.0607	2.04883	2.0799	2.04844	2.04493	2.08099		0.215184		1.0349
Q8BNY6	Neuronal calcium sensor 1 OS=Mus musculus OX=10090 GN=Ncs1 PE=1 SV=3	100	107.9	117.5	119.1	118.2	104.7	95.5	125.4	100.8	101.5	106.3		2.03302	2.07004	2.07591	2.07262	2.01995	1.98	2.0983	2.00346	2.00647	2.02653		0.215509		0.933204
Q3UJ81	Nuclear envelope phosphatase-regulatory subunit 1 OS=Mus musculus OX=10090 GN=Cnep1r1 PE=1 SV=1	100	123	90.1	121.7	142.5	101.1	79.7	100.7	106.5	106.6	109.4		2.08991	1.95472	2.08529	2.15381	2.00475	1.90146	2.00303	2.02735	2.02776	2.03902		0.215758		0.869467
Q5SVR0	TBC1 domain family member 9B OS=Mus musculus OX=10090 GN=Tbc1d9b PE=1 SV=1	100	96.8	99.2	103.5	100.4	96.1	112	102	104.7	97.5	99.1		1.98588	1.99651	2.01494	2.00173	1.98272	2.04922	2.0086	2.01995	1.989	1.99607		0.215869		1.03891
P03911	NADH-ubiquinone oxidoreductase chain 4 OS=Mus musculus OX=10090 GN=Mtnd4 PE=1 SV=1	100	97.3	97.2	107.9	101.6	104.5	88.6	97.6	82.5	107.2	100.7		1.98811	1.98767	2.03302	2.00689	2.01912	1.94743	1.98945	1.91645	2.03019	2.00303		0.216298		0.937266
A3KFM7	Chromodomain-helicase-DNA-binding protein 6 OS=Mus musculus OX=10090 GN=Chd6 PE=1 SV=1	100	105.4	111.6	112.7	94	90.4	143.5	107.9	109.7	106.7	102.8		2.02284	2.04766	2.05192	1.97313	1.95617	2.15685	2.03302	2.04021	2.02816	2.01199		0.21672		1.1099
Q91WQ5	TAF5-like RNA polymerase II p300/CBP-associated factor-associated factor 65 kDa subunit 5L OS=Mus musculus OX=10090 GN=Taf5l PE=2 SV=1	100	83.4	79.3	85.6	84.7	75.2	82.3	78.8	84.5	92.5	94.2		1.92117	1.89927	1.93247	1.92788	1.87622	1.9154	1.89653	1.92686	1.96614	1.97405		0.216782		1.05904
Q9D7N6	39S ribosomal protein L30, mitochondrial OS=Mus musculus OX=10090 GN=Mrpl30 PE=1 SV=1	100	103.3	105.7	104.1	110.9	108.6	108.6	105.7	97.3	104.4	100.2		2.0141	2.02407	2.01745	2.04493	2.03583	2.03583	2.02407	1.98811	2.0187	2.00087		0.216844		0.969208
Q9DBD5	Proline-, glutamic acid- and leucine-rich protein 1 OS=Mus musculus OX=10090 GN=Pelp1 PE=1 SV=2	100	161.8	71.5	132.3	120.5	107.7	130.3	126.3	133.7	135.4	185.2		2.20898	1.85431	2.12156	2.08099	2.03222	2.11494	2.1014	2.12613	2.13162	2.26764		0.217344		1.1972
Q8VHK1	Caskin-2 OS=Mus musculus OX=10090 GN=Caskin2 PE=1 SV=3	100	89.9	101	109.3	104.3	109.9	113.7	115.4	101.8	106.1	107.2		1.95376	2.00432	2.03862	2.01828	2.041	2.05576	2.06221	2.00775	2.02572	2.03019		0.217589		1.05793
Q9D8S3	ADP-ribosylation factor GTPase-activating protein 3 OS=Mus musculus OX=10090 GN=Arfgap3 PE=1 SV=2	100	110.9	108.2	106.9	109.5	104	109.4	104.7	107.4	103.2	103.6		2.04493	2.03423	2.02898	2.03941	2.01703	2.03902	2.01995	2.031	2.01368	2.01536		0.217642		0.97924
Q791V5	Mitochondrial carrier homolog 2 OS=Mus musculus OX=10090 GN=Mtch2 PE=1 SV=1	100	106.8	102.9	110.1	107.8	108.6	99.3	103.2	95	112.2	105.8		2.02857	2.01242	2.04179	2.03262	2.03583	1.99695	2.01368	1.97772	2.04999	2.02449		0.217758		0.961395
Q9JJA4	Ribosome biogenesis protein WDR12 OS=Mus musculus OX=10090 GN=Wdr12 PE=1 SV=1	100	94.3	112.1	116.2	122.4	116.3	122.5	122.1	108.9	117.5	131.4		1.97451	2.04961	2.06521	2.08778	2.06558	2.08814	2.08672	2.03703	2.07004	2.1186		0.217767		1.07322
P50516	V-type proton ATPase catalytic subunit A OS=Mus musculus OX=10090 GN=Atp6v1a PE=1 SV=2	100	92.9	101.5	99	102.7	102.8	101.3	101.9	104.2	100.3	105		1.96802	2.00647	1.99564	2.01157	2.01199	2.00561	2.00817	2.01787	2.0013	2.02119		0.217934		1.02766
Q9DCP2	Sodium-coupled neutral amino acid transporter 3 OS=Mus musculus OX=10090 GN=Slc38a3 PE=1 SV=1	100	88	69	78.4	78.5	63.2	81.5	66.8	65.8	54.7	68.1		1.94448	1.83885	1.89432	1.89487	1.80072	1.91116	1.82478	1.81823	1.73799	1.83315		0.218103		0.893397
P47955	60S acidic ribosomal protein P1 OS=Mus musculus OX=10090 GN=Rplp1 PE=1 SV=1	100	62	74.5	84.6	66.8	82.1	67.1	73	99.7	89	93.8		1.79239	1.87216	1.92737	1.82478	1.91434	1.82672	1.86332	1.9987	1.94939	1.9722		0.218121		1.14216
Q8BFW4	Tripartite motif-containing protein 65 OS=Mus musculus OX=10090 GN=Trim65 PE=1 SV=1	100	89.7	97.1	102.4	106.1	107.5	100.4	113.1	99.5	105.5	114.7		1.95279	1.98722	2.0103	2.02572	2.03141	2.00173	2.05346	1.99782	2.02325	2.05956		0.218575		1.06046
Q4PJX1	Protein odr-4 homolog OS=Mus musculus OX=10090 GN=Odr4 PE=1 SV=2	100	101.5	106.8	107.7	108	101.1	103	104.5	97.8	104.3	102.3		2.00647	2.02857	2.03222	2.03342	2.00475	2.01284	2.01912	1.99034	2.01828	2.00988		0.21898		0.974862
Q9WTM5	RuvB-like 2 OS=Mus musculus OX=10090 GN=Ruvbl2 PE=1 SV=3	100	90.4	93.6	90.6	97.6	94	97.8	96.2	95.2	91.7	96.4		1.95617	1.97128	1.95713	1.98945	1.97313	1.99034	1.98318	1.97864	1.96237	1.98408		0.219124		1.02381
Q923K4	tRNA modification GTPase GTPBP3, mitochondrial OS=Mus musculus OX=10090 GN=Gtpbp3 PE=2 SV=1	100	85.1	78.4	102.2	82.5	89.2	79.4	89.8	72.3	77.9	84.7		1.92993	1.89432	2.00945	1.91645	1.95036	1.89982	1.95328	1.85914	1.89154	1.92788		0.219128		0.923868
Q8BHG9	CGG triplet repeat-binding protein 1 OS=Mus musculus OX=10090 GN=Cggbp1 PE=1 SV=1	100	86.6	110.4	116.3	122.1	119.5	110.7	118.9	130.8	114	134.7		1.93752	2.04297	2.06558	2.08672	2.07737	2.04415	2.07518	2.11661	2.0569	2.12937		0.219224		1.09768
Q9DCJ5	NADH dehydrogenase [ubiquinone] 1 alpha subcomplex subunit 8 OS=Mus musculus OX=10090 GN=Ndufa8 PE=1 SV=3	100	99.5	95.9	97.5	95.8	101.8	93.5	95.4	95.9	96.4	99.4		1.99782	1.98182	1.989	1.98137	2.00775	1.97081	1.97955	1.98182	1.98408	1.99739		0.21923		0.979817
Q9CQG1	Putative glutathione-specific gamma-glutamylcyclotransferase 2 OS=Mus musculus OX=10090 GN=Chac2 PE=1 SV=1	100	103.3	109.9	117.8	118.6	109	116.1	126	110.4	123.6	111.1		2.0141	2.041	2.07115	2.07408	2.03743	2.06483	2.10037	2.04297	2.09202	2.04571		0.219645		1.0512
P14685	26S proteasome non-ATPase regulatory subunit 3 OS=Mus musculus OX=10090 GN=Psmd3 PE=1 SV=3	100	96	100.6	100.7	100.9	97.4	101.3	101.2	100.3	99.2	100.8		1.98227	2.0026	2.00303	2.00389	1.98856	2.00561	2.00518	2.0013	1.99651	2.00346		0.219816		1.01453
Q3UUQ7	GPI inositol-deacylase OS=Mus musculus OX=10090 GN=Pgap1 PE=1 SV=3	100	86.4	102.5	97.5	95.4	97.5	95.2	105.8	104.2	97.5	98.8		1.93651	2.01072	1.989	1.97955	1.989	1.97864	2.02449	2.01787	1.989	1.99476		0.219869		1.04632
Q9DD18	D-aminoacyl-tRNA deacylase 1 OS=Mus musculus OX=10090 GN=Dtd1 PE=1 SV=2	100	94.4	99.7	96.5	100.3	98.3	102.2	104.8	97.7	99.7	96.9		1.97497	1.9987	1.98453	2.0013	1.99255	2.00945	2.02036	1.98989	1.9987	1.98632		0.220209		1.02473
Q9JHI5	Isovaleryl-CoA dehydrogenase, mitochondrial OS=Mus musculus OX=10090 GN=Ivd PE=1 SV=1	100	107.8	102.6	104.7	106.3	107.3	96.3	103.2	102.2	107	106		2.03262	2.01115	2.01995	2.02653	2.0306	1.98363	2.01368	2.00945	2.02938	2.02531		0.220612		0.97352
P60335	Poly(rC)-binding protein 1 OS=Mus musculus OX=10090 GN=Pcbp1 PE=1 SV=1	100	99.8	99.1	99.6	94.9	97.9	105.5	101.3	114.8	95.7	97.5		1.99913	1.99607	1.99826	1.97727	1.99078	2.02325	2.00561	2.05994	1.98091	1.989		0.220772		1.04783
P49722	Proteasome subunit alpha type-2 OS=Mus musculus OX=10090 GN=Psma2 PE=1 SV=3	100	95.8	99.1	101.3	99.7	96.2	96.7	102.1	99.7	101.7	101.6		1.98137	1.99607	2.00561	1.9987	1.98318	1.98543	2.00903	1.9987	2.00732	2.00689		0.221184		1.01971
P58064	28S ribosomal protein S6, mitochondrial OS=Mus musculus OX=10090 GN=Mrps6 PE=1 SV=3	100	101.8	100.6	100.2	104.9	104.2	107.2	102.2	88.9	93.5	98.3		2.00775	2.0026	2.00087	2.02078	2.01787	2.03019	2.00945	1.9489	1.97081	1.99255		0.222097		0.957788
Q2HXL6	ER degradation-enhancing alpha-mannosidase-like protein 3 OS=Mus musculus OX=10090 GN=Edem3 PE=1 SV=2	100	88.8	69.1	77.3	89.7	73.5	79.6	95.7	85.6	82.8	86.2		1.94841	1.83948	1.88818	1.95279	1.86629	1.90091	1.98091	1.93247	1.91803	1.93551		0.222242		1.07907
A6X8Z5	Rho GTPase-activating protein 31 OS=Mus musculus OX=10090 GN=Arhgap31 PE=1 SV=1	100	110.8	120.1	119	121.4	115.9	111	117.9	102.1	116.9	116		2.04454	2.07954	2.07555	2.08422	2.06408	2.04532	2.07151	2.00903	2.06781	2.06446		0.222266		0.96032
O70309	Integrin beta-5 OS=Mus musculus OX=10090 GN=Itgb5 PE=1 SV=2	100	97.6	106.9	106.2	102.9	102.8	96.7	117.8	115.9	104.1	111		1.98945	2.02898	2.02612	2.01242	2.01199	1.98543	2.07115	2.06408	2.01745	2.04532		0.222459		1.05635
Q99N95	39S ribosomal protein L3, mitochondrial OS=Mus musculus OX=10090 GN=Mrpl3 PE=1 SV=1	100	104.8	106.7	106.2	108.9	105.9	106.4	104.2	100.3	106.1	106.5		2.02036	2.02816	2.02612	2.03703	2.0249	2.02694	2.01787	2.0013	2.02572	2.02735		0.222513		0.983099
Q9JJ80	Ribosome production factor 2 homolog OS=Mus musculus OX=10090 GN=Rpf2 PE=2 SV=2	100	91.7	104.4	113.1	76.4	83.6	106.8	100.2	103	96.3	106.2		1.96237	2.0187	2.05346	1.88309	1.92221	2.02857	2.00087	2.01284	1.98363	2.02612		0.222639		1.09228
P28656	Nucleosome assembly protein 1-like 1 OS=Mus musculus OX=10090 GN=Nap1l1 PE=1 SV=2	100	102.3	100.1	105.4	96.6	97.6	110.5	98	102.1	103.5	105		2.00988	2.00043	2.02284	1.98498	1.98945	2.04336	1.99123	2.00903	2.01494	2.02119		0.222724		1.03406
P61161	Actin-related protein 2 OS=Mus musculus OX=10090 GN=Actr2 PE=1 SV=1	100	97.9	98	97.8	98.8	97.9	98.9	100.2	101.3	97.9	97.2		1.99078	1.99123	1.99034	1.99476	1.99078	1.9952	2.00087	2.00561	1.99078	1.98767		0.22278		1.0104
Q6P9J5	KN motif and ankyrin repeat domain-containing protein 4 OS=Mus musculus OX=10090 GN=Kank4 PE=1 SV=1	100	91.5	105.7	117.3	117.6	105.1	109.6	120.5	106.4	121.5	116.5		1.96142	2.02407	2.0693	2.07041	2.0216	2.03981	2.08099	2.02694	2.08458	2.06633		0.223017		1.06943
Q9DC50	Peroxisomal carnitine O-octanoyltransferase OS=Mus musculus OX=10090 GN=Crot PE=1 SV=1	100	143.4	90.3	99.4	85.1	73.6	78.5	75.1	90.9	89.3	76.8		2.15655	1.95569	1.99739	1.92993	1.86688	1.89487	1.87564	1.95856	1.95085	1.88536		0.223043		0.834892
O08969	Pleckstrin homology-like domain family A member 2 OS=Mus musculus OX=10090 GN=Phlda2 PE=1 SV=1	100	124.9	95.6	115	84.4	120.9	105.1	96.7	93.8	75	103.6		2.09656	1.98046	2.0607	1.92634	2.08243	2.0216	1.98543	1.9722	1.87506	2.01536		0.223536		0.876849
Q9D0I9	Arginine--tRNA ligase, cytoplasmic OS=Mus musculus OX=10090 GN=Rars1 PE=1 SV=2	100	97.6	101.1	102.3	99.4	98.4	101.7	100.9	100.7	100.8	100.5		1.98945	2.00475	2.00988	1.99739	1.993	2.00732	2.00389	2.00303	2.00346	2.00217		0.223598		1.01163
P21447	ATP-dependent translocase ABCB1 OS=Mus musculus OX=10090 GN=Abcb1a PE=1 SV=3	100	116.5	124.6	129.7	134.6	130.5	117.1	131.3	106.5	124.1	122.6		2.06633	2.09552	2.11294	2.12905	2.11561	2.06856	2.11826	2.02735	2.09377	2.08849		0.223735		0.946061
Q9R1B9	Slit homolog 2 protein OS=Mus musculus OX=10090 GN=Slit2 PE=2 SV=2	100	99.9	79.5	82.5	72	82.7	80.4	66.7	48.9	86.9	79.7		1.99957	1.90037	1.91645	1.85733	1.91751	1.90526	1.82413	1.68931	1.93902	1.90146		0.223858		0.870379
P50429	Arylsulfatase B OS=Mus musculus OX=10090 GN=Arsb PE=1 SV=3	100	97	116.9	118	113	117.1	108.1	107.1	109.4	99.3	107.6		1.98677	2.06781	2.07188	2.05308	2.06856	2.03383	2.02979	2.03902	1.99695	2.03181		0.223875		0.94573
Q8VCT3	Aminopeptidase B OS=Mus musculus OX=10090 GN=Rnpep PE=1 SV=2	100	94.2	97.4	100.9	99.6	97.7	98.4	101.2	97.3	102.3	100.2		1.97405	1.98856	2.00389	1.99826	1.98989	1.993	2.00518	1.98811	2.00988	2.00087		0.223995		1.0196
P16546	Spectrin alpha chain, non-erythrocytic 1 OS=Mus musculus OX=10090 GN=Sptan1 PE=1 SV=4	100	99.3	97.7	96.2	98.8	102.3	99.5	101.8	104.6	98.7	99.4		1.99695	1.98989	1.98318	1.99476	2.00988	1.99782	2.00775	2.01953	1.99432	1.99739		0.224385		1.01962
Q3TYD6	Serine/threonine-protein kinase LMTK2 OS=Mus musculus OX=10090 GN=Lmtk2 PE=1 SV=3	100	101.8	108	107.6	108.7	107.6	108.4	109.1	95.9	101.9	100.1		2.00775	2.03342	2.03181	2.03623	2.03181	2.03503	2.03782	1.98182	2.00817	2.00043		0.224521		0.965711
Q8BH58	TIP41-like protein OS=Mus musculus OX=10090 GN=Tiprl PE=1 SV=1	100	87.1	94	94.8	94.8	92.8	98.4	100.6	90.2	94.7	94.9		1.94002	1.97313	1.97681	1.97681	1.96755	1.993	2.0026	1.95521	1.97635	1.97727		0.224543		1.03301
Q8VBT0	Thioredoxin-related transmembrane protein 1 OS=Mus musculus OX=10090 GN=Tmx1 PE=1 SV=1	100	115.8	107.8	106.8	102.7	101.9	108.8	99.4	103.7	100.5	103.2		2.06371	2.03262	2.02857	2.01157	2.00817	2.03663	1.99739	2.01578	2.00217	2.01368		0.22462		0.963738
D3Z7P3-2	Isoform 2 of Glutaminase kidney isoform, mitochondrial OS=Mus musculus OX=10090 GN=Gls	100	81	92.6	96.9	98.6	90.7	99.7	104	92.1	90.5	100.2		1.90849	1.96661	1.98632	1.99388	1.95761	1.9987	2.01703	1.96426	1.95665	2.00087		0.224838		1.05807
Q501J6	Probable ATP-dependent RNA helicase DDX17 OS=Mus musculus OX=10090 GN=Ddx17 PE=1 SV=1	100	100.5	99.4	95.1	98	100.8	109.3	103	102.4	96	99.3		2.00217	1.99739	1.97818	1.99123	2.00346	2.03862	2.01284	2.0103	1.98227	1.99695		0.224962		1.03281
Q99KP6	Pre-mRNA-processing factor 19 OS=Mus musculus OX=10090 GN=Prpf19 PE=1 SV=1	100	98.3	100.9	100.7	105.3	104.1	104	104.4	106.3	101.8	102.5		1.99255	2.00389	2.00303	2.02243	2.01745	2.01703	2.0187	2.02653	2.00775	2.01072		0.225043		1.01905
Q5XF89	Polyamine-transporting ATPase 13A3 OS=Mus musculus OX=10090 GN=Atp13a3 PE=1 SV=1	100	154.2	132	143.1	158	126	127.2	138.2	157	113.4	111.7		2.18808	2.12057	2.15564	2.19866	2.10037	2.10449	2.14051	2.1959	2.05461	2.04805		0.225293		0.907753
Q9ER39	Torsin-1A OS=Mus musculus OX=10090 GN=Tor1a PE=1 SV=1	100	106.6	105.1	105.5	115.1	101.5	98.5	104.9	103.2	103.1	106.8		2.02776	2.0216	2.02325	2.06108	2.00647	1.99344	2.02078	2.01368	2.01326	2.02857		0.225679		0.967591
Q99KR7	Peptidyl-prolyl cis-trans isomerase F, mitochondrial OS=Mus musculus OX=10090 GN=Ppif PE=1 SV=1	100	106	106.4	98.8	103.1	107.3	107	101.4	92.4	99.6	102.5		2.02531	2.02694	1.99476	2.01326	2.0306	2.02938	2.00604	1.96567	1.99826	2.01072		0.22574		0.964149
Q61211	Eukaryotic translation initiation factor 2D OS=Mus musculus OX=10090 GN=Eif2d PE=1 SV=3	100	98.6	99.5	117	115.4	115.1	106.7	105.9	92.1	92.9	110.6		1.99388	1.99782	2.06819	2.06221	2.06108	2.02816	2.0249	1.96426	1.96802	2.04376		0.226047		0.931452
Q9WTK5	Nuclear factor NF-kappa-B p100 subunit OS=Mus musculus OX=10090 GN=Nfkb2 PE=1 SV=1	100	93.9	91	106.6	97.5	87	111.4	93.2	95.2	101.3	105.3		1.97267	1.95904	2.02776	1.989	1.93952	2.04689	1.96942	1.97864	2.00561	2.02243		0.226289		1.06387
P63030	Mitochondrial pyruvate carrier 1 OS=Mus musculus OX=10090 GN=Mpc1 PE=1 SV=1	100	129	115.5	118.2	114.4	117.2	117.8	110.2	110.7	121.8	111.3		2.11059	2.06258	2.07262	2.05843	2.06893	2.07115	2.04218	2.04415	2.08565	2.0465		0.226345		0.96214
Q9JJR8	Transmembrane protein 9B OS=Mus musculus OX=10090 GN=Tmem9b PE=1 SV=1	100	98.4	105.6	106.8	104.7	102.8	103.2	103	100.3	102.1	97.9		1.993	2.02366	2.02857	2.01995	2.01199	2.01368	2.01284	2.0013	2.00903	1.99078		0.226405		0.977233
Q6P5F9	Exportin-1 OS=Mus musculus OX=10090 GN=Xpo1 PE=1 SV=1	100	94.7	100.2	98	101.8	98.3	102.4	101.5	101.2	99.3	98		1.97635	2.00087	1.99123	2.00775	1.99255	2.0103	2.00647	2.00518	1.99695	1.99123		0.22645		1.01907
Q9QXS8	Probable N-acetyltransferase CML5 OS=Mus musculus OX=10090 GN=Cml5 PE=2 SV=2	100	87.8	117.2	98.8	97.9	102.9	86.3	90.1	97.3	95	100.2		1.94349	2.06893	1.99476	1.99078	2.01242	1.93601	1.95472	1.98811	1.97772	2.00087		0.226622		0.929251
Q80U72	Protein scribble homolog OS=Mus musculus OX=10090 GN=Scrib PE=1 SV=2	100	90.6	104.2	102.2	106.2	105.2	104.7	110.3	100.2	110.8	105.4		1.95713	2.01787	2.00945	2.02612	2.02202	2.01995	2.04258	2.00087	2.04454	2.02284		0.226751		1.04524
Q99JH8	ER lumen protein-retaining receptor 1 OS=Mus musculus OX=10090 GN=Kdelr1 PE=1 SV=1	100	117.6	125.3	142.2	129.9	131.8	104	131.6	101.9	129.2	129.7		2.07041	2.09795	2.1529	2.11361	2.11992	2.01703	2.11926	2.00817	2.11126	2.11294		0.227117		0.922078
Q9D8S4	Oligoribonuclease, mitochondrial OS=Mus musculus OX=10090 GN=Rexo2 PE=1 SV=2	100	91.4	101.9	106.4	100.4	97.8	104.1	106.2	103.4	100.6	101		1.96095	2.00817	2.02694	2.00173	1.99034	2.01745	2.02612	2.01452	2.0026	2.00432		0.227215		1.03495
Q61387	Cytochrome c oxidase subunit 7A-related protein, mitochondrial OS=Mus musculus OX=10090 GN=Cox7a2l PE=1 SV=1	100	103.5	91.4	104.4	92.1	94.8	104.9	100.6	97.1	113	97		2.01494	1.96095	2.0187	1.96426	1.97681	2.02078	2.0026	1.98722	2.05308	1.98677		0.22752		1.0543
Q99MZ7	Peroxisomal trans-2-enoyl-CoA reductase OS=Mus musculus OX=10090 GN=Pecr PE=1 SV=1	100	127.4	108.2	109.7	104.8	101.8	94	92.4	107.8	110.9	108.5		2.10517	2.03423	2.04021	2.02036	2.00775	1.97313	1.96567	2.03262	2.04493	2.03543		0.227709		0.930603
Q9CY57	Chromatin target of PRMT1 protein OS=Mus musculus OX=10090 GN=Chtop PE=1 SV=2	100	88.1	88.2	81.5	86.2	89.8	96.3	86.7	111.4	86.6	85.9		1.94498	1.94547	1.91116	1.93551	1.95328	1.98363	1.93802	2.04689	1.93752	1.93399		0.228076		1.0763
P61202	COP9 signalosome complex subunit 2 OS=Mus musculus OX=10090 GN=Cops2 PE=1 SV=1	100	91.5	97.2	99.4	96	95.5	97	98.8	95.8	99	98.3		1.96142	1.98767	1.99739	1.98227	1.98	1.98677	1.99476	1.98137	1.99564	1.99255		0.228135		1.01939
P31938	Dual specificity mitogen-activated protein kinase kinase 1 OS=Mus musculus OX=10090 GN=Map2k1 PE=1 SV=2	100	91.6	93.4	98	98.1	94.4	108.5	100.7	93.4	92.8	100.9		1.9619	1.97035	1.99123	1.99167	1.97497	2.03543	2.00303	1.97035	1.96755	2.00389		0.228529		1.04374
Q8R4U7	Leucine zipper protein 1 OS=Mus musculus OX=10090 GN=Luzp1 PE=1 SV=2	100	103.4	92.9	103.9	107.5	91.7	97.9	106.9	106.3	107.4	104.4		2.01452	1.96802	2.01662	2.03141	1.96237	1.99078	2.02898	2.02653	2.031	2.0187		0.228546		1.04706
B5X0G2	Major urinary protein 17 OS=Mus musculus OX=10090 GN=Mup17 PE=2 SV=2	100	69.2	71.7	85.4	57.6	61.3	70.7	59.6	66.4	54.2	57.1		1.84011	1.85552	1.93146	1.76042	1.78746	1.84942	1.77525	1.82217	1.734	1.75664		0.228797		0.892236
Q9QZS3	Protein numb homolog OS=Mus musculus OX=10090 GN=Numb PE=1 SV=1	100	107.4	108.7	111.1	108.8	112	106.1	112.4	102.5	108.3	107		2.031	2.03623	2.04571	2.03663	2.04922	2.02572	2.05077	2.01072	2.03463	2.02938		0.228811		0.97865
O88477	Insulin-like growth factor 2 mRNA-binding protein 1 OS=Mus musculus OX=10090 GN=Igf2bp1 PE=1 SV=1	100	127.3	119.2	123.6	116.6	124.7	128.2	142.7	123.2	129.1	118		2.10483	2.07628	2.09202	2.0667	2.09587	2.10789	2.15442	2.09061	2.11093	2.07188		0.228814		1.04874
P41241	Tyrosine-protein kinase CSK OS=Mus musculus OX=10090 GN=Csk PE=1 SV=2	100	92.2	96.2	103.9	99.7	94.2	99.2	102.1	101.6	97.9	99.5		1.96473	1.98318	2.01662	1.9987	1.97405	1.99651	2.00903	2.00689	1.99078	1.99782		0.22944		1.029
Q99KH8	Serine/threonine-protein kinase 24 OS=Mus musculus OX=10090 GN=Stk24 PE=1 SV=1	100	95.8	99	99.9	102.5	97.5	100.8	103.7	99.1	100	100		1.98137	1.99564	1.99957	2.01072	1.989	2.00346	2.01578	1.99607	2	2		0.229445		1.01799
Q9DCD2	Pre-mRNA-splicing factor SYF1 OS=Mus musculus OX=10090 GN=Xab2 PE=1 SV=1	100	106.6	112.5	109.5	119.9	105.3	110.8	88.4	111.3	99.2	110.3		2.02776	2.05115	2.03941	2.07882	2.02243	2.04454	1.94645	2.0465	1.99651	2.04258		0.229785		0.938967
Q8CJF7	Protein ELYS OS=Mus musculus OX=10090 GN=Ahctf1 PE=1 SV=1	100	104.9	95.7	106.8	99.3	100.5	109.3	103.6	106.8	101.9	101.6		2.02078	1.98091	2.02857	1.99695	2.00217	2.03862	2.01536	2.02857	2.00817	2.00689		0.229923		1.03155
P62075	Mitochondrial import inner membrane translocase subunit Tim13 OS=Mus musculus OX=10090 GN=Timm13 PE=1 SV=1	100	97.3	95.6	90.8	97.3	91.2	103.3	92.3	77.8	85.1	86		1.98811	1.98046	1.95809	1.98811	1.95999	2.0141	1.9652	1.89098	1.92993	1.9345		0.230244		0.941338
Q9D2W0	FXYD domain-containing ion transport regulator 4 OS=Mus musculus OX=10090 GN=Fxyd4 PE=3 SV=1	100	105.5	95	105.1	93.7	104.2	114	111.7	106.3	99.4	98.7		2.02325	1.97772	2.0216	1.97174	2.01787	2.0569	2.04805	2.02653	1.99739	1.99432		0.230293		1.05283
Q60902	Epidermal growth factor receptor substrate 15-like 1 OS=Mus musculus OX=10090 GN=Eps15l1 PE=1 SV=3	100	94.5	98.7	98.2	102.5	103.1	102.6	106.2	103.6	98.3	99.9		1.97543	1.99432	1.99211	2.01072	2.01326	2.01115	2.02612	2.01536	1.99255	1.99957		0.230315		1.02736
Q3THW5	Histone H2A.V OS=Mus musculus OX=10090 GN=H2az2 PE=1 SV=3	100	99.9	96	92.5	100.2	100.4	100.6	101.8	111.8	96.2	98.6		1.99957	1.98227	1.96614	2.00087	2.00173	2.0026	2.00775	2.04844	1.98318	1.99388		0.230554		1.0409
Q7TSE6	Serine/threonine-protein kinase 38-like OS=Mus musculus OX=10090 GN=Stk38l PE=1 SV=2	100	123.9	116.8	107.7	112.2	102.9	110.7	106.8	107.8	98.8	111.3		2.09307	2.06744	2.03222	2.04999	2.01242	2.04415	2.02857	2.03262	1.99476	2.0465		0.230801		0.950133
Q9DCZ4	MICOS complex subunit Mic26 OS=Mus musculus OX=10090 GN=Apoo PE=1 SV=2	100	105	97.9	98.8	100	98.8	101.3	97.7	95.7	98.5	97.2		2.02119	1.99078	1.99476	2	1.99476	2.00561	1.98989	1.98091	1.99344	1.98767		0.231099		0.97982
O70496	H(+)/Cl(-) exchange transporter 7 OS=Mus musculus OX=10090 GN=Clcn7 PE=1 SV=1	100	105.5	120.1	103.3	106.3	103	108.3	106.8	92.7	103.7	99.5		2.02325	2.07954	2.0141	2.02653	2.01284	2.03463	2.02857	1.96708	2.01578	1.99782		0.231236		0.949461
Q64520	Guanylate kinase OS=Mus musculus OX=10090 GN=Guk1 PE=1 SV=2	100	73.8	79.3	81.6	82	81.3	82.9	81	82.5	78.8	84.6		1.86806	1.89927	1.91169	1.91381	1.91009	1.91855	1.90849	1.91645	1.89653	1.92737		0.232078		1.02965
Q923I7	Sodium/glucose cotransporter 2 OS=Mus musculus OX=10090 GN=Slc5a2 PE=1 SV=1	100	94.9	126.6	117.3	129.5	129.9	130.3	132.4	131.4	119	131.6		1.97727	2.10243	2.0693	2.11227	2.11361	2.11494	2.12189	2.1186	2.07555	2.11926		0.23232		1.07773
P58137	Acyl-coenzyme A thioesterase 8 OS=Mus musculus OX=10090 GN=Acot8 PE=1 SV=1	100	108.6	97.8	104.5	97.9	83.5	89.7	90	96.2	92.4	93.5		2.03583	1.99034	2.01912	1.99078	1.92169	1.95279	1.95424	1.98318	1.96567	1.97081		0.232434		0.938046
Q6ZQ38	Cullin-associated NEDD8-dissociated protein 1 OS=Mus musculus OX=10090 GN=Cand1 PE=1 SV=2	100	99.9	103.5	100.3	101.9	100.5	104.6	103.4	101.1	102.3	100.9		1.99957	2.01494	2.0013	2.00817	2.00217	2.01953	2.01452	2.00475	2.00988	2.00389		0.232501		1.01225
P47738	Aldehyde dehydrogenase, mitochondrial OS=Mus musculus OX=10090 GN=Aldh2 PE=1 SV=1	100	90.8	94.7	96.5	104.4	101.2	96.1	99	101.9	102.1	109.3		1.95809	1.97635	1.98453	2.0187	2.00518	1.98272	1.99564	2.00817	2.00903	2.03862		0.232667		1.04266
P10518	Delta-aminolevulinic acid dehydratase OS=Mus musculus OX=10090 GN=Alad PE=1 SV=1	100	96	104.9	108.6	106.5	106.7	110.6	110.5	101.3	110.3	108.7		1.98227	2.02078	2.03583	2.02735	2.02816	2.04376	2.04336	2.00561	2.04258	2.03623		0.232725		1.03578
O89051	Integral membrane protein 2B OS=Mus musculus OX=10090 GN=Itm2b PE=1 SV=1	100	105.7	104.2	106.3	101.7	99	109.3	115.6	107.1	97.8	108.1		2.02407	2.01787	2.02653	2.00732	1.99564	2.03862	2.06296	2.02979	1.99034	2.03383		0.232896		1.04063
Q9D187	Cytosolic iron-sulfur assembly component 2B OS=Mus musculus OX=10090 GN=Ciao2b PE=1 SV=1	100	85	81.4	86.7	86.1	87.2	93.1	88.2	83.8	83.4	109.9		1.92942	1.91062	1.93802	1.935	1.94052	1.96895	1.94547	1.92324	1.92117	2.041		0.233137		1.07505
Q9Z110	Delta-1-pyrroline-5-carboxylate synthase OS=Mus musculus OX=10090 GN=Aldh18a1 PE=1 SV=2	100	93.9	91.2	88.7	96.8	96.7	85.3	96.9	107.1	98.1	118.5		1.97267	1.95999	1.94792	1.98588	1.98543	1.93095	1.98632	2.02979	1.99167	2.07372		0.23318		1.0826
Q8VE80	THO complex subunit 3 OS=Mus musculus OX=10090 GN=Thoc3 PE=2 SV=1	100	106.8	104.2	104.2	104.6	107.1	111.3	103.1	93.5	100.2	100.4		2.02857	2.01787	2.01787	2.01953	2.02979	2.0465	2.01326	1.97081	2.00087	2.00173		0.233258		0.965079
O35381	Acidic leucine-rich nuclear phosphoprotein 32 family member A OS=Mus musculus OX=10090 GN=Anp32a PE=1 SV=1	100	82	98.9	95.2	104.5	102.6	92.7	107.8	111.1	102.5	102.4		1.91381	1.9952	1.97864	2.01912	2.01115	1.96708	2.03262	2.04571	2.01072	2.0103		0.233495		1.06892
Q01149	Collagen alpha-2(I) chain OS=Mus musculus OX=10090 GN=Col1a2 PE=1 SV=2	100	111	45.6	32	63.6	48.6	108.4	62.2	156.3	54.3	57.8		2.04532	1.65896	1.50515	1.80346	1.68664	2.03503	1.79379	2.19396	1.7348	1.76193		0.23361		1.45944
Q8BFU3	RING finger protein 214 OS=Mus musculus OX=10090 GN=Rnf214 PE=1 SV=1	100	80.7	81	93.8	88.4	84.2	84.7	99	93.8	82.5	93.7		1.90687	1.90849	1.9722	1.94645	1.92531	1.92788	1.99564	1.9722	1.91645	1.97174		0.233783		1.0598
Q9R1S7	ATP-binding cassette sub-family C member 6 OS=Mus musculus OX=10090 GN=Abcc6 PE=1 SV=3	100	103.2	106.2	110.9	110.7	106.2	107.7	113.8	110.4	110.7	106.9		2.01368	2.02612	2.04493	2.04415	2.02612	2.03222	2.05614	2.04297	2.04415	2.02898		0.233795		1.0229
Q9QXA6	b(0,+)-type amino acid transporter 1 OS=Mus musculus OX=10090 GN=Slc7a9 PE=1 SV=1	100	72.5	97.8	94.5	99.3	110.6	110.2	103.9	98	104.6	100.3		1.86034	1.99034	1.97543	1.99695	2.04376	2.04218	2.01662	1.99123	2.01953	2.0013		0.233886		1.08911
Q9CQA3	Succinate dehydrogenase [ubiquinone] iron-sulfur subunit, mitochondrial OS=Mus musculus OX=10090 GN=Sdhb PE=1 SV=1	100	108.1	102.6	105.3	105.5	107.2	103.5	104.3	101.4	106.3	105.1		2.03383	2.01115	2.02243	2.02325	2.03019	2.01494	2.01828	2.00604	2.02653	2.0216		0.233906		0.984679
Q9DCT8	Cysteine-rich protein 2 OS=Mus musculus OX=10090 GN=Crip2 PE=1 SV=1	100	90.6	96.1	90	94.4	97.3	87.3	100.5	98.1	101.7	101.5		1.95713	1.98272	1.95424	1.97497	1.98811	1.94101	2.00217	1.99167	2.00732	2.00647		0.234062		1.04419
Q9R049-2	Isoform 2 of E3 ubiquitin-protein ligase AMFR OS=Mus musculus OX=10090 GN=Amfr	100	67	74.7	85.1	78.1	73.8	94	74.8	79.4	73.9	88.1		1.82607	1.87332	1.92993	1.89265	1.86806	1.97313	1.8739	1.89982	1.86864	1.94498		0.234105		1.08318
Q8CDA1	Phosphatidylinositide phosphatase SAC2 OS=Mus musculus OX=10090 GN=Inpp5f PE=1 SV=1	100	104	105.2	106.1	107.5	102.4	113.3	109.1	113.1	99.8	107.3		2.01703	2.02202	2.02572	2.03141	2.0103	2.05423	2.03782	2.05346	1.99913	2.0306		0.234222		1.03313
Q9JLB4	Cubilin OS=Mus musculus OX=10090 GN=Cubn PE=1 SV=3	100	90.6	103.6	102.7	110.1	110.8	106.1	110.8	108.6	107.6	108.5		1.95713	2.01536	2.01157	2.04179	2.04454	2.02572	2.04454	2.03583	2.03181	2.03543		0.234767		1.04596
Q9WUU7	Cathepsin Z OS=Mus musculus OX=10090 GN=Ctsz PE=1 SV=1	100	99.3	120.7	107.4	120	114.7	111.7	106.7	109.2	104.4	99.8		1.99695	2.08171	2.031	2.07918	2.05956	2.04805	2.02816	2.03822	2.0187	1.99913		0.234854		0.946095
Q8R000	Organic solute transporter subunit alpha OS=Mus musculus OX=10090 GN=Slc51a PE=1 SV=1	100	116.8	123.6	135.9	119.9	127.1	117.1	119.7	120.1	121.7	122.5		2.06744	2.09202	2.13322	2.07882	2.10415	2.06856	2.07809	2.07954	2.08529	2.08814		0.234982		0.964383
P70280	Vesicle-associated membrane protein 7 OS=Mus musculus OX=10090 GN=Vamp7 PE=1 SV=1	100	103.1	103.2	105	117.8	107.5	109.2	113.2	109.1	111.7	110.8		2.01326	2.01368	2.02119	2.07115	2.03141	2.03822	2.05385	2.03782	2.04805	2.04454		0.235172		1.03243
Q8R2U6	Diphosphoinositol polyphosphate phosphohydrolase 2 OS=Mus musculus OX=10090 GN=Nudt4 PE=1 SV=1	100	75	88.3	95.1	91.7	91.3	78.8	104.9	112.4	99.8	91.5		1.87506	1.94596	1.97818	1.96237	1.96047	1.89653	2.02078	2.05077	1.99913	1.96142		0.235191		1.10421
Q9JJF9	Signal peptide peptidase-like 2A OS=Mus musculus OX=10090 GN=Sppl2a PE=1 SV=2	100	97.2	94.3	112.9	105.6	107	94	114.3	131	110.3	112.3		1.98767	1.97451	2.05269	2.02366	2.02938	1.97313	2.05805	2.11727	2.04258	2.05038		0.235304		1.08685
Q9QYB1	Chloride intracellular channel protein 4 OS=Mus musculus OX=10090 GN=Clic4 PE=1 SV=3	100	93	96.4	97	95.8	95.6	98.4	98	93.8	99.2	96.1		1.96848	1.98408	1.98677	1.98137	1.98046	1.993	1.99123	1.9722	1.99651	1.98272		0.235324		1.01612
P32067	Lupus La protein homolog OS=Mus musculus OX=10090 GN=Ssb PE=1 SV=1	100	94.8	95.9	93.6	98.4	95.4	100.8	97.6	94.5	98.1	95.7		1.97681	1.98182	1.97128	1.993	1.97955	2.00346	1.98945	1.97543	1.99167	1.98091		0.235589		1.01799
Q8VCE6	5'(3')-deoxyribonucleotidase, mitochondrial OS=Mus musculus OX=10090 GN=Nt5m PE=1 SV=1	100	74.8	65.9	71.5	83.7	78.5	78.9	69.7	69.2	58.6	69.6		1.8739	1.81889	1.85431	1.92273	1.89487	1.89708	1.84323	1.84011	1.7679	1.84261		0.235591		0.924145
Q8C4B4	Protein unc-119 homolog B OS=Mus musculus OX=10090 GN=Unc119b PE=1 SV=1	100	100	113	113.1	113.8	110.2	118.9	111.4	111.8	110.2	118.4		2	2.05308	2.05346	2.05614	2.04218	2.07518	2.04689	2.04844	2.04218	2.07335		0.235621		1.03745
Q99JY4	TraB domain-containing protein OS=Mus musculus OX=10090 GN=Trabd PE=1 SV=1	100	92.2	98.1	99.4	102.3	102.7	96.6	105.3	101.8	102.6	104		1.96473	1.99167	1.99739	2.00988	2.01157	1.98498	2.02243	2.00775	2.01115	2.01703		0.235643		1.03153
Q8VEK0	Cell cycle control protein 50A OS=Mus musculus OX=10090 GN=Tmem30a PE=1 SV=1	100	106.2	109.2	106.6	101.1	104	86.3	97.5	107.8	109.1	99		2.02612	2.03822	2.02776	2.00475	2.01703	1.93601	1.989	2.03262	2.03782	1.99564		0.235927		0.948017
Q99K51	Plastin-3 OS=Mus musculus OX=10090 GN=Pls3 PE=1 SV=3	100	84.3	88.4	86.1	91.7	87.6	93.6	91.6	87.8	87.9	88.1		1.92583	1.94645	1.935	1.96237	1.9425	1.97128	1.9619	1.94349	1.94399	1.94498		0.236002		1.02488
Q8BMD8	Calcium-binding mitochondrial carrier protein SCaMC-1 OS=Mus musculus OX=10090 GN=Slc25a24 PE=1 SV=1	100	94	86.3	90.7	91.7	91.2	92.9	93.4	85.6	82.1	82.6		1.97313	1.93601	1.95761	1.96237	1.95999	1.96802	1.97035	1.93247	1.91434	1.91698		0.236039		0.961886
Q922K9	Tyrosine-protein kinase FRK OS=Mus musculus OX=10090 GN=Frk PE=1 SV=3	100	107.3	113.1	106.3	116.3	112.1	105.7	115.1	97.1	112.5	100		2.0306	2.05346	2.02653	2.06558	2.04961	2.02407	2.06108	1.98722	2.05115	2		0.236283		0.955504
P17918	Proliferating cell nuclear antigen OS=Mus musculus OX=10090 GN=Pcna PE=1 SV=2	100	94.9	97.5	101.8	102.4	111.9	108.3	107.9	100.2	109.3	103.8		1.97727	1.989	2.00775	2.0103	2.04883	2.03463	2.03302	2.00087	2.03862	2.0162		0.236349		1.0413
P84228	Histone H3.2 OS=Mus musculus OX=10090 GN=H3c2 PE=1 SV=2	100	112.7	112.9	107.4	105.1	109.5	131.9	112.1	127.8	106	106.7		2.05192	2.05269	2.031	2.0216	2.03941	2.12024	2.04961	2.10653	2.02531	2.02816		0.236351		1.06738
A2TJV2	Paralemmin-3 OS=Mus musculus OX=10090 GN=Palm3 PE=1 SV=1	100	93.1	98.3	100.6	110.6	106.8	105.7	109.4	106.2	98.8	115.5		1.96895	1.99255	2.0026	2.04376	2.02857	2.02407	2.03902	2.02612	1.99476	2.06258		0.236503		1.05143
Q8CHP8	Glycerol-3-phosphate phosphatase OS=Mus musculus OX=10090 GN=Pgp PE=1 SV=1	100	87.9	101.3	102.5	100.6	97.7	100.2	106.5	100.9	101.6	99.6		1.94399	2.00561	2.01072	2.0026	1.98989	2.00087	2.02735	2.00389	2.00689	1.99826		0.236535		1.03837
Q91X43	SH3 domain-containing protein 19 OS=Mus musculus OX=10090 GN=Sh3d19 PE=1 SV=2	100	113.3	109.5	116.7	117	102.6	112.3	117	130.1	112.4	114.4		2.05423	2.03941	2.06707	2.06819	2.01115	2.05038	2.06819	2.11428	2.05077	2.05843		0.236536		1.04847
P28661	Septin-4 OS=Mus musculus OX=10090 GN=Septin4 PE=1 SV=1	100	105.8	101.7	103.7	108.6	108.2	110.9	113.3	107.3	104.2	105.9		2.02449	2.00732	2.01578	2.03583	2.03423	2.04493	2.05423	2.0306	2.01787	2.0249		0.236539		1.02576
Q9Z0G0	PDZ domain-containing protein GIPC1 OS=Mus musculus OX=10090 GN=Gipc1 PE=1 SV=1	100	82.4	98.3	113.4	119.2	106.6	84.6	129.9	195.3	120.5	116.8		1.91593	1.99255	2.05461	2.07628	2.02776	1.92737	2.11361	2.2907	2.08099	2.06744		0.236952		1.24466
P56387	Dynein light chain Tctex-type 3 OS=Mus musculus OX=10090 GN=Dynlt3 PE=1 SV=1	100	110.6	110.3	109	109.4	103.6	129.9	113.9	114.6	101.5	113.7		2.04376	2.04258	2.03743	2.03902	2.01536	2.11361	2.05652	2.05918	2.00647	2.05576		0.236955		1.05655
Q9JKN1	Zinc transporter 7 OS=Mus musculus OX=10090 GN=Slc30a7 PE=1 SV=1	100	84.4	83.9	82.1	87	87	85.9	85.8	74.4	83.7	79.3		1.92634	1.92376	1.91434	1.93952	1.93952	1.93399	1.93349	1.87157	1.92273	1.89927		0.23697		0.963949
P27612	Phospholipase A-2-activating protein OS=Mus musculus OX=10090 GN=Plaa PE=1 SV=4	100	101	102	102.2	102.8	99.7	106.7	102.3	104.3	100	102.4		2.00432	2.0086	2.00945	2.01199	1.9987	2.02816	2.00988	2.01828	2	2.0103		0.237284		1.01576
Q99KI0	Aconitate hydratase, mitochondrial OS=Mus musculus OX=10090 GN=Aco2 PE=1 SV=1	100	78.5	78.9	82.7	80.2	83.6	78.3	81	91	83.9	84.9		1.89487	1.89708	1.91751	1.90417	1.92221	1.89376	1.90849	1.95904	1.92376	1.92891		0.237461		1.03763
Q8BVL3	Sorting nexin-17 OS=Mus musculus OX=10090 GN=Snx17 PE=1 SV=2	100	90.1	99.8	93.8	102.6	109.2	102.6	111.4	109.5	99.8	98.7		1.95472	1.99913	1.9722	2.01115	2.03822	2.01115	2.04689	2.03941	1.99913	1.99432		0.237542		1.05348
P46664	Adenylosuccinate synthetase isozyme 2 OS=Mus musculus OX=10090 GN=Adss2 PE=1 SV=2	100	88.4	95.1	97.1	93.5	91.1	98.3	97.2	91.5	96.7	94		1.94645	1.97818	1.98722	1.97081	1.95952	1.99255	1.98767	1.96142	1.98543	1.97313		0.237854		1.02687
P49312	Heterogeneous nuclear ribonucleoprotein A1 OS=Mus musculus OX=10090 GN=Hnrnpa1 PE=1 SV=2	100	98	100.5	95.8	99.8	98.9	103.8	101.5	103.3	96.6	98.3		1.99123	2.00217	1.98137	1.99913	1.9952	2.0162	2.00647	2.0141	1.98498	1.99255		0.237874		1.0213
Q64524	Histone H2B type 2-E OS=Mus musculus OX=10090 GN=H2bc21 PE=1 SV=3	100	88.6	79.6	86.8	92.5	91.4	86.1	98.1	94.8	90.3	89.5		1.94743	1.90091	1.93852	1.96614	1.96095	1.935	1.99167	1.97681	1.95569	1.95182		0.238374		1.04534
Q8BUX5	Ammonium transporter Rh type B OS=Mus musculus OX=10090 GN=Rhbg PE=1 SV=1	100	107.1	131.2	125.7	109.3	121.6	137	136.1	138.4	104.2	133.7		2.02979	2.11793	2.09934	2.03862	2.08493	2.13672	2.13386	2.14114	2.01787	2.12613		0.238487		1.09161
P97386	DNA ligase 3 OS=Mus musculus OX=10090 GN=Lig3 PE=1 SV=2	100	114.7	95.6	113.1	173.1	113.6	114.4	91.2	96.9	97.9	120.7		2.05956	1.98046	2.05346	2.2383	2.05538	2.05843	1.95999	1.98632	1.99078	2.08171		0.23882		0.854122
Q61559	IgG receptor FcRn large subunit p51 OS=Mus musculus OX=10090 GN=Fcgrt PE=1 SV=1	100	102.1	101.6	104.7	109.1	106.1	106.6	103.7	102.7	97.9	99.7		2.00903	2.00689	2.01995	2.03782	2.02572	2.02776	2.01578	2.01157	1.99078	1.9987		0.238945		0.975172
Q7TSC1	Protein PRRC2A OS=Mus musculus OX=10090 GN=Prrc2a PE=1 SV=1	100	102.7	103.7	109.4	110.8	105	108.3	110.4	116.8	103	110.6		2.01157	2.01578	2.03902	2.04454	2.02119	2.03463	2.04297	2.06744	2.01284	2.04376		0.239051		1.03292
Q8BG94	COMM domain-containing protein 7 OS=Mus musculus OX=10090 GN=Commd7 PE=1 SV=1	100	96.4	105.6	97.2	101.1	97.8	99.8	107.6	102.6	100.4	101.4		1.98408	2.02366	1.98767	2.00475	1.99034	1.99913	2.03181	2.01115	2.00173	2.00604		0.239133		1.0275
Q9CR26	Vacuolar protein sorting-associated protein VTA1 homolog OS=Mus musculus OX=10090 GN=Vta1 PE=1 SV=1	100	86.6	92.3	89.9	98.3	87.8	87.1	95.8	96	95.6	98.5		1.93752	1.9652	1.95376	1.99255	1.94349	1.94002	1.98137	1.98227	1.98046	1.99344		0.239327		1.03979
Q9ER41	Torsin-1B OS=Mus musculus OX=10090 GN=Tor1b PE=1 SV=2	100	103	99.8	104.8	106.4	104.2	103.8	107.3	105.8	103.4	106.4		2.01284	1.99913	2.02036	2.02694	2.01787	2.0162	2.0306	2.02449	2.01452	2.02694		0.239431		1.0164
P54823	Probable ATP-dependent RNA helicase DDX6 OS=Mus musculus OX=10090 GN=Ddx6 PE=1 SV=1	100	94.3	100	100.9	101.3	99.1	100.4	102.7	99.9	102.1	99.5		1.97451	2	2.00389	2.00561	1.99607	2.00173	2.01157	1.99957	2.00903	1.99782		0.239441		1.01816
Q9D0Z3	Transmembrane protein 53 OS=Mus musculus OX=10090 GN=Tmem53 PE=2 SV=1	100	104.5	103.5	119.3	124.7	106.2	104.3	106.4	89.7	115.2	104.6		2.01912	2.01494	2.07664	2.09587	2.02612	2.01828	2.02694	1.95279	2.06145	2.01953		0.239587		0.931924
O35409	Glutamate carboxypeptidase 2 OS=Mus musculus OX=10090 GN=Folh1 PE=1 SV=2	100	79.8	103.7	96.9	117.8	113	119.3	119.8	109.7	100.7	109.4		1.902	2.01578	1.98632	2.07115	2.05308	2.07664	2.07846	2.04021	2.00303	2.03902		0.239756		1.09331
Q8VE47	Ubiquitin-like modifier-activating enzyme 5 OS=Mus musculus OX=10090 GN=Uba5 PE=1 SV=2	100	75	83.4	88.1	84.7	81.2	84.9	86.7	83.6	85.5	85.8		1.87506	1.92117	1.94498	1.92788	1.90956	1.92891	1.93802	1.92221	1.93197	1.93349		0.23993		1.03419
Q8VCR3	Transmembrane protein 242 OS=Mus musculus OX=10090 GN=Tmem242 PE=2 SV=1	100	114.7	91.9	81.5	95.6	107.1	97.5	78.2	80.3	73.9	107.6		2.05956	1.96332	1.91116	1.98046	2.02979	1.989	1.89321	1.90472	1.86864	2.03181		0.239943		0.891402
Q8VHF2-2	Isoform 2 of Cadherin-related family member 5 OS=Mus musculus OX=10090 GN=Cdhr5	100	93.8	106.8	102.7	114	105.5	114.7	114	109.1	102	108.3		1.9722	2.02857	2.01157	2.0569	2.02325	2.05956	2.0569	2.03782	2.0086	2.03463		0.240041		1.04839
Q64435	UDP-glucuronosyltransferase 1-6 OS=Mus musculus OX=10090 GN=Ugt1a6 PE=1 SV=1	100	97.6	102.1	101.9	104.4	103.4	108.3	102.6	106.3	100.2	103.7		1.98945	2.00903	2.00817	2.0187	2.01452	2.03463	2.01115	2.02653	2.00087	2.01578		0.240081		1.02297
Q64213	Splicing factor 1 OS=Mus musculus OX=10090 GN=Sf1 PE=1 SV=6	100	106.1	110.2	104.8	113.4	109	118.2	114.1	109.8	107.7	109.2		2.02572	2.04218	2.02036	2.05461	2.03743	2.07262	2.05729	2.0406	2.03222	2.03822		0.240281		1.02852
Q99KJ8	Dynactin subunit 2 OS=Mus musculus OX=10090 GN=Dctn2 PE=1 SV=3	100	92.8	98.8	97.1	100.5	96.9	101.7	100.9	95.9	98.5	99.5		1.96755	1.99476	1.98722	2.00217	1.98632	2.00732	2.00389	1.98182	1.99344	1.99782		0.24035		1.02139
Q9CY58-2	Isoform 2 of Plasminogen activator inhibitor 1 RNA-binding protein OS=Mus musculus OX=10090 GN=Serbp1	100	71.6	76.4	93.6	58.7	79.3	128.1	66.2	88.5	74.5	103.1		1.85491	1.88309	1.97128	1.76864	1.89927	2.10755	1.82086	1.94694	1.87216	2.01326		0.240396		1.21286
Q8R0S2	IQ motif and SEC7 domain-containing protein 1 OS=Mus musculus OX=10090 GN=Iqsec1 PE=1 SV=2	100	110.4	116.2	125.1	116.7	118.1	123.7	118.6	119	135.1	116		2.04297	2.06521	2.09726	2.06707	2.07225	2.09237	2.07408	2.07555	2.13066	2.06446		0.240456		1.04416
Q9DCL9	Multifunctional protein ADE2 OS=Mus musculus OX=10090 GN=Paics PE=1 SV=4	100	97.2	95.1	97.8	95.3	97	93	100.5	107.4	99.3	97.6		1.98767	1.97818	1.99034	1.97909	1.98677	1.96848	2.00217	2.031	1.99695	1.98945		0.240674		1.03192
Q60716	Prolyl 4-hydroxylase subunit alpha-2 OS=Mus musculus OX=10090 GN=P4ha2 PE=1 SV=1	100	105.9	86.1	102.3	84.3	77.9	106.8	94.4	92.2	95	105.8		2.0249	1.935	2.00988	1.92583	1.89154	2.02857	1.97497	1.96473	1.97772	2.02449		0.240817		1.08258
Q60692	Proteasome subunit beta type-6 OS=Mus musculus OX=10090 GN=Psmb6 PE=1 SV=3	100	58.8	64.5	63.2	62.2	63.9	62.8	62.6	63.9	66.3	64.7		1.76938	1.80956	1.80072	1.79379	1.8055	1.79796	1.79657	1.8055	1.82151	1.8109		0.240834		1.02463
Q99JB2	Stomatin-like protein 2, mitochondrial OS=Mus musculus OX=10090 GN=Stoml2 PE=1 SV=1	100	101.4	99.4	100.3	103.3	100.7	101.8	98.9	99.6	93.3	101.1		2.00604	1.99739	2.0013	2.0141	2.00303	2.00775	1.9952	1.99826	1.96988	2.00475		0.241021		0.97941
Q66JZ4	T-cell activation inhibitor, mitochondrial OS=Mus musculus OX=10090 GN=TCAIM PE=1 SV=1	100	112.8	94.6	99.8	95.8	84.3	89.6	86	84.2	96.2	97.2		2.05231	1.97589	1.99913	1.98137	1.92583	1.95231	1.9345	1.92531	1.98318	1.98767		0.241147		0.930023
Q8BIK4	Dedicator of cytokinesis protein 9 OS=Mus musculus OX=10090 GN=Dock9 PE=1 SV=2	100	89.8	98.8	99.7	101.7	98.8	111.9	107.5	99.8	94.2	99.6		1.95328	1.99476	1.9987	2.00732	1.99476	2.04883	2.03141	1.99913	1.97405	1.99826		0.241164		1.04951
Q9ERA0	Alpha-globin transcription factor CP2 OS=Mus musculus OX=10090 GN=Tfcp2 PE=1 SV=1	100	128.4	134.4	112.1	139.2	110.1	158.7	130.5	124	117.5	167.4		2.10857	2.1284	2.04961	2.14364	2.04179	2.20058	2.11561	2.09342	2.07004	2.22376		0.242489		1.11839
Q8K3J1	NADH dehydrogenase [ubiquinone] iron-sulfur protein 8, mitochondrial OS=Mus musculus OX=10090 GN=Ndufs8 PE=1 SV=1	100	101.1	92.4	98.9	94.7	97	94.7	94.4	90.1	99.3	91.9		2.00475	1.96567	1.9952	1.97635	1.98677	1.97635	1.97497	1.95472	1.99695	1.96332		0.242627		0.9717
P0DJE0	Protein PET100 homolog, mitochondrial OS=Mus musculus OX=10090 GN=Pet100 PE=1 SV=1	100	108.6	104.5	106.4	107.8	103.6	104.6	112.6	106	108.6	109.9		2.03583	2.01912	2.02694	2.03262	2.01536	2.01953	2.05154	2.02531	2.03583	2.041		0.242794		1.02034
Q6P3B9	Putative ribosome-binding factor A, mitochondrial OS=Mus musculus OX=10090 GN=Rbfa PE=2 SV=1	100	99.1	113.8	103.1	111.7	129.4	107	103.2	108	98.2	105.3		1.99607	2.05614	2.01326	2.04805	2.11193	2.02938	2.01368	2.03342	1.99211	2.02243		0.242795		0.936457
Q925N4	Claudin-16 OS=Mus musculus OX=10090 GN=Cldn16 PE=2 SV=1	100	139.1	109.6	120.8	107.3	80.9	101.8	90.7	100.5	98.9	97.9		2.14333	2.03981	2.08207	2.0306	1.90795	2.00775	1.95761	2.00217	1.9952	1.99078		0.242832		0.87825
P42227	Signal transducer and activator of transcription 3 OS=Mus musculus OX=10090 GN=Stat3 PE=1 SV=2	100	94.1	97.5	99.3	96.5	92.8	101.9	101.8	95.6	94.5	98.6		1.97359	1.989	1.99695	1.98453	1.96755	2.00817	2.00775	1.98046	1.97543	1.99388		0.243062		1.02541
P49282	Natural resistance-associated macrophage protein 2 OS=Mus musculus OX=10090 GN=Slc11a2 PE=1 SV=2	100	70.2	59.5	97.9	78.1	71.4	78.8	87.2	85.8	72.5	97.3		1.84634	1.77452	1.99078	1.89265	1.8537	1.89653	1.94052	1.93349	1.86034	1.98811		0.243099		1.11801
O35379	Multidrug resistance-associated protein 1 OS=Mus musculus OX=10090 GN=Abcc1 PE=1 SV=1	100	99.5	95.6	98.2	101.7	94.7	100.1	108.3	98.1	104.8	95.3		1.99782	1.98046	1.99211	2.00732	1.97635	2.00043	2.03463	1.99167	2.02036	1.97909		0.243337		1.03451
Q80X73	Protein pelota homolog OS=Mus musculus OX=10090 GN=Pelo PE=1 SV=3	100	104.7	99.9	104	109.7	100.7	108.1	109.4	105.1	104.4	104.5		2.01995	1.99957	2.01703	2.04021	2.00303	2.03383	2.03902	2.0216	2.0187	2.01912		0.243603		1.02408
Q6NVF9	Cleavage and polyadenylation specificity factor subunit 6 OS=Mus musculus OX=10090 GN=Cpsf6 PE=1 SV=1	100	87	93	85.9	95.2	91.1	89.1	92.9	97.4	91.9	95		1.93952	1.96848	1.93399	1.97864	1.95952	1.94988	1.96802	1.98856	1.96332	1.97772		0.243917		1.03118
Q3UV70	[Pyruvate dehydrogenase [acetyl-transferring]]-phosphatase 1, mitochondrial OS=Mus musculus OX=10090 GN=Pdp1 PE=1 SV=1	100	85.2	75.8	89.9	80.6	90.3	86	80.1	61.6	72.6	87.1		1.93044	1.87967	1.95376	1.90634	1.95569	1.9345	1.90363	1.78958	1.86094	1.94002		0.244349		0.918445
P06802	Ectonucleotide pyrophosphatase/phosphodiesterase family member 1 OS=Mus musculus OX=10090 GN=Enpp1 PE=1 SV=4	100	99.1	95.5	96.9	98.3	96.4	108.1	104.9	99.9	97.7	93.1		1.99607	1.98	1.98632	1.99255	1.98408	2.03383	2.02078	1.99957	1.98989	1.96895		0.244616		1.03599
P52840	Sulfotransferase 1A1 OS=Mus musculus OX=10090 GN=Sult1a1 PE=1 SV=1	100	80.3	96.2	104.4	86.4	99.5	113.9	113	100.4	104.6	82.5		1.90472	1.98318	2.0187	1.93651	1.99782	2.05652	2.05308	2.00173	2.01953	1.91645		0.244681		1.10197
Q9ERK4	Exportin-2 OS=Mus musculus OX=10090 GN=Cse1l PE=1 SV=1	100	95.9	103.2	103	102.7	99.6	103.2	105.2	101.2	102	102.6		1.98182	2.01368	2.01284	2.01157	1.99826	2.01368	2.02202	2.00518	2.0086	2.01115		0.244806		1.01943
P29699	Alpha-2-HS-glycoprotein OS=Mus musculus OX=10090 GN=Ahsg PE=1 SV=1	100	88.3	113.6	89.4	101.8	103.9	104.5	106	104.5	104.2	106.2		1.94596	2.05538	1.95134	2.00775	2.01662	2.01912	2.02531	2.01912	2.01787	2.02612		0.244829		1.05714
Q9QXZ0	Microtubule-actin cross-linking factor 1 OS=Mus musculus OX=10090 GN=Macf1 PE=1 SV=2	100	91.8	76.1	77.8	93.8	86.3	89.8	81.7	75.1	78	71.2		1.96284	1.88138	1.89098	1.9722	1.93601	1.95328	1.91222	1.87564	1.89209	1.85248		0.244918		0.929544
Q9JIM1	Equilibrative nucleoside transporter 1 OS=Mus musculus OX=10090 GN=Slc29a1 PE=1 SV=3	100	99.6	104.9	99.3	106.1	105.8	107.6	114.2	103	105.2	102.2		1.99826	2.02078	1.99695	2.02572	2.02449	2.03181	2.05767	2.01284	2.02202	2.00945		0.245312		1.032
Q9CQL5	39S ribosomal protein L18, mitochondrial OS=Mus musculus OX=10090 GN=Mrpl18 PE=1 SV=1	100	98.5	106.2	108.6	114.3	108.3	105.8	103.1	96.9	107.7	102.3		1.99344	2.02612	2.03583	2.05805	2.03463	2.02449	2.01326	1.98632	2.03222	2.00988		0.245409		0.962493
Q9D0J4	ADP-ribosylation factor-like protein 2 OS=Mus musculus OX=10090 GN=Arl2 PE=1 SV=1	100	87.1	92.8	95.8	100.7	94.5	102.5	97.5	95.4	94.1	97.7		1.94002	1.96755	1.98137	2.00303	1.97543	2.01072	1.989	1.97955	1.97359	1.98989		0.24545		1.03461
O08808	Protein diaphanous homolog 1 OS=Mus musculus OX=10090 GN=Diaph1 PE=1 SV=1	100	99.2	103.2	104.4	101	101.1	106.1	109.9	101.5	104.9	99.4		1.99651	2.01368	2.0187	2.00432	2.00475	2.02572	2.041	2.00647	2.02078	1.99739		0.24618		1.02535
Q8BFS6	Serine/threonine-protein phosphatase CPPED1 OS=Mus musculus OX=10090 GN=Cpped1 PE=1 SV=1	100	94.3	91	98.8	102.6	95.8	104.2	100.8	95.4	94.6	107.3		1.97451	1.95904	1.99476	2.01115	1.98137	2.01787	2.00346	1.97955	1.97589	2.0306		0.246277		1.04104
Q6P1Y8	Type II inositol 3,4-bisphosphate 4-phosphatase OS=Mus musculus OX=10090 GN=Inpp4b PE=2 SV=1	100	79.9	102.7	146.4	96.2	108.6	153.4	109.7	159.7	116.6	95.8		1.90255	2.01157	2.16554	1.98318	2.03583	2.18583	2.04021	2.2033	2.0667	1.98137		0.24635		1.18996
Q9D8H7	Metalloendopeptidase OMA1, mitochondrial OS=Mus musculus OX=10090 GN=Oma1 PE=1 SV=1	100	101.3	87.9	108.9	101.9	105.9	112.9	102.9	98.6	114.5	106.6		2.00561	1.94399	2.03703	2.00817	2.0249	2.05269	2.01242	1.99388	2.05881	2.02776		0.246606		1.05851
P59764	Dedicator of cytokinesis protein 4 OS=Mus musculus OX=10090 GN=Dock4 PE=1 SV=1	100	121.8	121.6	126.4	130.6	129.2	111.2	132.3	113.6	120.3	126		2.08565	2.08493	2.10175	2.11594	2.11126	2.0461	2.12156	2.05538	2.08027	2.10037		0.246966		0.958386
Q8VCB1	Nucleoporin NDC1 OS=Mus musculus OX=10090 GN=Ndc1 PE=1 SV=1	100	136.9	189.6	157.3	137.9	97.7	125.7	151.9	164.5	187.8	249.6		2.1364	2.27784	2.19673	2.13956	1.98989	2.09934	2.18156	2.21617	2.2737	2.39724		0.247227		1.22255
O88685	26S proteasome regulatory subunit 6A OS=Mus musculus OX=10090 GN=Psmc3 PE=1 SV=2	100	97.9	100.5	100.9	100.1	98.1	103.6	101.3	97.6	101.7	100.6		1.99078	2.00217	2.00389	2.00043	1.99167	2.01536	2.00561	1.98945	2.00732	2.0026		0.247311		1.01467
Q5PRF0	HEAT repeat-containing protein 5A OS=Mus musculus OX=10090 GN=Heatr5a PE=1 SV=2	100	96.6	95.8	103	105.1	91.4	98.5	95.6	98.4	120.6	113.9		1.98498	1.98137	2.01284	2.0216	1.96095	1.99344	1.98046	1.993	2.08135	2.05652		0.247732		1.07136
Q921W4	Quinone oxidoreductase-like protein 1 OS=Mus musculus OX=10090 GN=Cryzl1 PE=1 SV=1	100	95.8	113.5	105.2	112.6	108.1	113.2	114.2	113.3	106.5	109.8		1.98137	2.055	2.02202	2.05154	2.03383	2.05385	2.05767	2.05423	2.02735	2.0406		0.247738		1.04073
Q61937	Nucleophosmin OS=Mus musculus OX=10090 GN=Npm1 PE=1 SV=1	100	100.1	98.3	93.4	101.6	97.4	103.4	99.6	98.6	103.2	97.5		2.00043	1.99255	1.97035	2.00689	1.98856	2.01452	1.99826	1.99388	2.01368	1.989		0.247798		1.02343
Q9QZK2	Breast cancer anti-estrogen resistance protein 3 homolog OS=Mus musculus OX=10090 GN=Bcar3 PE=1 SV=1	100	85.2	89.1	99.2	95.1	98.6	93	105.1	95	98	97.2		1.93044	1.94988	1.99651	1.97818	1.99388	1.96848	2.0216	1.97772	1.99123	1.98767		0.247864		1.04516
Q9CQH3	NADH dehydrogenase [ubiquinone] 1 beta subcomplex subunit 5, mitochondrial OS=Mus musculus OX=10090 GN=Ndufb5 PE=1 SV=1	100	105.3	95.8	100.6	100.4	100.3	100.4	97.6	92.3	100	98.9		2.02243	1.98137	2.0026	2.00173	2.0013	2.00173	1.98945	1.9652	2	1.9952		0.247915		0.973726
Q8VBT9	Tether containing UBX domain for GLUT4 OS=Mus musculus OX=10090 GN=Aspscr1 PE=1 SV=1	100	88.6	100.1	101.4	100.4	95.6	99.2	103.2	101.6	97.9	100.1		1.94743	2.00043	2.00604	2.00173	1.98046	1.99651	2.01368	2.00689	1.99078	2.00043		0.247996		1.03271
Q8CBE3	WD repeat-containing protein 37 OS=Mus musculus OX=10090 GN=Wdr37 PE=1 SV=1	100	102.9	102.5	103.8	112.1	106.7	106.9	112.2	108.9	106.1	106.7		2.01242	2.01072	2.0162	2.04961	2.02816	2.02898	2.04999	2.03703	2.02572	2.02816		0.24809		1.02424
Q9JKS4	LIM domain-binding protein 3 OS=Mus musculus OX=10090 GN=Ldb3 PE=1 SV=1	100	159.1	106.9	108.8	110.8	119.1	114.9	102.8	115.8	104.5	105.1		2.20167	2.02898	2.03663	2.04454	2.07591	2.06032	2.01199	2.06371	2.01912	2.0216		0.248196		0.898131
Q9DBA6	Peroxisomal leader peptide-processing protease OS=Mus musculus OX=10090 GN=Tysnd1 PE=1 SV=1	100	117.8	112.9	126.2	113.3	108.8	112.7	113	109.4	116.2	106.5		2.07115	2.05269	2.10106	2.05423	2.03663	2.05192	2.05308	2.03902	2.06521	2.02735		0.248321		0.963385
Q91WS7	DEP domain-containing protein 7 OS=Mus musculus OX=10090 GN=Depdc7 PE=2 SV=1	100	136.7	161.5	137.9	164	166.5	110.4	115.8	152.6	162.3	150		2.13577	2.20817	2.13956	2.21484	2.22141	2.04297	2.06371	2.18355	2.21032	2.17609		0.248363		0.901513
Q60737	Casein kinase II subunit alpha OS=Mus musculus OX=10090 GN=Csnk2a1 PE=1 SV=2	100	95.8	98.4	99.2	98.6	97.7	101.6	101.3	98.4	96.5	98.9		1.98137	1.993	1.99651	1.99388	1.98989	2.00689	2.00561	1.993	1.98453	1.9952		0.248782		1.01429
P98156	Very low-density lipoprotein receptor OS=Mus musculus OX=10090 GN=Vldlr PE=1 SV=1	100	112.6	98.1	108.3	111.1	105.3	106.6	116.1	108.3	113	110.5		2.05154	1.99167	2.03463	2.04571	2.02243	2.02776	2.06483	2.03463	2.05308	2.04336		0.248851		1.03567
Q9D8T7	SRA stem-loop-interacting RNA-binding protein, mitochondrial OS=Mus musculus OX=10090 GN=Slirp PE=1 SV=2	100	104.3	106.7	102.1	107.2	107.1	109.9	105.3	93.9	94.5	103.8		2.01828	2.02816	2.00903	2.03019	2.02979	2.041	2.02243	1.97267	1.97543	2.0162		0.24903		0.962078
Q99LS3	Phosphoserine phosphatase OS=Mus musculus OX=10090 GN=Psph PE=1 SV=1	100	87.2	105.4	105.8	110.2	106.6	109.4	112.9	103.8	108.6	107.7		1.94052	2.02284	2.02449	2.04218	2.02776	2.03902	2.05269	2.0162	2.03583	2.03222		0.249117		1.0528
Q9ES28-8	Isoform H of Rho guanine nucleotide exchange factor 7 OS=Mus musculus OX=10090 GN=Arhgef7	100	103.1	101.9	104	102.8	101.6	108	107.3	105.6	100.5	101.8		2.01326	2.00817	2.01703	2.01199	2.00689	2.03342	2.0306	2.02366	2.00217	2.00775		0.249179		1.01909
Q64514	Tripeptidyl-peptidase 2 OS=Mus musculus OX=10090 GN=Tpp2 PE=1 SV=3	100	88.1	96.7	98.1	95.6	92.8	97.9	100.2	92.4	97.1	97.3		1.94498	1.98543	1.99167	1.98046	1.96755	1.99078	2.00087	1.96567	1.98722	1.98811		0.249339		1.02886
Q9CQV1	Mitochondrial import inner membrane translocase subunit TIM16 OS=Mus musculus OX=10090 GN=Pam16 PE=1 SV=1	100	100.4	106.4	112.6	107.8	103.8	101	107.3	101.5	103.3	103.4		2.00173	2.02694	2.05154	2.03262	2.0162	2.00432	2.0306	2.00647	2.0141	2.01452		0.249566		0.972693
P56695	Wolframin OS=Mus musculus OX=10090 GN=Wfs1 PE=1 SV=1	100	95.7	76.4	79.1	84.7	73.6	91.2	90.4	98.5	74.7	88.9		1.98091	1.88309	1.89818	1.92788	1.86688	1.95999	1.95617	1.99344	1.87332	1.9489		0.249969		1.08352
Q6ZPF4	Formin-like protein 3 OS=Mus musculus OX=10090 GN=Fmnl3 PE=1 SV=2	100	74.7	62.4	88	83.8	88.7	86.7	86.6	92.6	90.2	76.7		1.87332	1.79518	1.94448	1.92324	1.94792	1.93802	1.93752	1.96661	1.95521	1.8848		0.250117		1.08853
Q8R1G6	PDZ and LIM domain protein 2 OS=Mus musculus OX=10090 GN=Pdlim2 PE=1 SV=1	100	111.1	107.4	103	110.5	112.2	111.5	110.6	100.1	99.7	103.8		2.04571	2.031	2.01284	2.04336	2.04999	2.04727	2.04376	2.00043	1.9987	2.0162		0.250559		0.966005
A2AMZ4	NADH dehydrogenase [ubiquinone] 1 alpha subcomplex assembly factor 8 OS=Mus musculus OX=10090 GN=Ndufaf8 PE=1 SV=1	100	101.1	116.6	104.5	124.1	106.6	103.4	115.6	93.6	99.6	106.3		2.00475	2.0667	2.01912	2.09377	2.02776	2.01452	2.06296	1.97128	1.99826	2.02653		0.251002		0.937783
P50172	Corticosteroid 11-beta-dehydrogenase isozyme 1 OS=Mus musculus OX=10090 GN=Hsd11b1 PE=1 SV=3	100	124.8	115	104.1	101.6	111.5	93.9	101.9	97.8	125.8	96.7		2.09621	2.0607	2.01745	2.00689	2.04727	1.97267	2.00817	1.99034	2.09968	1.98543		0.251082		0.926571
Q8BIJ7	RUN and FYVE domain-containing protein 1 OS=Mus musculus OX=10090 GN=Rufy1 PE=1 SV=1	100	97.5	107	106.1	109.9	107.7	110.5	110.7	110.2	106.2	105.6		1.989	2.02938	2.02572	2.041	2.03222	2.04336	2.04415	2.04218	2.02612	2.02366		0.251139		1.0284
P22366	Myeloid differentiation primary response protein MyD88 OS=Mus musculus OX=10090 GN=Myd88 PE=1 SV=3	100	91.4	99.7	119.1	93.2	119.6	116	115.3	113.7	104.1	111.9		1.96095	1.9987	2.07591	1.96942	2.07773	2.06446	2.06183	2.05576	2.01745	2.04883		0.251154		1.07266
Q8R2Y0	Monoacylglycerol lipase ABHD6 OS=Mus musculus OX=10090 GN=Abhd6 PE=1 SV=1	100	102.5	84.6	112.4	83.8	91.1	107.5	107.6	89.7	104.1	103.7		2.01072	1.92737	2.05077	1.92324	1.95952	2.03141	2.03181	1.95279	2.01745	2.01578		0.251201		1.08052
Q9D358	Low molecular weight phosphotyrosine protein phosphatase OS=Mus musculus OX=10090 GN=Acp1 PE=1 SV=3	100	98.5	102.7	117.2	115.1	124.1	116.9	108	95.4	94.3	103.7		1.99344	2.01157	2.06893	2.06108	2.09377	2.06781	2.03342	1.97955	1.97451	2.01578		0.251212		0.929519
Q63836	Selenium-binding protein 2 OS=Mus musculus OX=10090 GN=Selenbp2 PE=1 SV=2	100	114.7	124	119	118.6	118.5	109.8	112.3	103.2	122.1	123		2.05956	2.09342	2.07555	2.07408	2.07372	2.0406	2.05038	2.01368	2.08672	2.08991		0.251569		0.958978
A2RSJ4	UHRF1-binding protein 1-like OS=Mus musculus OX=10090 GN=Uhrf1bp1l PE=1 SV=2	100	102	108.7	103.7	108.9	113.4	120.1	115.1	106.9	104.8	111.1		2.0086	2.03623	2.01578	2.03703	2.05461	2.07954	2.06108	2.02898	2.02036	2.04571		0.251639		1.03969
P97807-2	Isoform Cytoplasmic of Fumarate hydratase, mitochondrial OS=Mus musculus OX=10090 GN=Fh	100	98.9	95.8	96.3	95.2	98.1	94.8	95.9	93	98.4	95.3		1.9952	1.98137	1.98363	1.97864	1.99167	1.97681	1.98182	1.96848	1.993	1.97909		0.251852		0.985753
Q61316	Heat shock 70 kDa protein 4 OS=Mus musculus OX=10090 GN=Hspa4 PE=1 SV=1	100	94.3	98.6	101.7	97.8	98.4	100.1	101.7	96.9	101.7	99.5		1.97451	1.99388	2.00732	1.99034	1.993	2.00043	2.00732	1.98632	2.00732	1.99782		0.251854		1.01854
Q64012	RNA-binding protein Raly OS=Mus musculus OX=10090 GN=Raly PE=1 SV=3	100	104.4	102.6	97.6	103.7	101.1	130.9	104	107.8	99.7	102.2		2.0187	2.01115	1.98945	2.01578	2.00475	2.11694	2.01703	2.03262	1.9987	2.00945		0.252016		1.0691
Q6PIP5	NudC domain-containing protein 1 OS=Mus musculus OX=10090 GN=Nudcd1 PE=1 SV=2	100	89.4	90.8	99.7	95.7	84.1	93.4	97.5	92.1	94.9	100.2		1.95134	1.95809	1.9987	1.98091	1.9248	1.97035	1.989	1.96426	1.97727	2.00087		0.25318		1.04003
Q8R1F1	Protein Niban 2 OS=Mus musculus OX=10090 GN=Niban2 PE=1 SV=2	100	96.6	98.8	101.7	103.4	102.3	106.2	109.5	97.4	104.8	100.4		1.98498	1.99476	2.00732	2.01452	2.00988	2.02612	2.03941	1.98856	2.02036	2.00173		0.253237		1.03083
Q9QX60	Deoxyguanosine kinase, mitochondrial OS=Mus musculus OX=10090 GN=Dguok PE=1 SV=3	100	81.5	88.5	93.6	93.5	93.9	90.7	93.9	74.9	79.7	85.9		1.91116	1.94694	1.97128	1.97081	1.97267	1.95761	1.97267	1.87448	1.90146	1.93399		0.253288		0.942572
O35387	HCLS1-associated protein X-1 OS=Mus musculus OX=10090 GN=Hax1 PE=1 SV=1	100	99.7	106.4	109.8	115.8	118.9	107.4	101.1	103.5	108.6	106.7		1.9987	2.02694	2.0406	2.06371	2.07518	2.031	2.00475	2.01494	2.03583	2.02816		0.253627		0.957683
Q9ESW4	Acylglycerol kinase, mitochondrial OS=Mus musculus OX=10090 GN=Agk PE=1 SV=1	100	100.1	99.1	102.4	103.6	102.4	101.4	102.5	99	98.4	99.3		2.00043	1.99607	2.0103	2.01536	2.0103	2.00604	2.01072	1.99564	1.993	1.99695		0.25398		0.98621
P02463	Collagen alpha-1(IV) chain OS=Mus musculus OX=10090 GN=Col4a1 PE=1 SV=4	100	89.2	84.2	77.4	103.7	75.8	114.2	88.1	226.4	94.4	73.7		1.95036	1.92531	1.88874	2.01578	1.87967	2.05767	1.94498	2.35488	1.97497	1.86747		0.25399		1.38694
Q64378	Peptidyl-prolyl cis-trans isomerase FKBP5 OS=Mus musculus OX=10090 GN=Fkbp5 PE=1 SV=1	100	98.2	110	101.3	106	110.5	100.3	107.8	99.4	101.9	98.5		1.99211	2.04139	2.00561	2.02531	2.04336	2.0013	2.03262	1.99739	2.00817	1.99344		0.254102		0.965589
Q8BWU8	Ethanolamine-phosphate phospho-lyase OS=Mus musculus OX=10090 GN=Etnppl PE=2 SV=1	100	60.4	94.4	58.2	70.9	68.2	50	61.9	72.1	49.6	70.5		1.78104	1.97497	1.76492	1.85065	1.83378	1.69897	1.79169	1.85794	1.69548	1.84819		0.254471		0.863675
Q9JHK4	Geranylgeranyl transferase type-2 subunit alpha OS=Mus musculus OX=10090 GN=Rabggta PE=1 SV=1	100	96.2	96.7	100	101.6	93.9	99.5	101.8	99.6	98.5	98.2		1.98318	1.98543	2	2.00689	1.97267	1.99782	2.00775	1.99826	1.99344	1.99211		0.25483		1.01884
P84084	ADP-ribosylation factor 5 OS=Mus musculus OX=10090 GN=Arf5 PE=1 SV=2	100	96.2	94.4	98.9	96.5	94.9	97.8	96.7	112.6	94.4	99.5		1.98318	1.97497	1.9952	1.98453	1.97727	1.99034	1.98543	2.05154	1.97497	1.99782		0.255032		1.0418
P08752	Guanine nucleotide-binding protein G(i) subunit alpha-2 OS=Mus musculus OX=10090 GN=Gnai2 PE=1 SV=5	100	93.4	98.4	96.2	95.2	92.3	96.3	97	95.1	97.4	96.6		1.97035	1.993	1.98318	1.97864	1.9652	1.98363	1.98677	1.97818	1.98856	1.98498		0.255093		1.01451
A2RT67	DENN domain-containing protein 3 OS=Mus musculus OX=10090 GN=Dennd3 PE=1 SV=2	100	56.7	58.6	68.6	62	55.3	63.5	74	52.3	66.8	76.6		1.75358	1.7679	1.83632	1.79239	1.74273	1.80277	1.86923	1.7185	1.82478	1.88423		0.255101		1.10624
Q9QZR0	E3 ubiquitin-protein ligase RNF25 OS=Mus musculus OX=10090 GN=Rnf25 PE=1 SV=2	100	93.1	86.8	86.4	80.7	81.1	94	84.8	105.5	76.8	109.4		1.96895	1.93852	1.93651	1.90687	1.90902	1.97313	1.9284	2.02325	1.88536	2.03902		0.255324		1.09904
Q8R361	Rab11 family-interacting protein 5 OS=Mus musculus OX=10090 GN=Rab11fip5 PE=1 SV=2	100	89.7	96.2	97.1	100	99.9	101.6	100.6	97.6	97.4	98.3		1.95279	1.98318	1.98722	2	1.99957	2.00689	2.0026	1.98945	1.98856	1.99255		0.255868		1.02609
Q9D687	Sodium-dependent neutral amino acid transporter B(0)AT1 OS=Mus musculus OX=10090 GN=Slc6a19 PE=1 SV=1	100	78.2	104.8	97.7	104.7	116.7	115.4	114.5	106.1	101.2	106.6		1.89321	2.02036	1.98989	2.01995	2.06707	2.06221	2.05881	2.02572	2.00518	2.02776		0.255986		1.08305
Q9ERG0	LIM domain and actin-binding protein 1 OS=Mus musculus OX=10090 GN=Lima1 PE=1 SV=3	100	108.2	100.5	96.4	105.1	100.8	112.9	108.7	105.8	101.1	101.1		2.03423	2.00217	1.98408	2.0216	2.00346	2.05269	2.03623	2.02449	2.00475	2.00475		0.256394		1.0364
Q60825	Sodium-dependent phosphate transport protein 2A OS=Mus musculus OX=10090 GN=Slc34a1 PE=1 SV=2	100	93.2	103.6	108.3	101.4	102.7	118.3	100.2	101.8	102.2	114		1.96942	2.01536	2.03463	2.00604	2.01157	2.07298	2.00087	2.00775	2.00945	2.0569		0.256807		1.05361
Q570Y9	DEP domain-containing mTOR-interacting protein OS=Mus musculus OX=10090 GN=Deptor PE=1 SV=2	100	102.1	96.4	88.1	101.2	98.3	98.8	95.6	90	83.9	95.3		2.00903	1.98408	1.94498	2.00518	1.99255	1.99476	1.98046	1.95424	1.92376	1.97909		0.256894		0.953713
Q9D1N9	39S ribosomal protein L21, mitochondrial OS=Mus musculus OX=10090 GN=Mrpl21 PE=1 SV=1	100	95	100.6	103.6	103.6	99.6	98.6	99.3	89.4	101.2	97.9		1.97772	2.0026	2.01536	2.01536	1.99826	1.99388	1.99695	1.95134	2.00518	1.99078		0.257109		0.968153
Q8C7R4	Ubiquitin-like modifier-activating enzyme 6 OS=Mus musculus OX=10090 GN=Uba6 PE=1 SV=1	100	94.7	100.6	106	104	98.7	103.5	104.7	101.7	103.5	102.9		1.97635	2.0026	2.02531	2.01703	1.99432	2.01494	2.01995	2.00732	2.01494	2.01242		0.257128		1.0244
Q62172	RalA-binding protein 1 OS=Mus musculus OX=10090 GN=Ralbp1 PE=1 SV=4	100	85.4	91.9	90.8	100.2	91.2	93.8	98.8	91.3	92	103.5		1.93146	1.96332	1.95809	2.00087	1.95999	1.9722	1.99476	1.96047	1.96379	2.01494		0.257455		1.04331
Q8R4R6	Nucleoporin NUP35 OS=Mus musculus OX=10090 GN=Nup35 PE=1 SV=2	100	104.1	118.2	108	116.6	119.2	124.6	114.8	124.9	108.8	119.5		2.01745	2.07262	2.03342	2.0667	2.07628	2.09552	2.05994	2.09656	2.03663	2.07737		0.257553		1.04681
Q8K114	Integrator complex subunit 9 OS=Mus musculus OX=10090 GN=Ints9 PE=1 SV=1	100	106.8	122.5	109.8	121.6	124.1	108.9	129.7	131.8	121.8	126.7		2.02857	2.08814	2.0406	2.08493	2.09377	2.03703	2.11294	2.11992	2.08565	2.10278		0.257634		1.05831
Q8R2Q8	Bone marrow stromal antigen 2 OS=Mus musculus OX=10090 GN=Bst2 PE=1 SV=1	100	106.2	79.1	99	99.8	75.2	80.9	87.3	83.3	85.9	80.1		2.02612	1.89818	1.99564	1.99913	1.87622	1.90795	1.94101	1.92065	1.93399	1.90363		0.25771		0.908992
Q9ESP1	Stromal cell-derived factor 2-like protein 1 OS=Mus musculus OX=10090 GN=Sdf2l1 PE=1 SV=2	100	102.8	104.6	96.5	100.6	108	107.6	111.7	96	111.3	107.6		2.01199	2.01953	1.98453	2.0026	2.03342	2.03181	2.04805	1.98227	2.0465	2.03181		0.257894		1.04234
Q9CPU0	Lactoylglutathione lyase OS=Mus musculus OX=10090 GN=Glo1 PE=1 SV=3	100	91	100.1	100.6	101.1	99.5	100.3	103	97.9	103.9	100.5		1.95904	2.00043	2.0026	2.00475	1.99782	2.0013	2.01284	1.99078	2.01662	2.00217		0.258055		1.02702
Q8BTF8	RNA-binding Raly-like protein OS=Mus musculus OX=10090 GN=Ralyl PE=2 SV=1	100	92.2	84.9	86.2	90.2	82.2	88.6	97.8	86	90.5	89		1.96473	1.92891	1.93551	1.95521	1.91487	1.94743	1.99034	1.9345	1.95665	1.94939		0.25812		1.03718
P62192	26S proteasome regulatory subunit 4 OS=Mus musculus OX=10090 GN=Psmc1 PE=1 SV=1	100	99	99	101.7	98.7	95.6	101.8	101.6	96.8	100.9	101.1		1.99564	1.99564	2.00732	1.99432	1.98046	2.00775	2.00689	1.98588	2.00389	2.00475		0.258292		1.0166
P12382	ATP-dependent 6-phosphofructokinase, liver type OS=Mus musculus OX=10090 GN=Pfkl PE=1 SV=4	100	96.6	92.1	97.8	95.8	95.5	101	101.4	94.2	102.9	92.6		1.98498	1.96426	1.99034	1.98137	1.98	2.00432	2.00604	1.97405	2.01242	1.96661		0.25847		1.02993
P26039	Talin-1 OS=Mus musculus OX=10090 GN=Tln1 PE=1 SV=2	100	104.9	104	100	102.3	104.8	105.4	104.1	106.2	102.7	104.3		2.02078	2.01703	2	2.00988	2.02036	2.02284	2.01745	2.02612	2.01157	2.01828		0.2587		1.01298
Q9CV28	Ubiquitin carboxyl-terminal hydrolase MINDY-3 OS=Mus musculus OX=10090 GN=MINDY3 PE=1 SV=2	100	66.9	86.4	82	95.4	75.6	89.4	89.5	80.6	92.6	84.9		1.82543	1.93651	1.91381	1.97955	1.87852	1.95134	1.95182	1.90634	1.96661	1.92891		0.258894		1.07556
Q8BRK8	5'-AMP-activated protein kinase catalytic subunit alpha-2 OS=Mus musculus OX=10090 GN=Prkaa2 PE=1 SV=3	100	95.8	102.7	104.9	105.9	101.3	99.5	111.7	106.3	104	105.3		1.98137	2.01157	2.02078	2.0249	2.00561	1.99782	2.04805	2.02653	2.01703	2.02243		0.259053		1.03173
O70303	Cell death activator CIDE-B OS=Mus musculus OX=10090 GN=Cideb PE=1 SV=2	100	122.1	120.4	114.6	103.9	93.9	107.1	102.4	103	94.5	109.8		2.08672	2.08063	2.05918	2.01662	1.97267	2.02979	2.0103	2.01284	1.97543	2.0406		0.259099		0.931339
Q8CI94	Glycogen phosphorylase, brain form OS=Mus musculus OX=10090 GN=Pygb PE=1 SV=3	100	95.3	95.6	97.8	98.6	97.4	99.9	103.9	93.7	98.3	99.8		1.97909	1.98046	1.99034	1.99388	1.98856	1.99957	2.01662	1.97174	1.99255	1.99913		0.259244		1.02249
P52624	Uridine phosphorylase 1 OS=Mus musculus OX=10090 GN=Upp1 PE=1 SV=2	100	85.2	101.8	104.9	106.5	99.8	106.4	107.8	99.5	104.8	104.5		1.93044	2.00775	2.02078	2.02735	1.99913	2.02694	2.03262	1.99782	2.02036	2.01912		0.259248		1.04978
Q8R3Q0	Store-operated calcium entry-associated regulatory factor OS=Mus musculus OX=10090 GN=Saraf PE=1 SV=2	100	120.2	113.3	111.8	115.5	106.3	115.7	107.8	107.5	109.7	109.8		2.0799	2.05423	2.04844	2.06258	2.02653	2.06333	2.03262	2.03141	2.04021	2.0406		0.259268		0.970728
Q8BGD8	Cytochrome c oxidase assembly factor 6 homolog OS=Mus musculus OX=10090 GN=Coa6 PE=1 SV=1	100	103	102.8	99.9	102.6	98.2	104.6	101.2	93.8	94.2	99.1		2.01284	2.01199	1.99957	2.01115	1.99211	2.01953	2.00518	1.9722	1.97405	1.99607		0.259416		0.973149
Q9DC23	DnaJ homolog subfamily C member 10 OS=Mus musculus OX=10090 GN=Dnajc10 PE=1 SV=2	100	94.2	91.3	92.4	94.1	100.5	100	95.1	92.1	101	98.1		1.97405	1.96047	1.96567	1.97359	2.00217	2	1.97818	1.96426	2.00432	1.99167		0.259688		1.02921
Q9R061	Cytosolic Fe-S cluster assembly factor NUBP2 OS=Mus musculus OX=10090 GN=Nubp2 PE=1 SV=1	100	93.2	100.3	96.1	103.5	101.3	96.1	108.2	99.2	106.9	102		1.96942	2.0013	1.98272	2.01494	2.00561	1.98272	2.03423	1.99651	2.02898	2.0086		0.259856		1.03641
Q8BRH0	Protein O-mannosyl-transferase TMTC3 OS=Mus musculus OX=10090 GN=Tmtc3 PE=1 SV=2	100	114.5	107.7	110.8	110.3	108.6	111.7	108.8	107.5	102.2	109.7		2.05881	2.03222	2.04454	2.04258	2.03583	2.04805	2.03663	2.03141	2.00945	2.04021		0.260495		0.978257
Q9CPX6	Ubiquitin-like-conjugating enzyme ATG3 OS=Mus musculus OX=10090 GN=Atg3 PE=1 SV=1	100	95.5	101.5	102.4	101.4	99.1	102.4	102	103.5	101.5	99.2		1.98	2.00647	2.0103	2.00604	1.99607	2.0103	2.0086	2.01494	2.00647	1.99651		0.260565		1.0174
Q921J2	GTP-binding protein Rheb OS=Mus musculus OX=10090 GN=Rheb PE=1 SV=1	100	92.7	93.5	99	100	93.7	96.7	99.5	94.8	99	99.7		1.96708	1.97081	1.99564	2	1.97174	1.98543	1.99782	1.97681	1.99564	1.9987		0.260762		1.02255
Q8BH55	Threonine synthase-like 1 OS=Mus musculus OX=10090 GN=Thnsl1 PE=1 SV=1	100	87.1	94.9	90.1	95.9	96.5	97.7	93.7	94.4	94.6	95.9		1.94002	1.97727	1.95472	1.98182	1.98453	1.98989	1.97174	1.97497	1.97589	1.98182		0.261155		1.0254
P18894	D-amino-acid oxidase OS=Mus musculus OX=10090 GN=Dao PE=1 SV=3	100	126.9	104.9	105	100.3	99.4	90.9	89.4	104.8	109.7	103.6		2.10346	2.02078	2.02119	2.0013	1.99739	1.95856	1.95134	2.02036	2.04021	2.01536		0.261805		0.928984
O08677-2	Isoform LMW of Kininogen-1 OS=Mus musculus OX=10090 GN=Kng1	100	64.9	101.1	78.7	85	85.3	95.1	91.3	91.9	77.2	101.3		1.81224	2.00475	1.89597	1.92942	1.93095	1.97818	1.96047	1.96332	1.88762	2.00561		0.262445		1.10072
P26231	Catenin alpha-1 OS=Mus musculus OX=10090 GN=Ctnna1 PE=1 SV=1	100	106.9	102.9	101.7	105.6	104.8	106.4	110.1	106.1	104.7	103.4		2.02898	2.01242	2.00732	2.02366	2.02036	2.02694	2.04179	2.02572	2.01995	2.01452		0.262452		1.01686
O35969	Guanidinoacetate N-methyltransferase OS=Mus musculus OX=10090 GN=Gamt PE=1 SV=1	100	96.4	89.9	106.8	97.3	97.2	97.8	92.3	90.3	92.3	96.4		1.98408	1.95376	2.02857	1.98811	1.98767	1.99034	1.9652	1.95569	1.9652	1.98408		0.262508		0.962059
Q8VC97	Beta-ureidopropionase OS=Mus musculus OX=10090 GN=Upb1 PE=1 SV=1	100	87.3	96.9	98.7	101	103.8	101.7	93.2	84.6	91.3	93		1.94101	1.98632	1.99432	2.00432	2.0162	2.00732	1.96942	1.92737	1.96047	1.96848		0.262557		0.950994
P60122	RuvB-like 1 OS=Mus musculus OX=10090 GN=Ruvbl1 PE=1 SV=1	100	96.5	100.3	98.4	104	101.9	104.4	102.2	98.8	102.8	102.5		1.98453	2.0013	1.993	2.01703	2.00817	2.0187	2.00945	1.99476	2.01199	2.01072		0.262563		1.01916
Q9WTI7	Unconventional myosin-Ic OS=Mus musculus OX=10090 GN=Myo1c PE=1 SV=2	100	122	122.2	142.7	117.3	111.1	93.5	144	110.6	118.3	87		2.08636	2.08707	2.15442	2.0693	2.04571	1.97081	2.15836	2.04376	2.07298	1.93952		0.262586		0.899399
Q8K4T3	STE20-related kinase adapter protein beta OS=Mus musculus OX=10090 GN=Stradb PE=2 SV=1	100	103.6	112.7	116.9	109.3	117.1	111.5	110.7	111	105.6	100.5		2.01536	2.05192	2.06781	2.03862	2.06856	2.04727	2.04415	2.04532	2.02366	2.00217		0.262627		0.963724
O55013	Trafficking protein particle complex subunit 3 OS=Mus musculus OX=10090 GN=Trappc3 PE=1 SV=1	100	97.7	100.9	96.2	101.8	95.8	98.9	97.6	94.5	94.1	97.9		1.98989	2.00389	1.98318	2.00775	1.98137	1.9952	1.98945	1.97543	1.97359	1.99078		0.26304		0.98091
Q9D853	EEF1A lysine methyltransferase 2 OS=Mus musculus OX=10090 GN=Eef1akmt2 PE=1 SV=1	100	87.2	98	105.7	103.9	95.6	107.3	116.7	98.2	100.9	96.8		1.94052	1.99123	2.02407	2.01662	1.98046	2.0306	2.06707	1.99211	2.00389	1.98588		0.26305		1.06015
Q8BVI4	Dihydropteridine reductase OS=Mus musculus OX=10090 GN=Qdpr PE=1 SV=2	100	91	105.1	105	101.4	104.6	104.5	102.2	104.7	104.4	108.9		1.95904	2.0216	2.02119	2.00604	2.01953	2.01912	2.00945	2.01995	2.0187	2.03703		0.263187		1.03471
Q923G2	DNA-directed RNA polymerases I, II, and III subunit RPABC3 OS=Mus musculus OX=10090 GN=Polr2h PE=1 SV=3	100	94.6	86.4	89	97.6	86.2	101	89.9	97.8	88.1	97.3		1.97589	1.93651	1.94939	1.98945	1.93551	2.00432	1.95376	1.99034	1.94498	1.98811		0.263212		1.04473
Q9Z2L7	Cytokine receptor-like factor 3 OS=Mus musculus OX=10090 GN=Crlf3 PE=1 SV=1	100	89.2	77	84.4	88.1	85.4	85.2	94.8	89.5	80.9	95.2		1.95036	1.88649	1.92634	1.94498	1.93146	1.93044	1.97681	1.95182	1.90795	1.97864		0.263413		1.0507
Q9D882	Protein FAM241B OS=Mus musculus OX=10090 GN=Fam241b PE=1 SV=1	100	107.8	111.2	104.2	116.8	95.2	102.1	95.2	106.3	107.7	96.9		2.03262	2.0461	2.01787	2.06744	1.97864	2.00903	1.97864	2.02653	2.03222	1.98632		0.263839		0.949552
Q9R0X4	Acyl-coenzyme A thioesterase 9, mitochondrial OS=Mus musculus OX=10090 GN=Acot9 PE=1 SV=1	100	97	91.5	94.5	90.2	92.7	89.8	90.6	87.7	97.2	88.5		1.98677	1.96142	1.97543	1.95521	1.96708	1.95328	1.95713	1.943	1.98767	1.94694		0.263968		0.974029
Q8BTS4	Nuclear pore complex protein Nup54 OS=Mus musculus OX=10090 GN=Nup54 PE=1 SV=1	100	100.8	102.8	100.8	109.1	98.7	115.1	116	99.7	98	109.1		2.00346	2.01199	2.00346	2.03782	1.99432	2.06108	2.06446	1.9987	1.99123	2.03782		0.264453		1.05018
Q711T7	Glutamine-dependent NAD(+) synthetase OS=Mus musculus OX=10090 GN=Nadsyn1 PE=1 SV=1	100	104.7	110.7	106.1	108.7	101.4	106.4	106.7	99.9	100.3	105.1		2.01995	2.04415	2.02572	2.03623	2.00604	2.02694	2.02816	1.99957	2.0013	2.0216		0.264751		0.975169
Q91YI0	Argininosuccinate lyase OS=Mus musculus OX=10090 GN=Asl PE=1 SV=1	100	86.7	106.6	96.2	107.9	108.6	109.9	106.8	104	103.5	108.1		1.93802	2.02776	1.98318	2.03302	2.03583	2.041	2.02857	2.01703	2.01494	2.03383		0.264954		1.05198
Q91YT7	YTH domain-containing family protein 2 OS=Mus musculus OX=10090 GN=Ythdf2 PE=1 SV=1	100	113.7	107.5	115.6	113.3	102.4	112.5	127.5	114.6	109	112.8		2.05576	2.03141	2.06296	2.05423	2.0103	2.05115	2.10551	2.05918	2.03743	2.05231		0.264965		1.04326
Q9CZX9	ER membrane protein complex subunit 4 OS=Mus musculus OX=10090 GN=Emc4 PE=1 SV=1	100	103.6	98.9	99.9	103.3	96.8	101.8	102.6	96.3	92.2	95.6		2.01536	1.9952	1.99957	2.0141	1.98588	2.00775	2.01115	1.98363	1.96473	1.98046		0.265095		0.972139
Q9DCT2	NADH dehydrogenase [ubiquinone] iron-sulfur protein 3, mitochondrial OS=Mus musculus OX=10090 GN=Ndufs3 PE=1 SV=2	100	101	93.6	101	95.7	97.7	95.2	94.5	95.5	98.1	96.1		2.00432	1.97128	2.00432	1.98091	1.98989	1.97864	1.97543	1.98	1.99167	1.98272		0.26515		0.980368
Q9WVM8	Kynurenine/alpha-aminoadipate aminotransferase, mitochondrial OS=Mus musculus OX=10090 GN=Aadat PE=1 SV=1	100	163	102.2	117.9	95.5	102.5	107.5	97.4	89.8	119.8	87.2		2.21219	2.00945	2.07151	1.98	2.01072	2.03141	1.98856	1.95328	2.07846	1.94052		0.266081		0.863363
Q8R0I4	TM2 domain-containing protein 2 OS=Mus musculus OX=10090 GN=Tm2d2 PE=2 SV=1	100	112.5	93.1	91.2	101.2	102.1	125.3	95.3	137.6	100.2	98.3		2.05115	1.96895	1.95999	2.00518	2.00903	2.09795	1.97909	2.13862	2.00087	1.99255		0.266304		1.11318
Q8R0P4	Mth938 domain-containing protein OS=Mus musculus OX=10090 GN=Aamdc PE=1 SV=1	100	84.7	98.1	95.4	104.1	98.2	103	94	70.3	89.5	86.6		1.92788	1.99167	1.97955	2.01745	1.99211	2.01284	1.97313	1.84696	1.95182	1.93752		0.266633		0.922789
P61982	14-3-3 protein gamma OS=Mus musculus OX=10090 GN=Ywhag PE=1 SV=2	100	89	92.8	97.8	96.4	96.4	90.6	98.8	97.7	102.2	98.2		1.94939	1.96755	1.99034	1.98408	1.98408	1.95713	1.99476	1.98989	2.00945	1.99211		0.266726		1.03196
Q60855	Receptor-interacting serine/threonine-protein kinase 1 OS=Mus musculus OX=10090 GN=Ripk1 PE=1 SV=1	100	105.6	107.9	107.9	102.8	100.6	109	110.4	110.3	99.8	110.9		2.02366	2.03302	2.03302	2.01199	2.0026	2.03743	2.04297	2.04258	1.99913	2.04493		0.267336		1.02973
P14483	H-2 class II histocompatibility antigen, A beta chain OS=Mus musculus OX=10090 GN=H2-Ab1 PE=1 SV=1	100	90.1	89.2	95.6	76.4	82.3	94.8	92	83.1	93.5	93.7		1.95472	1.95036	1.98046	1.88309	1.9154	1.97681	1.96379	1.9196	1.97081	1.97174		0.267468		1.0542
Q9D8M3	Heme transporter HRG1 OS=Mus musculus OX=10090 GN=Slc48a1 PE=2 SV=1	100	91.2	80.2	75	95.4	73.7	99.6	80.8	94.3	87.7	84.8		1.95999	1.90417	1.87506	1.97955	1.86747	1.99826	1.90741	1.97451	1.943	1.9284		0.267502		1.07629
Q8CHY6	Transcriptional repressor p66 alpha OS=Mus musculus OX=10090 GN=Gatad2a PE=1 SV=2	100	106.1	101.8	106.8	116.5	110.7	110.3	115.1	109.9	107.9	115.7		2.02572	2.00775	2.02857	2.06633	2.04415	2.04258	2.06108	2.041	2.03302	2.06333		0.26751		1.03137
Q6PFX7	Neuronal tyrosine-phosphorylated phosphoinositide-3-kinase adapter 1 OS=Mus musculus OX=10090 GN=Nyap1 PE=1 SV=1	100	107.8	108.7	112.6	114.5	111.2	113	108.5	100.9	110.5	107.8		2.03262	2.03623	2.05154	2.05881	2.0461	2.05308	2.03543	2.00389	2.04336	2.03262		0.26771		0.974585
Q61268	Apolipoprotein C-IV OS=Mus musculus OX=10090 GN=Apoc4 PE=1 SV=1	100	83	120	87.6	101.8	105.4	101.7	113.4	102.9	106.4	112.4		1.91908	2.07918	1.9425	2.00775	2.02284	2.00732	2.05461	2.01242	2.02694	2.05077		0.267716		1.07834
Q9JKV1	Proteasomal ubiquitin receptor ADRM1 OS=Mus musculus OX=10090 GN=Adrm1 PE=1 SV=2	100	92.2	94.3	99.5	96.8	98.9	96.4	100.1	94.2	103.9	100.1		1.96473	1.97451	1.99782	1.98588	1.9952	1.98408	2.00043	1.97405	2.01662	2.00043		0.268023		1.02699
P42567	Epidermal growth factor receptor substrate 15 OS=Mus musculus OX=10090 GN=Eps15 PE=1 SV=1	100	90.4	99.8	102.1	100.1	101	99.7	106.3	98.8	100.6	103		1.95617	1.99913	2.00903	2.00043	2.00432	1.9987	2.02653	1.99476	2.0026	2.01284		0.268037		1.0304
Q60676	Serine/threonine-protein phosphatase 5 OS=Mus musculus OX=10090 GN=Ppp5c PE=1 SV=3	100	96.2	101.2	100	98.8	96.9	103.3	103.9	95.9	100.6	99.7		1.98318	2.00518	2	1.99476	1.98632	2.0141	2.01662	1.98182	2.0026	1.9987		0.268168		1.02089
Q91W39	Nuclear receptor coactivator 5 OS=Mus musculus OX=10090 GN=Ncoa5 PE=1 SV=1	100	108	106.1	105	106.8	101.6	108.1	104.3	100.1	103.8	100.4		2.03342	2.02572	2.02119	2.02857	2.00689	2.03383	2.01828	2.00043	2.0162	2.00173		0.268179		0.979526
Q8VD04	GRIP1-associated protein 1 OS=Mus musculus OX=10090 GN=Gripap1 PE=1 SV=1	100	91	93.3	89.8	97.5	90.7	95.7	98.5	91.6	91.1	97.6		1.95904	1.96988	1.95328	1.989	1.95761	1.98091	1.99344	1.9619	1.95952	1.98945		0.268392		1.02639
Q8CFQ3	RNA helicase aquarius OS=Mus musculus OX=10090 GN=Aqr PE=1 SV=2	100	97.1	90.4	94.1	109.2	98.4	104.4	108.9	100	94.6	104.4		1.98722	1.95617	1.97359	2.03822	1.993	2.0187	2.03703	2	1.97589	2.0187		0.268486		1.04722
Q99JX4	Eukaryotic translation initiation factor 3 subunit M OS=Mus musculus OX=10090 GN=Eif3m PE=1 SV=1	100	101.2	104.5	106.8	103.4	100.9	107.1	107.1	101.8	106.8	103.3		2.00518	2.01912	2.02857	2.01452	2.00389	2.02979	2.02979	2.00775	2.02857	2.0141		0.268571		1.018
Q9EQ31	Lysophosphatidic acid receptor 3 OS=Mus musculus OX=10090 GN=Lpar3 PE=1 SV=1	100	117.1	128.3	153.4	126.2	140	156.2	145.2	146.8	132.5	130		2.06856	2.10823	2.18583	2.10106	2.14613	2.19368	2.16197	2.16673	2.12222	2.11394		0.268707		1.06872
A8Y5H7	SEC14-like protein 1 OS=Mus musculus OX=10090 GN=Sec14l1 PE=1 SV=1	100	119.4	120.7	159.5	107.5	136.7	130.7	148.4	151.8	132.2	135		2.077	2.08171	2.20276	2.03141	2.13577	2.11628	2.17143	2.18127	2.12123	2.13033		0.268748		1.08434
P83917	Chromobox protein homolog 1 OS=Mus musculus OX=10090 GN=Cbx1 PE=1 SV=1	100	92	93.4	95.7	102.6	97.5	97.7	104.6	97	96.4	99.3		1.96379	1.97035	1.98091	2.01115	1.989	1.98989	2.01953	1.98677	1.98408	1.99695		0.268789		1.02868
Q05920	Pyruvate carboxylase, mitochondrial OS=Mus musculus OX=10090 GN=Pc PE=1 SV=1	100	91.8	104.8	101.9	102.2	111.5	100.2	93.9	96	99.7	101.1		1.96284	2.02036	2.00817	2.00945	2.04727	2.00087	1.97267	1.98227	1.9987	2.00475		0.269043		0.958415
Q9CZ42	ATP-dependent (S)-NAD(P)H-hydrate dehydratase OS=Mus musculus OX=10090 GN=Naxd PE=1 SV=1	100	108	105.6	103.1	99.4	100.6	101.8	105.2	99.6	99.2	99.3		2.03342	2.02366	2.01326	1.99739	2.0026	2.00775	2.02202	1.99826	1.99651	1.99695		0.269174		0.97755
P16858	Glyceraldehyde-3-phosphate dehydrogenase OS=Mus musculus OX=10090 GN=Gapdh PE=1 SV=2	100	84.5	90.3	91.2	85.4	97.7	89.3	92.2	101.1	88.6	97.9		1.92686	1.95569	1.95999	1.93146	1.98989	1.95085	1.96473	2.00475	1.94743	1.99078		0.269527		1.04453
Q80V26	Golgi-resident adenosine 3',5'-bisphosphate 3'-phosphatase OS=Mus musculus OX=10090 GN=Bpnt2 PE=1 SV=1	100	112.5	108.3	106.3	116.4	109.1	107.1	108.8	104.1	112.8	106.2		2.05115	2.03463	2.02653	2.06595	2.03782	2.02979	2.03663	2.01745	2.05231	2.02612		0.269575		0.975389
Q6PIU9	Uncharacterized protein FLJ45252 homolog OS=Mus musculus OX=10090 PE=1 SV=2	100	75.4	78.2	77.7	73.5	73.4	94	82.5	78.6	66.2	87.9		1.87737	1.89321	1.89042	1.86629	1.8657	1.97313	1.91645	1.89542	1.82086	1.94399		0.269932		1.08197
Q99PW4	EKC/KEOPS complex subunit Tp53rk OS=Mus musculus OX=10090 GN=Tp53rk PE=2 SV=1	100	60.3	54.6	89.1	55.3	76.7	65.2	71.7	88.8	72.5	79.4		1.78032	1.73719	1.94988	1.74273	1.8848	1.81425	1.85552	1.94841	1.86034	1.89982		0.26996		1.12381
O55201	Transcription elongation factor SPT5 OS=Mus musculus OX=10090 GN=Supt5h PE=1 SV=1	100	94.9	99.5	97.5	101.3	97.8	102.8	100.6	96.6	99.4	100.3		1.97727	1.99782	1.989	2.00561	1.99034	2.01199	2.0026	1.98498	1.99739	2.0013		0.270077		1.01772
O88983	Syntaxin-8 OS=Mus musculus OX=10090 GN=Stx8 PE=1 SV=1	100	100.4	101.9	108.8	115.9	101.4	99.4	106.7	101.5	100.2	101.5		2.00173	2.00817	2.03663	2.06408	2.00604	1.99739	2.02816	2.00647	2.00087	2.00647		0.270199		0.963853
Q91Z38	Tetratricopeptide repeat protein 1 OS=Mus musculus OX=10090 GN=Ttc1 PE=1 SV=1	100	83.6	86.6	92.1	89.4	90.9	99.5	88.7	95.8	81	107		1.92221	1.93752	1.96426	1.95134	1.95856	1.99782	1.94792	1.98137	1.90849	2.02938		0.270476		1.06643
P06909	Complement factor H OS=Mus musculus OX=10090 GN=Cfh PE=1 SV=2	100	109	131.2	104	117.6	108.7	111.4	105.8	109.8	100.7	111.6		2.03743	2.11793	2.01703	2.07041	2.03623	2.04689	2.02449	2.0406	2.00303	2.04766		0.270555		0.945311
Q9CWQ0	Diphthine methyl ester synthase OS=Mus musculus OX=10090 GN=Dph5 PE=1 SV=2	100	89.3	87.1	112.7	100.2	98.7	95.4	94.2	93.1	90.3	85.3		1.95085	1.94002	2.05192	2.00087	1.99432	1.97955	1.97405	1.96895	1.95569	1.93095		0.270689		0.939139
P40142	Transketolase OS=Mus musculus OX=10090 GN=Tkt PE=1 SV=1	100	86.2	96.5	100.2	100.2	98.8	98.6	99	102.9	95.5	104.2		1.93551	1.98453	2.00087	2.00087	1.99476	1.99388	1.99564	2.01242	1.98	2.01787		0.270778		1.03797
Q9Z148	Histone-lysine N-methyltransferase EHMT2 OS=Mus musculus OX=10090 GN=Ehmt2 PE=1 SV=2	100	99.2	101.6	93.4	92.6	103.8	105.2	92	76.8	101	83		1.99651	2.00689	1.97035	1.96661	2.0162	2.02202	1.96379	1.88536	2.00432	1.91908		0.270797		0.933551
Q9CQD4	Charged multivesicular body protein 1b-2 OS=Mus musculus OX=10090 GN=Chmp1b2 PE=2 SV=2	100	92.5	93.5	94.2	96.4	97	93.8	95	97	98	96.5		1.96614	1.97081	1.97405	1.98408	1.98677	1.9722	1.97772	1.98677	1.99123	1.98453		0.271029		1.01415
Q9CZD5	Translation initiation factor IF-3, mitochondrial OS=Mus musculus OX=10090 GN=Mtif3 PE=1 SV=1	100	110.8	106.1	103.8	103	105.7	111.1	101.4	96.6	105	98.7		2.04454	2.02572	2.0162	2.01284	2.02407	2.04571	2.00604	1.98498	2.02119	1.99432		0.271033		0.968644
Q9CWK8	Sorting nexin-2 OS=Mus musculus OX=10090 GN=Snx2 PE=1 SV=2	100	86.6	90.8	87	94.6	91.9	95.7	92.6	92.6	88.9	92		1.93752	1.95809	1.93952	1.97589	1.96332	1.98091	1.96661	1.96661	1.9489	1.96379		0.271253		1.02417
P17710	Hexokinase-1 OS=Mus musculus OX=10090 GN=Hk1 PE=1 SV=3	100	93.4	81.2	86.5	83.3	85.7	91.5	98.4	83.3	95.6	83.5		1.97035	1.90956	1.93702	1.92065	1.93298	1.96142	1.993	1.92065	1.98046	1.92169		0.27165		1.05162
Q9D8W5	26S proteasome non-ATPase regulatory subunit 12 OS=Mus musculus OX=10090 GN=Psmd12 PE=1 SV=4	100	92.9	94.6	97.1	95.1	91.5	94.5	96.8	93.8	97.2	95.7		1.96802	1.97589	1.98722	1.97818	1.96142	1.97543	1.98588	1.9722	1.98767	1.98091		0.271737		1.01443
Q3UTZ3	Trafficking protein particle complex subunit 14 OS=Mus musculus OX=10090 GN=Trappc14 PE=1 SV=2	100	96.8	104	104.2	116.3	106	96.2	108	96.7	103.3	100.5		1.98588	2.01703	2.01787	2.06558	2.02531	1.98318	2.03342	1.98543	2.0141	2.00217		0.271745		0.95714
Q921T2-2	Isoform 2 of Torsin-1A-interacting protein 1 OS=Mus musculus OX=10090 GN=Tor1aip1	100	101.4	101.1	99.4	102.8	102	102.8	99	107.8	102.3	103.9		2.00604	2.00475	1.99739	2.01199	2.0086	2.01199	1.99564	2.03262	2.00988	2.01662		0.27176		1.01796
P42125	Enoyl-CoA delta isomerase 1, mitochondrial OS=Mus musculus OX=10090 GN=Eci1 PE=1 SV=2	100	99.7	95.5	104.6	101.7	96.3	103.4	94.1	95	96.1	95.3		1.9987	1.98	2.01953	2.00732	1.98363	2.01452	1.97359	1.97772	1.98272	1.97909		0.271853		0.972077
Q3ULF4	Paraplegin OS=Mus musculus OX=10090 GN=Spg7 PE=1 SV=1	100	103.2	103.5	103.3	106	106.3	108.5	103.5	97.4	102.2	98.8		2.01368	2.01494	2.0141	2.02531	2.02653	2.03543	2.01494	1.98856	2.00945	1.99476		0.2719		0.977216
Q91VX9	Transmembrane protein 168 OS=Mus musculus OX=10090 GN=Tmem168 PE=1 SV=1	100	93.8	104.5	102.6	96.8	94.4	95.2	97.3	99.2	94.5	90.1		1.9722	2.01912	2.01115	1.98588	1.97497	1.97864	1.98811	1.99651	1.97543	1.95472		0.272177		0.967893
Q8K4F5	Protein ABHD11 OS=Mus musculus OX=10090 GN=Abhd11 PE=1 SV=1	100	105.3	104	104.3	106.2	106.7	105.7	104.5	102.7	106.3	98.6		2.02243	2.01703	2.01828	2.02612	2.02816	2.02407	2.01912	2.01157	2.02653	1.99388		0.272563		0.983476
Q8BVY0	Ribosomal L1 domain-containing protein 1 OS=Mus musculus OX=10090 GN=Rsl1d1 PE=1 SV=1	100	93.2	101.1	99.2	98.7	105.3	111.2	99.2	104.7	97.4	103.3		1.96942	2.00475	1.99651	1.99432	2.02243	2.0461	1.99651	2.01995	1.98856	2.0141		0.272594		1.03678
Q924X2	Carnitine O-palmitoyltransferase 1, muscle isoform OS=Mus musculus OX=10090 GN=Cpt1b PE=1 SV=1	100	85.3	77.5	83.6	84.4	81.9	90	95.7	79.5	92.7	78.2		1.93095	1.8893	1.92221	1.92634	1.91328	1.95424	1.98091	1.90037	1.96708	1.89321		0.272619		1.0567
Q99L04	Dehydrogenase/reductase SDR family member 1 OS=Mus musculus OX=10090 GN=Dhrs1 PE=1 SV=1	100	106.9	105.2	105.3	100.7	97	95.9	95.8	103.2	102.6	102.7		2.02898	2.02202	2.02243	2.00303	1.98677	1.98182	1.98137	2.01368	2.01115	2.01157		0.272672		0.971074
Q00PI9	Heterogeneous nuclear ribonucleoprotein U-like protein 2 OS=Mus musculus OX=10090 GN=Hnrnpul2 PE=1 SV=2	100	97.7	102.2	98.6	104.7	105.1	105.7	105.1	106.2	100.2	102.3		1.98989	2.00945	1.99388	2.01995	2.0216	2.02407	2.0216	2.02612	2.00087	2.00988		0.272681		1.02203
Q9DBF1-2	Isoform 2 of Alpha-aminoadipic semialdehyde dehydrogenase OS=Mus musculus OX=10090 GN=Aldh7a1	100	91.8	102	103.6	107.4	104.4	105	104.6	103.4	102.5	112.6		1.96284	2.0086	2.01536	2.031	2.0187	2.02119	2.01953	2.01452	2.01072	2.05154		0.272882		1.03712
Q61792	LIM and SH3 domain protein 1 OS=Mus musculus OX=10090 GN=Lasp1 PE=1 SV=1	100	108.3	111.5	106.1	121.4	115.3	100	113.1	104	96.3	120.1		2.03463	2.04727	2.02572	2.08422	2.06183	2	2.05346	2.01703	1.98363	2.07954		0.272918		0.948276
Q91YM2	Rho GTPase-activating protein 35 OS=Mus musculus OX=10090 GN=Arhgap35 PE=1 SV=3	100	110.6	105.4	104.1	104.7	100.9	116.8	109.3	105.4	107.6	103.1		2.04376	2.02284	2.01745	2.01995	2.00389	2.06744	2.03862	2.02284	2.03181	2.01326		0.272997		1.03139
Q91ZV4	2-acylglycerol O-acyltransferase 1 OS=Mus musculus OX=10090 GN=Mogat1 PE=1 SV=2	100	144.1	97.9	114.1	97.5	89	111	85.4	103.1	81.3	96.2		2.15866	1.99078	2.05729	1.989	1.94939	2.04532	1.93146	2.01326	1.91009	1.98318		0.272999		0.879101
Q8C407	Protein YIPF4 OS=Mus musculus OX=10090 GN=Yipf4 PE=1 SV=1	100	110.5	106.3	113.6	106.3	112.7	109.9	107.5	102.9	110.5	106.4		2.04336	2.02653	2.05538	2.02653	2.05192	2.041	2.03141	2.01242	2.04336	2.02694		0.27309		0.977794
Q9DB05	Alpha-soluble NSF attachment protein OS=Mus musculus OX=10090 GN=Napa PE=1 SV=1	100	102.1	100.9	99.4	103.7	99.2	102.9	103.3	101.1	100	105.4		2.00903	2.00389	1.99739	2.01578	1.99651	2.01242	2.0141	2.00475	2	2.02284		0.273287		1.01464
Q9CQE7	Endoplasmic reticulum-Golgi intermediate compartment protein 3 OS=Mus musculus OX=10090 GN=Ergic3 PE=1 SV=1	100	117.3	110.6	114.8	114.6	107.3	112.8	111.8	107.6	109.1	111.3		2.0693	2.04376	2.05994	2.05918	2.0306	2.05231	2.04844	2.03181	2.03782	2.0465		0.273317		0.978746
Q8CDN6	Thioredoxin-like protein 1 OS=Mus musculus OX=10090 GN=Txnl1 PE=1 SV=3	100	94	97	97.8	97.2	94.6	100.2	98.1	93.5	99.7	97.5		1.97313	1.98677	1.99034	1.98767	1.97589	2.00087	1.99167	1.97081	1.9987	1.989		0.273479		1.01748
Q7TQK1	Integrator complex subunit 7 OS=Mus musculus OX=10090 GN=Ints7 PE=1 SV=1	100	93.9	109.7	102.4	107.6	96.1	97.9	104.4	107.9	113.4	110		1.97267	2.04021	2.0103	2.03181	1.98272	1.99078	2.0187	2.03302	2.05461	2.04139		0.273482		1.04689
Q9DBE0	Cysteine sulfinic acid decarboxylase OS=Mus musculus OX=10090 GN=Csad PE=1 SV=1	100	114.4	91.7	97.4	92	90.2	86.9	92.8	89.1	101.1	85.4		2.05843	1.96237	1.98856	1.96379	1.95521	1.93902	1.96755	1.94988	2.00475	1.93146		0.273538		0.93741
P27048	Small nuclear ribonucleoprotein-associated protein B OS=Mus musculus OX=10090 GN=Snrpb PE=1 SV=1	100	97.6	97.8	91.3	95.8	97.5	95.8	92.5	90.1	96.3	95.2		1.98945	1.99034	1.96047	1.98137	1.989	1.98137	1.96614	1.95472	1.98363	1.97864		0.273832		0.978958
Q8BYB9	Protein O-glucosyltransferase 1 OS=Mus musculus OX=10090 GN=Poglut1 PE=1 SV=2	100	99.4	109.8	112.9	106.4	93	107.7	105.1	103.2	118.4	113.8		1.99739	2.0406	2.05269	2.02694	1.96848	2.03222	2.0216	2.01368	2.07335	2.05614		0.273987		1.0512
Q9DD03	Ras-related protein Rab-13 OS=Mus musculus OX=10090 GN=Rab13 PE=1 SV=1	100	86.6	97	84.8	93.5	87.8	91.1	86.9	85.5	79.9	88.8		1.93752	1.98677	1.9284	1.97081	1.94349	1.95952	1.93902	1.93197	1.90255	1.94841		0.274043		0.961085
Q9ET54-6	Isoform 6 of Palladin OS=Mus musculus OX=10090 GN=Palld	100	108.3	103.4	100.8	109.2	105.3	107.5	104.2	97	100.8	103.7		2.03463	2.01452	2.00346	2.03822	2.02243	2.03141	2.01787	1.98677	2.00346	2.01578		0.274148		0.973814
Q9ERL9	Guanylate cyclase soluble subunit alpha-1 OS=Mus musculus OX=10090 GN=Gucy1a1 PE=1 SV=2	100	82.6	89.9	98.4	91.1	96.6	98.4	93.7	94.5	95.6	93.3		1.91698	1.95376	1.993	1.95952	1.98498	1.993	1.97174	1.97543	1.98046	1.96988		0.274286		1.03685
Q99PU8	ATP-dependent RNA helicase DHX30 OS=Mus musculus OX=10090 GN=Dhx30 PE=1 SV=1	100	93.2	96.4	102.5	97.7	93.9	100	102	96.8	97.8	98		1.96942	1.98408	2.01072	1.98989	1.97267	2	2.0086	1.98588	1.99034	1.99123		0.27435		1.02253
Q64727	Vinculin OS=Mus musculus OX=10090 GN=Vcl PE=1 SV=4	100	100.1	94.9	93.4	98.2	100	99.4	100.2	100.9	97.7	97.3		2.00043	1.97727	1.97035	1.99211	2	1.99739	2.00087	2.00389	1.98989	1.98811		0.274468		1.01829
Q8K327	Chromosome alignment-maintaining phosphoprotein 1 OS=Mus musculus OX=10090 GN=Champ1 PE=1 SV=1	100	93	86.2	89.7	100.4	96.3	118.5	90.2	99.2	93.3	96.7		1.96848	1.93551	1.95279	2.00173	1.98363	2.07372	1.95521	1.99651	1.96988	1.98543		0.274484		1.06937
P58871	182 kDa tankyrase-1-binding protein OS=Mus musculus OX=10090 GN=Tnks1bp1 PE=1 SV=2	100	98.2	97	97.8	100	97.2	109.5	106.3	101.4	91.5	100.6		1.99211	1.98677	1.99034	2	1.98767	2.03941	2.02653	2.00604	1.96142	2.0026		0.27462		1.03896
Q99J99	3-mercaptopyruvate sulfurtransferase OS=Mus musculus OX=10090 GN=Mpst PE=1 SV=4	100	101.2	90.3	99.7	100.6	94.4	99	91.5	94.4	91.7	94.6		2.00518	1.95569	1.9987	2.0026	1.97497	1.99564	1.96142	1.97497	1.96237	1.97589		0.274791		0.969148
P30115	Glutathione S-transferase A3 OS=Mus musculus OX=10090 GN=Gsta3 PE=1 SV=2	100	91.7	101.9	95.5	115.9	108.6	107.4	101	109.5	104.9	124.8		1.96237	2.00817	1.98	2.06408	2.03583	2.031	2.00432	2.03941	2.02078	2.09621		0.275121		1.0662
O88576	Sodium-dependent neutral amino acid transporter B(0)AT3 OS=Mus musculus OX=10090 GN=Slc6a18 PE=1 SV=1	100	109.9	86.6	107.2	99	91.7	105.8	116.5	96.4	104.7	102.5		2.041	1.93752	2.03019	1.99564	1.96237	2.02449	2.06633	1.98408	2.01995	2.01072		0.275289		1.06371
Q61247	Alpha-2-antiplasmin OS=Mus musculus OX=10090 GN=Serpinf2 PE=1 SV=1	100	92.5	105.7	90.8	93.3	91.4	102.9	102.2	95.2	94.6	97.1		1.96614	2.02407	1.95809	1.96988	1.96095	2.01242	2.00945	1.97864	1.97589	1.98722		0.275762		1.03863
Q9DBG5	Perilipin-3 OS=Mus musculus OX=10090 GN=Plin3 PE=1 SV=1	100	85	100.2	101	101.9	97.1	105.4	107.2	98.5	94.7	102.3		1.92942	2.00087	2.00432	2.00817	1.98722	2.02284	2.03019	1.99344	1.97635	2.00988		0.275941		1.0472
Q3U186	Probable arginine--tRNA ligase, mitochondrial OS=Mus musculus OX=10090 GN=Rars2 PE=1 SV=1	100	100.7	106.1	107.9	106.2	108.6	106.7	105	101.5	102.9	103.6		2.00303	2.02572	2.03302	2.02612	2.03583	2.02816	2.02119	2.00647	2.01242	2.01536		0.275983		0.981492
Q8CFD4	Sorting nexin-8 OS=Mus musculus OX=10090 GN=Snx8 PE=1 SV=1	100	99.2	104.6	104.7	109.8	106	111.7	112.4	104.2	104.6	105.8		1.99651	2.01953	2.01995	2.0406	2.02531	2.04805	2.05077	2.01787	2.01953	2.02449		0.27614		1.02747
Q91YN9	BAG family molecular chaperone regulator 2 OS=Mus musculus OX=10090 GN=Bag2 PE=1 SV=1	100	90.1	95.7	93	103.9	90.5	102.1	101.5	100.3	91	97		1.95472	1.98091	1.96848	2.01662	1.95665	2.00903	2.00647	2.0013	1.95904	1.98677		0.276168		1.03952
P11352	Glutathione peroxidase 1 OS=Mus musculus OX=10090 GN=Gpx1 PE=1 SV=2	100	108.1	115	121.5	114.3	112.2	121.3	107.7	104.5	104.2	111.7		2.03383	2.0607	2.08458	2.05805	2.04999	2.08386	2.03222	2.01912	2.01787	2.04805		0.276216		0.962003
Q8BIQ5	Cleavage stimulation factor subunit 2 OS=Mus musculus OX=10090 GN=Cstf2 PE=1 SV=2	100	94.1	101.2	100.6	106	101.7	108.4	110.8	106.6	94.3	104.3		1.97359	2.00518	2.0026	2.02531	2.00732	2.03503	2.04454	2.02776	1.97451	2.01828		0.276246		1.0413
Q99MJ6	Na(+)/H(+) exchange regulatory cofactor NHE-RF4 OS=Mus musculus OX=10090 GN=Pdzd3 PE=1 SV=1	100	100.1	93.6	102.6	98	93.8	104.2	93.3	87.6	84.6	96.6		2.00043	1.97128	2.01115	1.99123	1.9722	2.01787	1.96988	1.9425	1.92737	1.98498		0.276288		0.955337
Q9CZK6	Ankyrin repeat and SAM domain-containing protein 3 OS=Mus musculus OX=10090 GN=Anks3 PE=1 SV=2	100	85.3	69.3	65.6	61.4	67.3	116.5	90.5	88.2	60.1	63.1		1.93095	1.84073	1.8169	1.78817	1.82802	2.06633	1.95665	1.94547	1.77887	1.80003		0.276332		1.1992
Q9JHE7	Protein TSSC4 OS=Mus musculus OX=10090 GN=Tssc4 PE=1 SV=1	100	90.9	109.3	124.8	101	92.7	121.4	149.9	99.6	116.2	97.3		1.95856	2.03862	2.09621	2.00432	1.96708	2.08422	2.1758	1.99826	2.06521	1.98811		0.276351		1.12666
O09172	Glutamate--cysteine ligase regulatory subunit OS=Mus musculus OX=10090 GN=Gclm PE=1 SV=1	100	111.7	96.9	112.4	95	90.4	93	94.5	97.2	99.6	93.8		2.04805	1.98632	2.05077	1.97772	1.95617	1.96848	1.97543	1.98767	1.99826	1.9722		0.27637		0.944115
O88343-2	Isoform 2 of Electrogenic sodium bicarbonate cotransporter 1 OS=Mus musculus OX=10090 GN=Slc4a4	100	101.1	105.6	102.4	97.9	109	109.1	106.5	110.6	99.8	105.6		2.00475	2.02366	2.0103	1.99078	2.03743	2.03782	2.02735	2.04376	1.99913	2.02366		0.276429		1.03023
Q8BHE8	m-AAA protease-interacting protein 1, mitochondrial OS=Mus musculus OX=10090 GN=Maip1 PE=1 SV=1	100	108.1	105.7	107.6	110.7	110.4	112.6	106.5	103	106.5	102.1		2.03383	2.02407	2.03181	2.04415	2.04297	2.05154	2.02735	2.01284	2.02735	2.00903		0.27667		0.978249
Q62261	Spectrin beta chain, non-erythrocytic 1 OS=Mus musculus OX=10090 GN=Sptbn1 PE=1 SV=2	100	100.5	100.2	98.1	101.4	103.7	102.4	103.8	105.6	99.6	100.7		2.00217	2.00087	1.99167	2.00604	2.01578	2.0103	2.0162	2.02366	1.99826	2.00303		0.276869		1.01627
Q61207	Prosaposin OS=Mus musculus OX=10090 GN=Psap PE=1 SV=2	100	86.3	103.6	101.5	105.6	113.9	97	100	95.5	97.4	91.5		1.93601	2.01536	2.00647	2.02366	2.05652	1.98677	2	1.98	1.98856	1.96142		0.27701		0.942259
Q80YW5	B box and SPRY domain-containing protein OS=Mus musculus OX=10090 GN=Bspry PE=1 SV=1	100	82.5	82.8	94	90.3	88.1	91.5	89.9	91.5	87	91.3		1.91645	1.91803	1.97313	1.95569	1.94498	1.96142	1.95376	1.96142	1.93952	1.96047		0.277079		1.03084
Q8R0X7	Sphingosine-1-phosphate lyase 1 OS=Mus musculus OX=10090 GN=Sgpl1 PE=1 SV=1	100	98	96.4	104.4	95.1	95.7	105.2	102.8	97.5	98.6	98.4		1.99123	1.98408	2.0187	1.97818	1.98091	2.02202	2.01199	1.989	1.99388	1.993		0.277129		1.02635
Q91VZ6	Stromal membrane-associated protein 1 OS=Mus musculus OX=10090 GN=Smap1 PE=1 SV=1	100	110.5	117.9	113.1	112.5	115.5	114.6	115.9	110.5	107.4	109.2		2.04336	2.07151	2.05346	2.05115	2.06258	2.05918	2.06408	2.04336	2.031	2.03822		0.277597		0.979104
Q8C5W3	Tubulin-specific chaperone cofactor E-like protein OS=Mus musculus OX=10090 GN=Tbcel PE=1 SV=1	100	97.3	98.9	102.1	103.6	100.2	101.5	100	96.3	95.2	99.6		1.98811	1.9952	2.00903	2.01536	2.00087	2.00647	2	1.98363	1.97864	1.99826		0.277678		0.981079
Q5HZI9	Mitochondrial nicotinamide adenine dinucleotide transporter SLC25A51 OS=Mus musculus OX=10090 GN=Slc25a51 PE=1 SV=1	100	112.8	111.7	116.3	112.5	114.9	109	114.3	107.2	116.6	110		2.05231	2.04805	2.06558	2.05115	2.06032	2.03743	2.05805	2.03019	2.0667	2.04139		0.277828		0.980465
Q3UZZ6	Sulfotransferase 1 family member D1 OS=Mus musculus OX=10090 GN=Sult1d1 PE=1 SV=1	100	92.1	100.9	99.8	100.5	102.4	108.3	105.4	100.3	100.2	97.3		1.96426	2.00389	1.99913	2.00217	2.0103	2.03463	2.02284	2.0013	2.00087	1.98811		0.277967		1.03187
Q9JI11	Serine/threonine-protein kinase 4 OS=Mus musculus OX=10090 GN=Stk4 PE=1 SV=1	100	75.6	82.6	89.4	89.7	87.5	92	92.1	86.1	88.1	84.4		1.87852	1.91698	1.95134	1.95279	1.94201	1.96379	1.96426	1.935	1.94498	1.92634		0.278041		1.04214
Q9EPA7	Nicotinamide/nicotinic acid mononucleotide adenylyltransferase 1 OS=Mus musculus OX=10090 GN=Nmnat1 PE=1 SV=2	100	87.8	100.8	96.9	89.7	103	100	98.6	93.5	98.7	112.1		1.94349	2.00346	1.98632	1.95279	2.01284	2	1.99388	1.97081	1.99432	2.04961		0.278057		1.05165
Q8CCB4	Vacuolar protein sorting-associated protein 53 homolog OS=Mus musculus OX=10090 GN=Vps53 PE=1 SV=1	100	105.4	101.9	102.9	99.8	98.1	101.1	99.4	95.5	92	105.2		2.02284	2.00817	2.01242	1.99913	1.99167	2.00475	1.99739	1.98	1.96379	2.02202		0.278301		0.970675
Q9CQL6	39S ribosomal protein L35, mitochondrial OS=Mus musculus OX=10090 GN=Mrpl35 PE=2 SV=1	100	102.6	101.5	99.5	109.2	104.3	97	102.5	100.2	104	101.6		2.01115	2.00647	1.99782	2.03822	2.01828	1.98677	2.01072	2.00087	2.01703	2.00689		0.278609		0.97718
Q9DAU1	Protein canopy homolog 3 OS=Mus musculus OX=10090 GN=Cnpy3 PE=1 SV=1	100	109.9	104.2	109	101.5	100	107.9	104.5	91.6	103.6	96.5		2.041	2.01787	2.03743	2.00647	2	2.03302	2.01912	1.9619	2.01536	1.98453		0.278688		0.960923
Q9WU79	Proline dehydrogenase 1, mitochondrial OS=Mus musculus OX=10090 GN=Prodh PE=1 SV=2	100	94.2	106	102.9	116.5	114.6	111.7	117.4	109.3	108.1	112.4		1.97405	2.02531	2.01242	2.06633	2.05918	2.04805	2.06967	2.03862	2.03383	2.05077		0.278764		1.04624
P97479	Unconventional myosin-VIIa OS=Mus musculus OX=10090 GN=Myo7a PE=1 SV=2	100	99.1	118.9	105.9	112.4	109	120	109.9	110.5	111.9	114.4		1.99607	2.07518	2.0249	2.05077	2.03743	2.07918	2.041	2.04336	2.04883	2.05843		0.278884		1.03924
Q9CZ44	NSFL1 cofactor p47 OS=Mus musculus OX=10090 GN=Nsfl1c PE=1 SV=1	100	99.7	101.7	103.7	102.3	98.2	103.9	104.8	99.6	100.9	104.9		1.9987	2.00732	2.01578	2.00988	1.99211	2.01662	2.02036	1.99826	2.00389	2.02078		0.278919		1.01681
Q921G6	Leucine-rich repeat and calponin homology domain-containing protein 4 OS=Mus musculus OX=10090 GN=Lrch4 PE=1 SV=1	100	95.1	84.1	110.1	93.6	84.2	94.5	83.9	93.5	79.6	82.9		1.97818	1.9248	2.04179	1.97128	1.92531	1.97543	1.92376	1.97081	1.90091	1.91855		0.278962		0.929994
P01872	Immunoglobulin heavy constant mu OS=Mus musculus OX=10090 GN=Ighm PE=1 SV=2	100	65.5	85.5	65	80.3	72.6	148.3	126	80.3	61.9	66.1		1.81624	1.93197	1.81291	1.90472	1.86094	2.17114	2.10037	1.90472	1.79169	1.8202		0.279164		1.30821
Q9DCC7	Isochorismatase domain-containing protein 2B OS=Mus musculus OX=10090 GN=Isoc2b PE=1 SV=1	100	103	100.5	99.7	98.1	101.2	95.5	100.5	101.5	101.3	90.1		2.01284	2.00217	1.9987	1.99167	2.00518	1.98	2.00217	2.00647	2.00561	1.95472		0.279262		0.972935
Q80X71	Transmembrane protein 106B OS=Mus musculus OX=10090 GN=Tmem106b PE=1 SV=1	100	108.7	94.1	94	98.8	91.2	96.9	95.4	83.4	91.7	96.3		2.03623	1.97359	1.97313	1.99476	1.95999	1.98632	1.97955	1.92117	1.96237	1.98363		0.279481		0.952547
Q6P4S8	Integrator complex subunit 1 OS=Mus musculus OX=10090 GN=Ints1 PE=1 SV=2	100	105.7	111.4	101.7	120.2	101.7	118.6	97.6	99.3	100.2	94.8		2.02407	2.04689	2.00732	2.0799	2.00732	2.07408	1.98945	1.99695	2.00087	1.97681		0.279637		0.944146
Q9QWR8	Alpha-N-acetylgalactosaminidase OS=Mus musculus OX=10090 GN=Naga PE=1 SV=2	100	84.2	93	88.4	98.2	90.1	89.3	90.3	88.5	80.8	88		1.92531	1.96848	1.94645	1.99211	1.95472	1.95085	1.95569	1.94694	1.90741	1.94448		0.2797		0.962547
Q8BX94	Oxysterol-binding protein-related protein 2 OS=Mus musculus OX=10090 GN=Osbpl2 PE=1 SV=1	100	101.6	103.2	105.7	104.3	104.6	98.6	105.4	104.3	102.3	100.7		2.00689	2.01368	2.02407	2.01828	2.01953	1.99388	2.02284	2.01828	2.00988	2.00303		0.279866		0.984405
Q61070	Etoposide-induced protein 2.4 OS=Mus musculus OX=10090 GN=Ei24 PE=1 SV=3	100	96.6	89.7	108.5	96.2	97.6	91.5	89.7	97.2	96.9	93.6		1.98498	1.95279	2.03543	1.98318	1.98945	1.96142	1.95279	1.98767	1.98632	1.97128		0.280315		0.959681
Q9D1M4	Eukaryotic translation elongation factor 1 epsilon-1 OS=Mus musculus OX=10090 GN=Eef1e1 PE=1 SV=1	100	105.2	105.9	109.8	105.3	106.2	104.8	107.9	107.6	111.5	108.5		2.02202	2.0249	2.0406	2.02243	2.02612	2.02036	2.03302	2.03181	2.04727	2.03543		0.28039		1.01484
Q9D924	Iron-sulfur cluster assembly 1 homolog, mitochondrial OS=Mus musculus OX=10090 GN=Isca1 PE=2 SV=1	100	85.5	100.3	103.2	100.8	91.2	101.2	101.1	111.9	91.5	102.5		1.93197	2.0013	2.01368	2.00346	1.95999	2.00518	2.00475	2.04883	1.96142	2.01072		0.280447		1.05655
Q9D9V3	Ethylmalonyl-CoA decarboxylase OS=Mus musculus OX=10090 GN=Echdc1 PE=1 SV=2	100	92.7	97.1	103.3	98.2	98.1	101	102	99.3	98.7	98.7		1.96708	1.98722	2.0141	1.99211	1.99167	2.00432	2.0086	1.99695	1.99432	1.99432		0.281304		1.02105
Q8R143	Pituitary tumor-transforming gene 1 protein-interacting protein OS=Mus musculus OX=10090 GN=Pttg1ip PE=1 SV=1	100	109.8	116.4	118	120.7	121.1	113.3	122.5	124.9	120.1	121.8		2.0406	2.06595	2.07188	2.08171	2.08314	2.05423	2.08814	2.09656	2.07954	2.08565		0.281347		1.02833
Q8VDF3	Death-associated protein kinase 2 OS=Mus musculus OX=10090 GN=Dapk2 PE=1 SV=1	100	84.3	103.8	97.3	90.4	89.2	97.3	106.7	97.5	93.4	93.4		1.92583	2.0162	1.98811	1.95617	1.95036	1.98811	2.02816	1.989	1.97035	1.97035		0.282054		1.05011
Q925I1	ATPase family AAA domain-containing protein 3 OS=Mus musculus OX=10090 GN=Atad3 PE=1 SV=1	100	99.8	99.3	100.5	101.3	100.2	100.6	101.3	95.4	99.1	98.5		1.99913	1.99695	2.00217	2.00561	2.00087	2.0026	2.00561	1.97955	1.99607	1.99344		0.282415		0.987627
Q78PY7	Staphylococcal nuclease domain-containing protein 1 OS=Mus musculus OX=10090 GN=Snd1 PE=1 SV=1	100	106.2	103.6	103.4	100.1	102.8	100.2	101.6	102	103.2	102.7		2.02612	2.01536	2.01452	2.00043	2.01199	2.00087	2.00689	2.0086	2.01368	2.01157		0.282589		0.987599
Q8BU88	39S ribosomal protein L22, mitochondrial OS=Mus musculus OX=10090 GN=Mrpl22 PE=1 SV=1	100	99.3	101.3	103.2	111.6	101.1	104.7	99.7	94.7	100.3	101.6		1.99695	2.00561	2.01368	2.04766	2.00475	2.01995	1.9987	1.97635	2.0013	2.00689		0.282765		0.96999
Q80U63	Mitofusin-2 OS=Mus musculus OX=10090 GN=Mfn2 PE=1 SV=3	100	98.9	98.2	103	102	101.2	105	104.7	99.9	99.2	103.3		1.9952	1.99211	2.01284	2.0086	2.00518	2.02119	2.01995	1.99957	1.99651	2.0141		0.282818		1.01748
Q99JR1	Sideroflexin-1 OS=Mus musculus OX=10090 GN=Sfxn1 PE=1 SV=3	100	103.4	107.2	111	107.3	111.8	102.8	104.9	107.1	107	108.4		2.01452	2.03019	2.04532	2.0306	2.04844	2.01199	2.02078	2.02979	2.02938	2.03503		0.283043		0.980581
Q64471	Glutathione S-transferase theta-1 OS=Mus musculus OX=10090 GN=Gstt1 PE=1 SV=4	100	93.1	107.4	109	112.3	105.2	108.5	112.8	109.1	103.1	116.6		1.96895	2.031	2.03743	2.05038	2.02202	2.03543	2.05231	2.03782	2.01326	2.0667		0.283054		1.04383
Q8R1J9	Torsin-2A OS=Mus musculus OX=10090 GN=Tor2a PE=1 SV=1	100	108.5	73.8	96.7	97.1	84.9	117.6	95	95.3	85.7	119.3		2.03543	1.86806	1.98543	1.98722	1.92891	2.07041	1.97772	1.97909	1.93298	2.07664		0.283168		1.11258
Q9CYV5	Transmembrane protein 135 OS=Mus musculus OX=10090 GN=Tmem135 PE=2 SV=1	100	117.1	107.9	110.8	109.6	104.5	117	101.1	100.5	107.8	103		2.06856	2.03302	2.04454	2.03981	2.01912	2.06819	2.00475	2.00217	2.03262	2.01284		0.283179		0.96272
P56546	C-terminal-binding protein 2 OS=Mus musculus OX=10090 GN=Ctbp2 PE=1 SV=2	100	88.1	88	91.6	96.9	97	95.2	98.4	94.9	96.7	90.2		1.94498	1.94448	1.9619	1.98632	1.98677	1.97864	1.993	1.97727	1.98543	1.95521		0.283225		1.0299
Q9JLV1	BAG family molecular chaperone regulator 3 OS=Mus musculus OX=10090 GN=Bag3 PE=1 SV=2	100	72.7	73	83.1	81.1	71.2	81.9	79	79.4	74.4	82.1		1.86153	1.86332	1.9196	1.90902	1.85248	1.91328	1.89763	1.89982	1.87157	1.91434		0.283289		1.0412
Q8BHD7	Polypyrimidine tract-binding protein 3 OS=Mus musculus OX=10090 GN=Ptbp3 PE=1 SV=1	100	95.7	100.3	98.6	102.6	101.3	100.9	102.3	100.3	101.4	100.7		1.98091	2.0013	1.99388	2.01115	2.00561	2.00389	2.00988	2.0013	2.00604	2.00303		0.283484		1.01424
Q60520	Paired amphipathic helix protein Sin3a OS=Mus musculus OX=10090 GN=Sin3a PE=1 SV=3	100	83.9	74.9	96.6	95.9	100	110.4	101.5	93.4	81.3	106.4		1.92376	1.87448	1.98498	1.98182	2	2.04297	2.00647	1.97035	1.91009	2.02694		0.283747		1.0924
Q9DBG6	Dolichyl-diphosphooligosaccharide--protein glycosyltransferase subunit 2 OS=Mus musculus OX=10090 GN=Rpn2 PE=1 SV=1	100	99.9	97.9	101.5	95.5	99	93.6	94.9	98.3	100	98.1		1.99957	1.99078	2.00647	1.98	1.99564	1.97128	1.97727	1.99255	2	1.99167		0.284273		0.981977
P62196	26S proteasome regulatory subunit 8 OS=Mus musculus OX=10090 GN=Psmc5 PE=1 SV=1	100	97.5	99.6	101.2	100	96.2	101.5	101.6	97.5	100.1	100.5		1.989	1.99826	2.00518	2	1.98318	2.00647	2.00689	1.989	2.00043	2.00217		0.285169		1.01355
P63280	SUMO-conjugating enzyme UBC9 OS=Mus musculus OX=10090 GN=Ube2i PE=1 SV=1	100	101.5	107.3	103.4	107.1	106.3	108.3	105.6	94.6	101.2	101.2		2.00647	2.0306	2.01452	2.02979	2.02653	2.03463	2.02366	1.97589	2.00518	2.00518		0.285188		0.972032
Q10470	Beta-1,4-mannosyl-glycoprotein 4-beta-N-acetylglucosaminyltransferase OS=Mus musculus OX=10090 GN=Mgat3 PE=1 SV=2	100	98.4	94.8	105.5	111.9	111.3	97.1	92.1	101.8	77.3	114.8		1.993	1.97681	2.02325	2.04883	2.0465	1.98722	1.96426	2.00775	1.88818	2.05994		0.285238		0.925656
Q7TSS2	Ubiquitin-conjugating enzyme E2 Q1 OS=Mus musculus OX=10090 GN=Ube2q1 PE=1 SV=2	100	97.7	102.6	102.5	110	101.6	98.1	105.6	96.6	95.2	103		1.98989	2.01115	2.01072	2.04139	2.00689	1.99167	2.02366	1.98498	1.97864	2.01284		0.285296		0.96909
Q3UMB9	WASH complex subunit 4 OS=Mus musculus OX=10090 GN=Washc4 PE=1 SV=2	100	100.3	105.4	103.6	107.1	102.9	108.8	106.5	104.8	103.5	104.2		2.0013	2.02284	2.01536	2.02979	2.01242	2.03663	2.02735	2.02036	2.01494	2.01787		0.285655		1.01637
Q6P6M7	O-phosphoseryl-tRNA(Sec) selenium transferase OS=Mus musculus OX=10090 GN=Sepsecs PE=1 SV=2	100	111.3	104	93.4	96.4	96.3	111.7	91.2	77.8	95.2	91.2		2.0465	2.01703	1.97035	1.98408	1.98363	2.04805	1.95999	1.89098	1.97864	1.95999		0.285813		0.931592
Q6P8X1	Sorting nexin-6 OS=Mus musculus OX=10090 GN=Snx6 PE=1 SV=2	100	94.4	101.9	96.7	102.4	103.3	98.7	102.6	103.9	101.5	103.3		1.97497	2.00817	1.98543	2.0103	2.0141	1.99432	2.01115	2.01662	2.00647	2.0141		0.285973		1.02266
O08810	116 kDa U5 small nuclear ribonucleoprotein component OS=Mus musculus OX=10090 GN=Eftud2 PE=1 SV=1	100	93.7	97.5	97.6	100	97.6	102.2	101.6	97.4	97.6	96.5		1.97174	1.989	1.98945	2	1.98945	2.00945	2.00689	1.98856	1.98945	1.98453		0.286114		1.0183
O09051	Guanylate cyclase activator 2B OS=Mus musculus OX=10090 GN=Guca2b PE=1 SV=2	100	92.4	95.2	105.8	104.7	103.3	107	106.5	96.1	114.6	101		1.96567	1.97864	2.02449	2.01995	2.0141	2.02938	2.02735	1.98272	2.05918	2.00432		0.286169		1.04747
Q99JW2	Aminoacylase-1 OS=Mus musculus OX=10090 GN=Acy1 PE=1 SV=1	100	112.6	94.1	103.2	95.1	97	94.6	99.3	89	103.6	90.8		2.05154	1.97359	2.01368	1.97818	1.98677	1.97589	1.99695	1.94939	2.01536	1.95809		0.286198		0.950797
Q922R8	Protein disulfide-isomerase A6 OS=Mus musculus OX=10090 GN=Pdia6 PE=1 SV=3	100	109.3	102.2	107.5	96.6	101.9	104.4	104	104.1	110.1	110		2.03862	2.00945	2.03141	1.98498	2.00817	2.0187	2.01703	2.01745	2.04179	2.04139		0.286294		1.02918
Q8BP27	Swi5-dependent recombination DNA repair protein 1 homolog OS=Mus musculus OX=10090 GN=Sfr1 PE=1 SV=2	100	88.1	79.1	91	94.3	85.7	96.4	91.8	85.1	87.1	99		1.94498	1.89818	1.95904	1.97451	1.93298	1.98408	1.96284	1.92993	1.94002	1.99564		0.286598		1.04838
Q923D4	Splicing factor 3B subunit 5 OS=Mus musculus OX=10090 GN=Sf3b5 PE=1 SV=1	100	94.3	104.2	104.3	110.3	101.6	100.8	102	97.3	96.1	101.7		1.97451	2.01787	2.01828	2.04258	2.00689	2.00346	2.0086	1.98811	1.98272	2.00732		0.286625		0.96736
Q8VE22	28S ribosomal protein S23, mitochondrial OS=Mus musculus OX=10090 GN=Mrps23 PE=1 SV=1	100	95.9	97.3	103.5	100.9	99.5	98.3	97.7	97.5	94.2	100		1.98182	1.98811	2.01494	2.00389	1.99782	1.99255	1.98989	1.989	1.97405	2		0.286808		0.98109
Q9CQR2	40S ribosomal protein S21 OS=Mus musculus OX=10090 GN=Rps21 PE=1 SV=1	100	86.8	90.4	89	93.9	83.8	94	86.3	71.1	81.1	87.9		1.93852	1.95617	1.94939	1.97267	1.92324	1.97313	1.93601	1.85187	1.90902	1.94399		0.287013		0.94706
Q7TMQ7	WD repeat-containing protein 91 OS=Mus musculus OX=10090 GN=Wdr91 PE=1 SV=1	100	92.2	104.8	96.6	104.5	101.4	106.6	104.6	103.4	98.3	102.4		1.96473	2.02036	1.98498	2.01912	2.00604	2.02776	2.01953	2.01452	1.99255	2.0103		0.28737		1.03163
Q9WTX8	Mitotic spindle assembly checkpoint protein MAD1 OS=Mus musculus OX=10090 GN=Mad1l1 PE=1 SV=1	100	102.5	88.4	96.1	85.2	95.8	97.5	104.3	91.1	98.4	97.5		2.01072	1.94645	1.98272	1.93044	1.98137	1.989	2.01828	1.95952	1.993	1.989		0.287422		1.04444
Q4VA53	Sister chromatid cohesion protein PDS5 homolog B OS=Mus musculus OX=10090 GN=Pds5b PE=1 SV=1	100	102.1	102.3	99.2	105.9	97.5	108.2	110.4	106.5	101.1	97.2		2.00903	2.00988	1.99651	2.0249	1.989	2.03423	2.04297	2.02735	2.00475	1.98767		0.287504		1.03235
Q9JLZ6	Hypermethylated in cancer 2 protein OS=Mus musculus OX=10090 GN=Hic2 PE=2 SV=4	100	123.8	115.3	111	106.6	111.7	103.2	95.9	112.1	117.4	112.7		2.09272	2.06183	2.04532	2.02776	2.04805	2.01368	1.98182	2.04961	2.06967	2.05192		0.287638		0.952322
O08740	DNA-directed RNA polymerase II subunit RPB11 OS=Mus musculus OX=10090 GN=Polr2j PE=1 SV=1	100	73.1	78.7	105	81.4	87.8	100.7	60.6	73.4	63	81.4		1.86392	1.89597	2.02119	1.91062	1.94349	2.00303	1.78247	1.8657	1.79934	1.91062		0.287851		0.889906
Q80UK0	SEC14 domain and spectrin repeat-containing protein 1 OS=Mus musculus OX=10090 GN=Sestd1 PE=1 SV=1	100	94.5	95.6	92.7	90.8	95.1	94.1	105.2	92.2	96	95		1.97543	1.98046	1.96708	1.95809	1.97818	1.97359	2.02202	1.96473	1.98227	1.97772		0.288114		1.02944
A2A8L1	Chromodomain-helicase-DNA-binding protein 5 OS=Mus musculus OX=10090 GN=Chd5 PE=1 SV=1	100	130.7	139.3	126	127.6	115.1	109	104.8	126.1	123.6	136.4		2.11628	2.14395	2.10037	2.10585	2.06108	2.03743	2.02036	2.10072	2.09202	2.13481		0.288231		0.939252
Q7TMR0	Lysosomal Pro-X carboxypeptidase OS=Mus musculus OX=10090 GN=Prcp PE=1 SV=2	100	85.6	95.4	101.7	97	92.6	88.4	90.6	95.6	91	89.5		1.93247	1.97955	2.00732	1.98677	1.96661	1.94645	1.95713	1.98046	1.95904	1.95182		0.288849		0.963582
O08638	Myosin-11 OS=Mus musculus OX=10090 GN=Myh11 PE=1 SV=1	100	97.9	86.1	79.1	83	88.3	89.7	88	66.7	78.7	82.1		1.99078	1.935	1.89818	1.91908	1.94596	1.95279	1.94448	1.82413	1.89597	1.91434		0.288988		0.932781
Q99M87	DnaJ homolog subfamily A member 3, mitochondrial OS=Mus musculus OX=10090 GN=Dnaja3 PE=1 SV=1	100	103.5	103.8	91.7	99.6	92.8	110.6	100.6	98	100.5	100.6		2.01494	2.0162	1.96237	1.99826	1.96755	2.04376	2.0026	1.99123	2.00217	2.0026		0.289063		1.03846
Q80VD1	Protein FAM98B OS=Mus musculus OX=10090 GN=Fam98b PE=1 SV=1	100	95.4	98.6	98.5	105	107	102.6	103.9	103	103.2	103.9		1.97955	1.99388	1.99344	2.02119	2.02938	2.01115	2.01662	2.01284	2.01368	2.01662		0.289068		1.02398
Q922P9	Putative oxidoreductase GLYR1 OS=Mus musculus OX=10090 GN=Glyr1 PE=1 SV=1	100	102.5	103.5	98.7	104.8	103.1	113.9	111.6	105.1	102.6	97.7		2.01072	2.01494	1.99432	2.02036	2.01326	2.05652	2.04766	2.0216	2.01115	1.98989		0.289132		1.0357
Q9QZH6	Evolutionarily conserved signaling intermediate in Toll pathway, mitochondrial OS=Mus musculus OX=10090 GN=Ecsit PE=1 SV=2	100	106.8	104.7	104.4	105.5	104.3	107.7	104.4	99.5	103.7	102.5		2.02857	2.01995	2.0187	2.02325	2.01828	2.03222	2.0187	1.99782	2.01578	2.01072		0.289193		0.984972
Q9QY23	Plakophilin-3 OS=Mus musculus OX=10090 GN=Pkp3 PE=1 SV=2	100	98.3	117.6	97.6	114.9	92.7	93.3	96.3	78.8	76.9	125.3		1.99255	2.07041	1.98945	2.06032	1.96708	1.96988	1.98363	1.89653	1.88593	2.09795		0.289201		0.90309
Q6NVF0	Inositol polyphosphate 5-phosphatase OCRL OS=Mus musculus OX=10090 GN=Ocrl PE=1 SV=1	100	100.1	117	115.3	116.5	123	121.8	144.4	111.7	128.6	108.7		2.00043	2.06819	2.06183	2.06633	2.08991	2.08565	2.15957	2.04805	2.10924	2.03623		0.289434		1.07571
Q6AW69-4	Isoform 4 of Cingulin-like protein 1 OS=Mus musculus OX=10090 GN=Cgnl1	100	91.9	98.6	99	101.1	102	105.7	105.1	100.3	95.4	100.9		1.96332	1.99388	1.99564	2.00475	2.0086	2.02407	2.0216	2.0013	1.97955	2.00389		0.289557		1.03004
Q9CSU0	Regulation of nuclear pre-mRNA domain-containing protein 1B OS=Mus musculus OX=10090 GN=Rprd1b PE=1 SV=2	100	95.3	92.2	97.8	100.3	98.5	97.6	101.7	96.8	97.6	99.8		1.97909	1.96473	1.99034	2.0013	1.99344	1.98945	2.00732	1.98588	1.98945	1.99913		0.290522		1.01942
O54931-3	Isoform 3 of A-kinase anchor protein 2 OS=Mus musculus OX=10090 GN=Akap2	100	89.9	103.7	98.7	102.7	102	110.8	106.5	100.5	94.7	106.3		1.95376	2.01578	1.99432	2.01157	2.0086	2.04454	2.02735	2.00217	1.97635	2.02653		0.290534		1.04386
Q9WV92-7	Isoform 7 of Band 4.1-like protein 3 OS=Mus musculus OX=10090 GN=Epb41l3	100	70.7	83.4	84.9	84.2	80.5	113.2	98.3	78.8	67.9	98.8		1.84942	1.92117	1.92891	1.92531	1.9058	2.05385	1.99255	1.89653	1.83187	1.99476		0.290537		1.13203
O54909	Retinol dehydrogenase 16 OS=Mus musculus OX=10090 GN=Rdh16 PE=1 SV=1	100	98.3	94	102.6	110.3	91.7	109.5	103.4	102.5	95.1	110.5		1.99255	1.97313	2.01115	2.04258	1.96237	2.03941	2.01452	2.01072	1.97818	2.04336		0.290604		1.0485
Q91XD4	Formimidoyltransferase-cyclodeaminase OS=Mus musculus OX=10090 GN=Ftcd PE=1 SV=1	100	95.5	91	98.7	97.1	95.5	98.1	102.4	92.4	96.7	100.5		1.98	1.95904	1.99432	1.98722	1.98	1.99167	2.0103	1.96567	1.98543	2.00217		0.29066		1.02574
Q9WVD5	Mitochondrial ornithine transporter 1 OS=Mus musculus OX=10090 GN=Slc25a15 PE=1 SV=1	100	108.2	113.4	115.2	112.3	115.9	114.4	108.9	109.1	110.8	112.1		2.03423	2.05461	2.06145	2.05038	2.06408	2.05843	2.03703	2.03782	2.04454	2.04961		0.29084		0.982832
Q9JJG0-3	Isoform 3 of Transforming acidic coiled-coil-containing protein 2 OS=Mus musculus OX=10090 GN=Tacc2	100	91.3	90	84	85.1	82.6	103.3	93.9	95.7	74.1	100.1		1.96047	1.95424	1.92428	1.92993	1.91698	2.0141	1.97267	1.98091	1.86982	2.00043		0.290979		1.07875
Q9JM62	Receptor expression-enhancing protein 6 OS=Mus musculus OX=10090 GN=Reep6 PE=1 SV=1	100	114.5	94.1	90.7	90.8	80.5	104.1	83.4	80.6	80.4	83.1		2.05881	1.97359	1.95761	1.95809	1.9058	2.01745	1.92117	1.90634	1.90526	1.9196		0.291351		0.917127
O88455	7-dehydrocholesterol reductase OS=Mus musculus OX=10090 GN=Dhcr7 PE=1 SV=1	100	117.7	92.4	112.3	100.8	93.2	106	107.8	108.6	113	108.4		2.07078	1.96567	2.05038	2.00346	1.96942	2.02531	2.03262	2.03583	2.05308	2.03503		0.291907		1.05306
Q62348	Translin OS=Mus musculus OX=10090 GN=Tsn PE=1 SV=1	100	88.2	94.4	94.5	100.4	92.9	101.9	100	91.6	93.8	98.6		1.94547	1.97497	1.97543	2.00173	1.96802	2.00817	2	1.9619	1.9722	1.99388		0.292319		1.03295
Q9CZG3	COMM domain-containing protein 8 OS=Mus musculus OX=10090 GN=Commd8 PE=1 SV=1	100	91.2	90.6	103.5	102.1	94.2	98.8	106.5	98.2	99.9	96		1.95999	1.95713	2.01494	2.00903	1.97405	1.99476	2.02735	1.99211	1.99957	1.98227		0.292491		1.03696
Q9D3B1	Very-long-chain (3R)-3-hydroxyacyl-CoA dehydratase 2 OS=Mus musculus OX=10090 GN=Hacd2 PE=1 SV=1	100	113.2	104.4	108.5	99.4	99.9	92.4	98.2	105.1	104.8	104.4		2.05385	2.0187	2.03543	1.99739	1.99957	1.96567	1.99211	2.0216	2.02036	2.0187		0.292521		0.960982
Q8K0U4	Heat shock 70 kDa protein 12A OS=Mus musculus OX=10090 GN=Hspa12a PE=1 SV=1	100	96.7	98.9	96.5	107	103.6	106	108	100.7	98.8	104		1.98543	1.9952	1.98453	2.02938	2.01536	2.02531	2.03342	2.00303	1.99476	2.01703		0.292834		1.02944
P63017	Heat shock cognate 71 kDa protein OS=Mus musculus OX=10090 GN=Hspa8 PE=1 SV=1	100	108.2	103.3	106.3	101.6	102.2	102.1	104.1	107.1	109.7	109.8		2.03423	2.0141	2.02653	2.00689	2.00945	2.00903	2.01745	2.02979	2.04021	2.0406		0.292898		1.02147
Q91WN4	Kynurenine 3-monooxygenase OS=Mus musculus OX=10090 GN=Kmo PE=1 SV=1	100	109.3	114.9	115.5	120.5	114.6	108	112	112.6	110.4	118.1		2.03862	2.06032	2.06258	2.08099	2.05918	2.03342	2.04922	2.05154	2.04297	2.07225		0.292942		0.976166
Q3UHH1	Zinc finger SWIM domain-containing protein 8 OS=Mus musculus OX=10090 GN=Zswim8 PE=1 SV=1	100	104.3	129.1	111.9	151.2	120.5	120	89	124.9	93.5	126.3		2.01828	2.11093	2.04883	2.17955	2.08099	2.07918	1.94939	2.09656	1.97081	2.1014		0.293622		0.897407
P68181	cAMP-dependent protein kinase catalytic subunit beta OS=Mus musculus OX=10090 GN=Prkacb PE=1 SV=2	100	89.5	86	94.4	87.3	97.7	94.6	100.7	87.5	98.6	91.7		1.95182	1.9345	1.97497	1.94101	1.98989	1.97589	2.00303	1.94201	1.99388	1.96237		0.293659		1.04001
P14142	Solute carrier family 2, facilitated glucose transporter member 4 OS=Mus musculus OX=10090 GN=Slc2a4 PE=1 SV=3	100	99.7	89.8	95.4	86.5	94.8	112.1	104.8	88.2	95.2	93.7		1.9987	1.95328	1.97955	1.93702	1.97681	2.04961	2.02036	1.94547	1.97864	1.97174		0.293724		1.05963
Q8R3R8	Gamma-aminobutyric acid receptor-associated protein-like 1 OS=Mus musculus OX=10090 GN=Gabarapl1 PE=1 SV=2	100	92.8	107.6	105.3	105.4	108.3	102	113.6	116	103.5	106.8		1.96755	2.03181	2.02243	2.02284	2.03463	2.0086	2.05538	2.06446	2.01494	2.02857		0.29419		1.04332
O09131	Glutathione S-transferase omega-1 OS=Mus musculus OX=10090 GN=Gsto1 PE=1 SV=2	100	74	90.5	85.5	95.8	86.8	101	100.2	85.4	87.6	86.5		1.86923	1.95665	1.93197	1.98137	1.93852	2.00432	2.00087	1.93146	1.9425	1.93702		0.294714		1.06496
Q5DQR4	Syntaxin-binding protein 5-like OS=Mus musculus OX=10090 GN=Stxbp5l PE=1 SV=1	100	97.1	107.8	117.4	118.2	142.6	93.5	114.7	108.3	103.2	114.3		1.98722	2.03262	2.06967	2.07262	2.15412	1.97081	2.05956	2.03463	2.01368	2.05805		0.294878		0.915795
Q9ERI6	Retinol dehydrogenase 14 OS=Mus musculus OX=10090 GN=Rdh14 PE=1 SV=1	100	100.4	101.8	104.2	103.5	101	103.7	101.2	97.8	102.2	98.7		2.00173	2.00775	2.01787	2.01494	2.00432	2.01578	2.00518	1.99034	2.00945	1.99432		0.295354		0.985711
P08122	Collagen alpha-2(IV) chain OS=Mus musculus OX=10090 GN=Col4a2 PE=1 SV=4	100	89.3	62.5	46.2	87.7	47.7	125.4	57.9	261.4	76.3	48.6		1.95085	1.79588	1.66464	1.943	1.67852	2.0983	1.76268	2.41731	1.88252	1.68664		0.295426		1.70846
Q921M3	Splicing factor 3B subunit 3 OS=Mus musculus OX=10090 GN=Sf3b3 PE=1 SV=1	100	94.7	99	97.9	101.5	100.1	98.8	103.1	100	99.9	99.1		1.97635	1.99564	1.99078	2.00647	2.00043	1.99476	2.01326	2	1.99957	1.99607		0.295474		1.01561
Q9JMG2	C1GALT1-specific chaperone 1 OS=Mus musculus OX=10090 GN=C1galt1c1 PE=2 SV=1	100	101.7	94.4	95	99.4	92.1	94.8	93.8	95	84.4	98.2		2.00732	1.97497	1.97772	1.99739	1.96426	1.97681	1.9722	1.97772	1.92634	1.99211		0.295478		0.966017
Q99P31	Hsp70-binding protein 1 OS=Mus musculus OX=10090 GN=Hspbp1 PE=1 SV=1	100	87.4	81.1	102.5	93.8	89.8	95	101	87.9	90.6	108.4		1.94151	1.90902	2.01072	1.9722	1.95328	1.97772	2.00432	1.94399	1.95713	2.03503		0.295828		1.06225
Q8BGX2	Mitochondrial import inner membrane translocase subunit Tim29 OS=Mus musculus OX=10090 GN=Timm29 PE=1 SV=1	100	97	100.6	106.8	100.9	97.6	104.6	96.6	95	95.2	97.9		1.98677	2.0026	2.02857	2.00389	1.98945	2.01953	1.98498	1.97772	1.97864	1.99078		0.296061		0.972957
P68369	Tubulin alpha-1A chain OS=Mus musculus OX=10090 GN=Tuba1a PE=1 SV=1	100	80.5	92.4	97.6	94.4	96.8	92.6	92.8	96.5	112.3	94.4		1.9058	1.96567	1.98945	1.97497	1.98588	1.96661	1.96755	1.98453	2.05038	1.97497		0.296319		1.05826
Q9QYJ0	DnaJ homolog subfamily A member 2 OS=Mus musculus OX=10090 GN=Dnaja2 PE=1 SV=1	100	106.6	99.6	106.5	101.8	99.5	102.6	104.3	108.4	104.8	104.1		2.02776	1.99826	2.02735	2.00775	1.99782	2.01115	2.01828	2.03503	2.02036	2.01745		0.29645		1.01984
P41216	Long-chain-fatty-acid--CoA ligase 1 OS=Mus musculus OX=10090 GN=Acsl1 PE=1 SV=2	100	97.3	96.7	97.4	106.1	101.6	115	101.3	99.9	102.8	99		1.98811	1.98543	1.98856	2.02572	2.00689	2.0607	2.00561	1.99957	2.01199	1.99564		0.296716		1.03787
D3Z7Q2	Small integral membrane protein 20 OS=Mus musculus OX=10090 GN=Smim20 PE=1 SV=1	100	110.5	110.5	106.8	106.3	102.8	110.6	108	103.6	96.1	102.7		2.04336	2.04336	2.02857	2.02653	2.01199	2.04376	2.03342	2.01536	1.98272	2.01157		0.296966		0.970386
Q7TMB8	Cytoplasmic FMR1-interacting protein 1 OS=Mus musculus OX=10090 GN=Cyfip1 PE=1 SV=1	100	100	94.9	97.8	98.6	98.2	101.6	97.3	93.7	94	93.1		2	1.97727	1.99034	1.99388	1.99211	2.00689	1.98811	1.97174	1.97313	1.96895		0.297308		0.97998
Q8VDG7	Platelet-activating factor acetylhydrolase 2, cytoplasmic OS=Mus musculus OX=10090 GN=Pafah2 PE=1 SV=2	100	107.3	107.2	113.4	104.6	107.5	105.8	105.6	104	109.3	105.9		2.0306	2.03019	2.05461	2.01953	2.03141	2.02449	2.02366	2.01703	2.03862	2.0249		0.297352		0.982593
Q9CQC8	Maspardin OS=Mus musculus OX=10090 GN=Spg21 PE=1 SV=1	100	109.6	130	132.7	129.2	131.5	107.4	132.1	110.7	119.9	126.9		2.03981	2.11394	2.12287	2.11126	2.11893	2.031	2.1209	2.04415	2.07882	2.10346		0.297461		0.943128
Q61035	Histidine--tRNA ligase, cytoplasmic OS=Mus musculus OX=10090 GN=Hars1 PE=1 SV=2	100	99.1	98.8	102.6	102.1	99.5	102.4	104.5	101.9	99.3	100.6		1.99607	1.99476	2.01115	2.00903	1.99782	2.0103	2.01912	2.00817	1.99695	2.0026		0.297478		1.01314
Q99N91	39S ribosomal protein L34, mitochondrial OS=Mus musculus OX=10090 GN=Mrpl34 PE=1 SV=1	100	101.9	100.7	103.5	108.9	104	100.6	106.4	94.6	100.6	103.5		2.00817	2.00303	2.01494	2.03703	2.01703	2.0026	2.02694	1.97589	2.0026	2.01494		0.297656		0.974374
Q99KW3-1	Isoform 1 of TRIO and F-actin-binding protein OS=Mus musculus OX=10090 GN=Triobp	100	106	104.4	102.1	109.2	102.9	106.3	105.8	93.6	102.8	101.6		2.02531	2.0187	2.00903	2.03822	2.01242	2.02653	2.02449	1.97128	2.01199	2.00689		0.297695		0.97236
Q64516-1	Isoform 1 of Glycerol kinase OS=Mus musculus OX=10090 GN=Gk	100	104.9	100.9	102.6	99	95.8	99.9	97.9	95.5	101.2	98.4		2.02078	2.00389	2.01115	1.99564	1.98137	1.99957	1.99078	1.98	2.00518	1.993		0.298141		0.979531
Q91VA1	Choline transporter-like protein 4 OS=Mus musculus OX=10090 GN=Slc44a4 PE=1 SV=1	100	107.2	103.8	109.9	101.4	100.1	110.9	112	101.8	109.7	103.4		2.03019	2.0162	2.041	2.00604	2.00043	2.04493	2.04922	2.00775	2.04021	2.01452		0.298744		1.02948
P67871	Casein kinase II subunit beta OS=Mus musculus OX=10090 GN=Csnk2b PE=1 SV=1	100	108.6	108.9	110.5	107.8	106	112.6	108.8	103.3	104	101.3		2.03583	2.03703	2.04336	2.03262	2.02531	2.05154	2.03663	2.0141	2.01703	2.00561		0.298975		0.978221
P17427	AP-2 complex subunit alpha-2 OS=Mus musculus OX=10090 GN=Ap2a2 PE=1 SV=2	100	99.4	107.5	104.1	108.1	109	109.2	109.8	107.3	106.4	106		1.99739	2.03141	2.01745	2.03383	2.03743	2.03822	2.0406	2.0306	2.02694	2.02531		0.29909		1.02007
O08912	Polypeptide N-acetylgalactosaminyltransferase 1 OS=Mus musculus OX=10090 GN=Galnt1 PE=1 SV=1	100	114.3	114.1	113.9	100.1	104.4	101.2	102.6	106.7	111.1	105.5		2.05805	2.05729	2.05652	2.00043	2.0187	2.00518	2.01115	2.02816	2.04571	2.02325		0.299107		0.963972
Q9CPX9	Anaphase-promoting complex subunit 11 OS=Mus musculus OX=10090 GN=Anapc11 PE=3 SV=1	100	131.9	136.6	155.3	149.5	101.2	112.2	125.4	93.1	133	137.2		2.12024	2.13545	2.19117	2.17464	2.00518	2.04999	2.0983	1.96895	2.12385	2.13735		0.299275		0.890882
P47809	Dual specificity mitogen-activated protein kinase kinase 4 OS=Mus musculus OX=10090 GN=Map2k4 PE=1 SV=2	100	111.9	116.3	117.8	111.9	115.2	118.1	115.1	114.2	118.7	115.2		2.04883	2.06558	2.07115	2.04883	2.06145	2.07225	2.06108	2.05767	2.07445	2.06145		0.299317		1.01431
Q8VE88-2	Isoform 2 of Protein FAM114A2 OS=Mus musculus OX=10090 GN=Fam114a2	100	99.8	104.3	104.6	107.1	107.9	109.2	111.7	110.2	102.7	103.1		1.99913	2.01828	2.01953	2.02979	2.03302	2.03822	2.04805	2.04218	2.01157	2.01326		0.299644		1.02521
P46460	Vesicle-fusing ATPase OS=Mus musculus OX=10090 GN=Nsf PE=1 SV=2	100	101.3	104.1	103.7	105.9	103.8	108.4	107.6	102.5	104.1	103.8		2.00561	2.01745	2.01578	2.0249	2.0162	2.03503	2.03181	2.01072	2.01745	2.0162		0.299675		1.01465
Q9CQK7	RWD domain-containing protein 1 OS=Mus musculus OX=10090 GN=Rwdd1 PE=1 SV=1	100	95.3	99.7	99.5	101.7	118.5	98	103	89.5	94.8	103.1		1.97909	1.9987	1.99782	2.00732	2.07372	1.99123	2.01284	1.95182	1.97681	2.01326		0.299968		0.948902
O54782	Epididymis-specific alpha-mannosidase OS=Mus musculus OX=10090 GN=Man2b2 PE=1 SV=2	100	98.1	108.8	103.5	104	96.6	92	95.8	98.2	104.9	102.5		1.99167	2.03663	2.01494	2.01703	1.98498	1.96379	1.98137	1.99211	2.02078	2.01072		0.30011		0.965558
Q8BJ71	Nuclear pore complex protein Nup93 OS=Mus musculus OX=10090 GN=Nup93 PE=1 SV=1	100	99.7	98.8	101.4	105.4	101.7	109.9	107.3	103.8	100.9	98.4		1.9987	1.99476	2.00604	2.02284	2.00732	2.041	2.0306	2.0162	2.00389	1.993		0.300208		1.02623
Q9QZM0	Ubiquilin-2 OS=Mus musculus OX=10090 GN=Ubqln2 PE=1 SV=2	100	86.2	91.8	86.8	92.2	89.3	88.6	100.8	94.6	85.6	93		1.93551	1.96284	1.93852	1.96473	1.95085	1.94743	2.00346	1.97589	1.93247	1.96848		0.300326		1.03652
Q8C0D9	Centrosomal protein of 68 kDa OS=Mus musculus OX=10090 GN=Cep68 PE=1 SV=2	100	99.4	137.3	95.3	99.4	86.3	102.4	121.8	123.8	112.7	104		1.99739	2.13767	1.97909	1.99739	1.93601	2.0103	2.08565	2.09272	2.05192	2.01703		0.300359		1.09079
P56135	ATP synthase subunit f, mitochondrial OS=Mus musculus OX=10090 GN=Atp5mf PE=1 SV=3	100	106.8	101.4	107	102.4	105.6	100.2	103.7	99.7	108.5	100		2.02857	2.00604	2.02938	2.0103	2.02366	2.00087	2.01578	1.9987	2.03543	2		0.30059		0.978784
O35639	Annexin A3 OS=Mus musculus OX=10090 GN=Anxa3 PE=1 SV=4	100	83.6	91.7	90.9	96.7	95.2	95.3	101.3	91.4	95	91.2		1.92221	1.96237	1.95856	1.98543	1.97864	1.97909	2.00561	1.96095	1.97772	1.95999		0.300602		1.03515
Q8C1B1	Calmodulin-regulated spectrin-associated protein 2 OS=Mus musculus OX=10090 GN=Camsap2 PE=1 SV=3	100	99	116.4	100.9	143.8	106.4	133.8	123.8	113.1	117.9	121		1.99564	2.06595	2.00389	2.15776	2.02694	2.12646	2.09272	2.05346	2.07151	2.08279		0.30093		1.07608
Q9CXW2	28S ribosomal protein S22, mitochondrial OS=Mus musculus OX=10090 GN=Mrps22 PE=1 SV=1	100	97.8	102.6	105.6	106.7	101.6	105.7	101.8	97.5	97.7	99.5		1.99034	2.01115	2.02366	2.02816	2.00689	2.02407	2.00775	1.989	1.98989	1.99782		0.300942		0.976473
Q91V81	RNA-binding protein 42 OS=Mus musculus OX=10090 GN=Rbm42 PE=1 SV=2	100	90.6	100.9	93.1	105.8	89.3	105.5	98.2	99.6	97.1	97.9		1.95713	2.00389	1.96895	2.02449	1.95085	2.02325	1.99211	1.99826	1.98722	1.99078		0.301163		1.03877
P18052	Receptor-type tyrosine-protein phosphatase alpha OS=Mus musculus OX=10090 GN=Ptpra PE=1 SV=3	100	108.7	111.9	111.7	109.1	109.3	110.1	114.9	105.2	103.4	105.3		2.03623	2.04883	2.04805	2.03782	2.03862	2.04179	2.06032	2.02202	2.01452	2.02243		0.301218		0.978573
P99024	Tubulin beta-5 chain OS=Mus musculus OX=10090 GN=Tubb5 PE=1 SV=1	100	89.9	90.8	90.4	91.5	92.4	93.7	94.8	89.2	94	90.1		1.95376	1.95809	1.95617	1.96142	1.96567	1.97174	1.97681	1.95036	1.97313	1.95472		0.301312		1.01495
O88876	Short-chain dehydrogenase/reductase 3 OS=Mus musculus OX=10090 GN=Dhrs3 PE=1 SV=2	100	109.5	109.9	113.7	108.3	109.6	103.5	105.6	114.6	106.6	109.3		2.03941	2.041	2.05576	2.03463	2.03981	2.01494	2.02366	2.05918	2.02776	2.03862		0.301385		0.97931
Q9DB25	Dolichyl-phosphate beta-glucosyltransferase OS=Mus musculus OX=10090 GN=Alg5 PE=1 SV=1	100	95.9	99.6	99	95.6	95.6	104.2	101	96.9	100.5	94.1		1.98182	1.99826	1.99564	1.98046	1.98046	2.01787	2.00432	1.98632	2.00217	1.97359		0.301881		1.02265
Q6ZQ88	Lysine-specific histone demethylase 1A OS=Mus musculus OX=10090 GN=Kdm1a PE=1 SV=2	100	101.7	141.5	110.3	127.1	104.9	125.4	114.9	83	99.8	105.8		2.00732	2.15076	2.04258	2.10415	2.02078	2.0983	2.06032	1.91908	1.99913	2.02449		0.302082		0.90333
P26516	26S proteasome non-ATPase regulatory subunit 7 OS=Mus musculus OX=10090 GN=Psmd7 PE=1 SV=2	100	92.9	99.6	99.1	96.5	93.9	100	97.9	95.6	98.6	98.2		1.96802	1.99826	1.99607	1.98453	1.97267	2	1.99078	1.98046	1.99388	1.99211		0.302109		1.01722
[truncated: 3,861 more rows]

## Sheet: 21 Days raw TMT_MS2
		Normalized TMT quantification/abundance after 21 days diet (chronic)														Log Normalized TMT quantification/abundance
[truncated: 6,079 more rows]

[truncated: 5 more sheets: 4 days vs 21 days raw TMT_MS2, Significant proteins short-term, Significant proteins chronic, Significant_either diet_RAW, Significant both diets]
